# Supplementary material for: Physiological and transcriptomic analysis reveal the crucial factors in heat stress response of red raspberry ‘Polka’ seedlings
Source: Front Plant Sci. 2023 Aug 9;14:1233448. doi: 10.3389/fpls.2023.1233448 (PMC10445156; doi:10.3389/fpls.2023.1233448)
Supplement: Supplementary file 1 [file DataSheet_1.zip]

Archive with 6 entries (5 files):
- Date sheet_1/Date sheet_1.xlsx
- Date sheet_1/Date sheet_2.xlsx
- Date sheet_1/Supplementary_Material.docx
- Date sheet_1/Table.S1.xlsx
- Date sheet_1/Table.S2.xlsx
- Date sheet_1/
