# Supplementary material for: Physiological and transcriptomic analysis reveal the crucial factors in heat stress response of red raspberry ‘Polka’ seedlings
Source: Front Plant Sci. 2023 Aug 9;14:1233448. doi: 10.3389/fpls.2023.1233448 (PMC10445156; doi:10.3389/fpls.2023.1233448)
Supplement: Supplementary file 1 [file DataSheet_1.zip › Date sheet_1/Date sheet_1.xlsx]

## Sheet: Date in Fig.1A-H
SOD activity				CAT activity				POD activity				MDA content
	Mean	SD			Mean	SD			Mean	SD			Mean	SD
0d_CK	4.5533	0.1102	BCa	0d_CK	76.9	0.9	Da	0d_CK	80.2444	1.7338	Aa	0d_CK	1.451	0.0646	Da
0d_HT35	4.4267	0.1801	BCa	0d_HT35	77.4333	0.6658	Da	0d_HT35	77.8667	1.159	Aa	0d_HT35	1.4493	0.0636	Da
0d_HT40	4.4579	0.1778	BCa	0d_HT40	77.4667	1.5567	Da	0d_HT40	79.7667	1.4503	Aa	0d_HT40	1.4243	0.1196	Da
2d_CK	4.4433	0.1242	BCb	2d_CK	77.7333	1.9218	Dc	2d_CK	78.9444	2.0238	Aa	2d_CK	1.4311	0.0961	Dc
2d_HT35	5.7286	0.3782	Aa	2d_HT35	84.8333	0.7638	Ca	2d_HT35	67.6333	0.7929	Cb	2d_HT35	1.6494	0.0442	Cb
2d_HT40	4.7321	0.2477	Bb	2d_HT40	80.2667	0.6429	Db	2d_HT40	70.4944	4.4115	Bb	2d_HT40	1.8496	0.0627	Aba
4d_CK	4.263	0.251	Ca	4d_CK	76.94	0.9502	Dc	4d_CK	81.3111	2.5352	Aa	4d_CK	1.4395	0.0964	Db
4d_HT35	3.9059	0.0331	Db	4d_HT35	137.833	4.7522	Aa	4d_HT35	58.2778	1.5834	Dc	4d_HT35	1.8271	0.0623	Ba
4d_HT40	2.4511	0.1727	Ec	4d_HT40	109.25	4.75	Bb	4d_HT40	66.3778	2.5556	Cb	4d_HT40	1.9867	0.106	Aa
Relative conductivity				Content of solubl sugar				Content of solubl protein				Chlorophyll content
	Mean	SD			Mean	SD			Mean	SD			Mean	SD
0d_CK	20.8	0.0192358	Da	0d_CK	7.3533	0.2157	Ba	0d_CK	731.512	9.9681	Da	0d_CK	4.2717	0.2817	Aa
0d_HT35	20.3268	0.0182098	Da	0d_HT35	7.4333	0.2517	Ba	0d_HT35	749	10.5357	Da	0d_HT35	4.1567	0.1914	ABa
0d_HT40	21.9688	0.0571787	Da	0d_HT40	7.06	0.0529	Ca	0d_HT40	756.367	18.5014	Da	0d_HT40	4.0607	0.1572	ABa
2d_CK	24.7379	0.0510223	Db	2d_CK	6.6533	0.4128	Dab'	2d_CK	729.719	67.5104	Db	2d_CK	4.1156	0.1041	ABa
2d_HT35	26.9213	0.192586	Ca	2d_HT35	7.595	0.1772	Ba	2d_HT35	885.002	12.5888	Ba	2d_HT35	3.3888	0.2196	Cb
2d_HT40	26.4935	0.0481651	Ba	2d_HT40	6.195	0.8112	Eb	2d_HT40	903.18	15.6319	Ba	2d_HT40	3.3208	0.1928	Cb
4d_CK	23.9303	0.0155454	Dc	4d_CK	7.5025	0.1503	Bb	4d_CK	756.546	15.1878	Dc	4d_CK	4.058	0.0701	ABa
4d_HT35	26.2939	0.0172656	Bb	4d_HT35	7.6184	0.3928	Bb	4d_HT35	923.925	3.4679	Bb	4d_HT35	3.8155	0.1124	Ba
4d_HT40	28.1032	0.0140352	Aa	4d_HT40	9.1976	0.157	Aa	4d_HT40	1191.91	41.5896	Aa	4d_HT40	2.6465	0.2085	Db

## Sheet: Date in Fig.2A-H
Pn				Ci				Gs				Tr
	Mean	SD			Mean	SD			Mean	SD			Mean	SD
0d_CK	5.8	0.3859	Aa	0d_CK	163.768	1.8159	Ea	0d_CK	0.104	0.0046	Da	0d_CK	1.7821	0.091	Ca
0d_HT35	5.6533	0.3722	Aa	0d_HT35	171.432	1.4532	Da	0d_HT35	0.1073	0.0142	Da	0d_HT35	1.759	0.062	Ca
0d_HT40	5.8031	0.7871	Aa	0d_HT40	165.322	3.2111	Ea	0d_HT40	0.1086	0.015	Da	0d_HT40	1.7363	0.1778	Ca
2d_CK	5.656	0.4619	Aa	2d_CK	163.23	1.5512	Ec	2d_CK	0.095	0.0128	Cb	2d_CK	1.6891	0.1264	Db
2d_HT35	4.1976	0.1036	Bb	2d_HT35	193.412	0.9021	Cb	2d_HT35	0.0763	0.011	BCa	2d_HT35	2.0531	0.1072	Ba
2d_HT40	3.4803	0.6709	Cb	2d_HT40	238.745	2.9789	Aa	2d_HT40	0.0649	0.0089	Ba	2d_HT40	2.2687	0.084	Ba
4d_CK	5.78	0.5524	Aa	4d_CK	161.234	1.2421	Ec	4d_CK	0.0883	0.0123	Cb	4d_CK	1.7273	0.0801	Dc
4d_HT35	3.3619	0.148	Db	4d_HT35	192.812	0.748	Bb	4d_HT35	0.051	0.0107	Ba	4d_HT35	2.3433	0.1365	BCb
4d_HT40	2.3812	0.0557	Ec	4d_HT40	248.145	0.258	Aa	4d_HT40	0.044	0.0123	Aa	4d_HT40	2.6097	0.0336	Aa
Maximal photochemical efficiency				Initial fluorescence				Maximum fluorescence				Potential activity of SPⅡ
	Mean	SD			Mean	SD			Mean	SD			Mean	SD
0d_CK	0.785	0.0095	Aa	0d_CK	4959.67	72.5282	Ba	0d_CK	23791	208.007	Aa	0d_CK	3.5567	0.0513	Aa
0d_HT35	0.7863	0.0071	Aa	0d_HT35	5035.67	54.5374	Ba	0d_HT35	23963.3	671.59	Aa	0d_HT35	3.53	0.0656	Aa
0d_HT40	0.786	0.0118	Aa	0d_HT40	4989.33	43.062	Ba	0d_HT40	23467.3	660.118	Aa	0d_HT40	3.5378	0.0717	Aa
2d_CK	0.783	0.0108	Aa	2d_CK	5035	157.56	Bb	2d_CK	23456	883.822	Aa	2d_CK	3.6641	0.1983	Aa
2d_HT35	0.7817	0.005	Aa	2d_HT35	5125.33	39.2726	Bb	2d_HT35	23554	737.596	Aa	2d_HT35	3.588	0.1087	Aa
2d_HT40	0.734	0.0171	Bb	2d_HT40	5575	200.666	Aa	2d_HT40	21363.3	8.5049	Bb	2d_HT40	2.8924	0.1004	Bb
4d_CK	0.7777	0.0021	Aa	4d_CK	5105.33	77.1384	Bb	4d_CK	23216.7	619.017	ABa	4d_CK	3.5105	0.038	Aa
4d_HT35	0.7787	0.0023	Aa	4d_HT35	4783.67	29.7377	Cc	4d_HT35	21676	205.059	Bb	4d_HT35	3.5495	0.0047	Aa
4d_HT40	0.7157	0.0015	Bb	4d_HT40	5868.33	34.0196	Aa	4d_HT40	20623	233.103	Cc	4d_HT40	2.5121	0.0194	Cb

## Sheet: Date in Fig.3B
Venn_diagram
Accession	HT35_vs_CK	HT40_vs_CK	HT40_vs_HT35
TRINITY_DN1027_c0_g1	0	1	1
TRINITY_DN10343_c0_g1	0	1	1
TRINITY_DN10430_c0_g1	0	1	0
TRINITY_DN10642_c0_g1	0	1	0
TRINITY_DN10705_c0_g1	0	1	0
TRINITY_DN1076_c0_g1	0	1	1
TRINITY_DN10829_c0_g1	0	1	1
TRINITY_DN1099_c0_g1	1	0	0
TRINITY_DN11453_c0_g1	0	1	1
TRINITY_DN11578_c0_g1	0	1	0
TRINITY_DN11798_c0_g1	0	0	1
TRINITY_DN11798_c0_g2	0	0	1
TRINITY_DN1182_c0_g1	0	1	0
TRINITY_DN11940_c0_g1	0	1	1
TRINITY_DN12001_c0_g1	0	1	1
TRINITY_DN12008_c0_g1	0	1	0
TRINITY_DN12026_c0_g1	1	1	1
TRINITY_DN12062_c0_g1	1	1	0
TRINITY_DN12183_c0_g1	1	1	0
TRINITY_DN12223_c0_g2	0	0	1
TRINITY_DN12237_c0_g1	0	0	1
TRINITY_DN12243_c0_g1	1	1	0
TRINITY_DN12260_c0_g1	0	1	1
TRINITY_DN12260_c0_g2	0	1	1
TRINITY_DN12262_c0_g1	0	1	0
TRINITY_DN12286_c0_g1	0	1	1
TRINITY_DN12310_c0_g1	0	1	0
TRINITY_DN12314_c0_g1	1	1	0
TRINITY_DN12358_c0_g1	0	1	1
TRINITY_DN12439_c0_g2	0	1	0
TRINITY_DN12471_c0_g1	1	0	1
TRINITY_DN12518_c0_g2	0	1	0
TRINITY_DN12519_c0_g2	1	0	1
TRINITY_DN12525_c0_g1	1	1	1
TRINITY_DN12589_c0_g1	0	1	1
TRINITY_DN12626_c0_g1	0	1	1
TRINITY_DN12626_c0_g2	0	1	1
TRINITY_DN12635_c0_g1	1	1	1
TRINITY_DN12636_c0_g1	0	1	1
TRINITY_DN12754_c0_g2	0	1	0
TRINITY_DN1334_c0_g1	0	0	1
TRINITY_DN13355_c0_g1	0	0	1
TRINITY_DN13378_c0_g1	1	0	1
TRINITY_DN13582_c0_g1	0	1	1
TRINITY_DN13652_c0_g1	0	1	0
TRINITY_DN13961_c0_g1	0	0	1
TRINITY_DN14059_c0_g1	0	1	1
TRINITY_DN14113_c0_g1	0	1	0
TRINITY_DN14116_c0_g1	1	0	0
TRINITY_DN14153_c0_g1	0	1	1
TRINITY_DN14226_c0_g1	0	1	1
TRINITY_DN14275_c0_g1	1	0	0
TRINITY_DN1431_c0_g1	0	1	1
TRINITY_DN14358_c0_g1	0	1	0
TRINITY_DN14427_c0_g1	0	0	1
TRINITY_DN14671_c0_g1	1	1	0
TRINITY_DN14857_c0_g1	0	1	0
TRINITY_DN14863_c0_g1	0	1	1
TRINITY_DN14977_c0_g1	0	1	0
TRINITY_DN14989_c0_g1	1	0	0
TRINITY_DN14993_c0_g1	1	1	1
TRINITY_DN15229_c0_g1	0	1	1
TRINITY_DN15305_c0_g1	0	0	1
TRINITY_DN1533_c0_g1	0	1	0
TRINITY_DN15367_c0_g1	1	0	0
TRINITY_DN15617_c0_g1	0	1	1
TRINITY_DN15827_c0_g2	0	1	1
TRINITY_DN16154_c0_g1	0	0	1
TRINITY_DN16158_c0_g1	0	0	1
TRINITY_DN16358_c0_g1	0	1	1
TRINITY_DN16376_c0_g2	0	1	0
TRINITY_DN16440_c0_g1	1	0	0
TRINITY_DN16452_c0_g1	0	1	1
TRINITY_DN16544_c0_g1	0	1	1
TRINITY_DN16574_c0_g1	0	1	1
TRINITY_DN16623_c0_g1	1	1	0
TRINITY_DN16722_c0_g1	1	0	1
TRINITY_DN16738_c0_g1	0	1	1
TRINITY_DN16759_c0_g1	1	0	0
TRINITY_DN16774_c0_g1	0	0	1
TRINITY_DN16901_c0_g1	0	1	1
TRINITY_DN16942_c0_g1	0	1	1
TRINITY_DN16982_c0_g1	0	1	0
TRINITY_DN17058_c0_g1	0	0	1
TRINITY_DN17127_c0_g1	0	1	0
TRINITY_DN17231_c0_g1	0	1	0
TRINITY_DN17251_c0_g1	0	0	1
TRINITY_DN17321_c1_g1	0	1	1
TRINITY_DN17340_c0_g1	0	1	0
TRINITY_DN17345_c0_g1	1	1	0
TRINITY_DN17391_c0_g1	1	1	0
TRINITY_DN17391_c0_g2	1	0	1
TRINITY_DN17400_c0_g1	0	1	1
TRINITY_DN17414_c0_g1	1	1	1
TRINITY_DN17416_c0_g1	0	1	1
TRINITY_DN17422_c0_g1	0	1	1
TRINITY_DN17433_c0_g1	0	1	1
TRINITY_DN17437_c0_g1	1	0	0
TRINITY_DN17486_c0_g1	0	1	0
TRINITY_DN17494_c0_g2	0	0	1
TRINITY_DN17509_c0_g1	0	1	1
TRINITY_DN17528_c0_g1	0	1	0
TRINITY_DN17560_c0_g1	0	1	0
TRINITY_DN17568_c0_g1	1	1	1
TRINITY_DN17570_c0_g1	0	1	1
TRINITY_DN17587_c1_g1	0	1	1
TRINITY_DN17618_c0_g1	1	1	1
TRINITY_DN17630_c0_g1	0	1	0
TRINITY_DN17678_c0_g1	1	1	0
TRINITY_DN17695_c0_g1	0	0	1
TRINITY_DN17696_c0_g1	0	1	0
TRINITY_DN17704_c0_g1	1	1	1
TRINITY_DN17720_c0_g1	0	1	0
TRINITY_DN17732_c0_g1	1	0	0
TRINITY_DN17744_c0_g2	0	1	0
TRINITY_DN17787_c0_g1	1	1	0
TRINITY_DN17793_c0_g2	0	1	1
TRINITY_DN177_c0_g1	1	0	0
TRINITY_DN17803_c0_g1	0	1	1
TRINITY_DN17813_c0_g1	1	0	1
TRINITY_DN17827_c0_g1	0	0	1
TRINITY_DN17840_c0_g1	1	0	0
TRINITY_DN17899_c1_g2	1	1	1
TRINITY_DN17915_c2_g2	0	0	1
TRINITY_DN17919_c0_g1	0	1	0
TRINITY_DN17924_c0_g1	0	1	1
TRINITY_DN17951_c0_g1	1	1	0
TRINITY_DN17958_c0_g1	1	1	1
TRINITY_DN17963_c0_g1	0	1	0
TRINITY_DN17985_c0_g1	0	0	1
TRINITY_DN18013_c0_g1	0	1	1
TRINITY_DN18014_c0_g1	0	1	1
TRINITY_DN18023_c0_g2	1	0	0
TRINITY_DN18035_c0_g1	0	1	1
TRINITY_DN18060_c0_g1	0	1	0
TRINITY_DN18079_c0_g1	0	1	1
TRINITY_DN18084_c0_g1	0	0	1
TRINITY_DN18148_c0_g1	0	1	1
TRINITY_DN18153_c0_g1	0	1	1
TRINITY_DN18156_c0_g1	0	1	1
TRINITY_DN18163_c0_g1	0	0	1
TRINITY_DN18179_c0_g1	0	1	1
TRINITY_DN18190_c0_g1	0	0	1
TRINITY_DN18200_c0_g1	0	0	1
TRINITY_DN18224_c0_g1	0	1	0
TRINITY_DN18256_c0_g1	0	1	0
TRINITY_DN18314_c0_g1	0	1	1
TRINITY_DN18315_c0_g1	1	0	0
TRINITY_DN18316_c0_g1	0	0	1
TRINITY_DN18323_c0_g1	0	1	0
TRINITY_DN18366_c0_g1	0	1	0
TRINITY_DN18368_c0_g1	0	0	1
TRINITY_DN18393_c0_g1	0	1	1
TRINITY_DN18419_c0_g1	0	1	1
TRINITY_DN18434_c0_g2	0	0	1
TRINITY_DN18437_c0_g3	0	0	1
TRINITY_DN18447_c0_g2	1	1	0
TRINITY_DN18456_c0_g1	1	1	0
TRINITY_DN18460_c2_g1	0	1	0
TRINITY_DN18508_c0_g1	0	0	1
TRINITY_DN18513_c0_g1	0	1	1
TRINITY_DN1851_c0_g1	1	1	1
TRINITY_DN1857_c0_g1	0	1	1
TRINITY_DN18583_c0_g1	1	0	1
TRINITY_DN18585_c0_g1	0	1	1
TRINITY_DN1858_c0_g1	0	1	1
TRINITY_DN18591_c0_g1	0	0	1
TRINITY_DN18600_c0_g1	0	1	1
TRINITY_DN18628_c0_g2	0	1	1
TRINITY_DN18630_c0_g1	0	1	1
TRINITY_DN18638_c0_g1	0	1	1
TRINITY_DN1865_c0_g1	0	1	0
TRINITY_DN18667_c1_g1	0	1	1
TRINITY_DN18677_c0_g1	0	0	1
TRINITY_DN18685_c0_g1	0	1	0
TRINITY_DN18702_c0_g1	0	1	1
TRINITY_DN18708_c0_g1	0	1	0
TRINITY_DN18710_c0_g1	0	0	1
TRINITY_DN18727_c0_g1	1	1	0
TRINITY_DN18740_c0_g1	0	1	1
TRINITY_DN18755_c0_g1	1	1	1
TRINITY_DN18763_c0_g1	0	1	1
TRINITY_DN18764_c0_g1	1	1	0
TRINITY_DN18784_c0_g1	0	1	1
TRINITY_DN18830_c0_g1	0	0	1
TRINITY_DN18834_c0_g1	0	0	1
TRINITY_DN18847_c0_g1	0	1	1
TRINITY_DN18858_c0_g1	0	1	0
TRINITY_DN18890_c0_g1	0	1	0
TRINITY_DN18919_c0_g1	0	1	1
TRINITY_DN18935_c2_g1	1	0	1
TRINITY_DN18941_c0_g1	0	0	1
TRINITY_DN18957_c0_g1	0	1	0
TRINITY_DN18967_c0_g1	1	0	0
TRINITY_DN18990_c0_g1	0	1	1
TRINITY_DN19004_c0_g1	0	1	0
TRINITY_DN19005_c1_g8	1	0	0
TRINITY_DN19029_c0_g1	1	0	1
TRINITY_DN19041_c0_g1	0	0	1
TRINITY_DN19049_c0_g1	1	0	1
TRINITY_DN19062_c0_g1	0	1	0
TRINITY_DN19065_c0_g1	0	1	1
TRINITY_DN19078_c0_g2	0	1	0
TRINITY_DN1907_c0_g1	1	1	0
TRINITY_DN19083_c0_g1	0	1	1
TRINITY_DN19086_c0_g1	0	0	1
TRINITY_DN19104_c0_g1	0	1	1
TRINITY_DN19105_c0_g1	0	1	0
TRINITY_DN19107_c0_g1	0	1	0
TRINITY_DN19109_c0_g1	0	1	1
TRINITY_DN19136_c0_g1	1	1	1
TRINITY_DN19146_c0_g1	1	0	1
TRINITY_DN19149_c0_g1	0	1	0
TRINITY_DN19153_c0_g1	0	1	0
TRINITY_DN19157_c0_g1	0	1	0
TRINITY_DN19173_c0_g1	0	1	1
TRINITY_DN19177_c0_g1	0	1	0
TRINITY_DN19179_c0_g2	0	1	0
TRINITY_DN19180_c0_g2	0	1	1
TRINITY_DN19197_c0_g1	0	1	0
TRINITY_DN19220_c0_g1	0	1	0
TRINITY_DN19251_c0_g1	1	1	0
TRINITY_DN19254_c0_g1	0	1	1
TRINITY_DN19269_c0_g1	1	0	0
TRINITY_DN19272_c0_g1	0	0	1
TRINITY_DN1927_c0_g1	1	0	0
TRINITY_DN19307_c0_g1	1	0	0
TRINITY_DN19314_c0_g1	1	1	0
TRINITY_DN19320_c0_g1	0	1	1
TRINITY_DN19325_c0_g1	1	1	1
TRINITY_DN19337_c0_g1	1	1	0
TRINITY_DN19339_c0_g1	1	1	1
TRINITY_DN19359_c0_g1	0	1	1
TRINITY_DN19360_c0_g3	0	0	1
TRINITY_DN19365_c0_g1	0	1	1
TRINITY_DN19386_c0_g1	1	0	0
TRINITY_DN19397_c0_g1	1	1	0
TRINITY_DN19398_c0_g1	1	0	1
TRINITY_DN19410_c0_g1	0	1	1
TRINITY_DN19414_c0_g1	0	1	0
TRINITY_DN19426_c0_g2	0	1	1
TRINITY_DN19429_c0_g1	0	1	0
TRINITY_DN19431_c0_g1	0	0	1
TRINITY_DN19432_c0_g1	0	1	1
TRINITY_DN19438_c0_g1	0	1	1
TRINITY_DN19440_c0_g1	0	0	1
TRINITY_DN19443_c0_g1	1	1	0
TRINITY_DN19444_c0_g1	0	0	1
TRINITY_DN19446_c0_g1	0	1	0
TRINITY_DN19449_c0_g1	0	1	1
TRINITY_DN19463_c0_g2	0	1	0
TRINITY_DN19493_c0_g1	1	0	1
TRINITY_DN19497_c0_g1	0	1	0
TRINITY_DN19498_c0_g1	1	1	0
TRINITY_DN19514_c0_g1	0	1	1
TRINITY_DN19525_c0_g1	0	1	0
TRINITY_DN19527_c1_g1	0	1	1
TRINITY_DN19542_c0_g1	1	0	0
TRINITY_DN19542_c0_g3	1	0	0
TRINITY_DN19544_c0_g1	0	1	1
TRINITY_DN19546_c0_g1	0	1	1
TRINITY_DN19551_c0_g1	0	1	1
TRINITY_DN19561_c0_g1	0	1	1
TRINITY_DN19565_c0_g2	0	1	0
TRINITY_DN19569_c0_g1	1	1	1
TRINITY_DN19570_c0_g1	0	1	0
TRINITY_DN19578_c0_g1	1	0	1
TRINITY_DN19589_c0_g1	0	1	0
TRINITY_DN19592_c0_g1	0	0	1
TRINITY_DN19619_c0_g1	0	1	1
TRINITY_DN19626_c0_g1	0	1	0
TRINITY_DN19627_c0_g1	0	1	1
TRINITY_DN19630_c0_g1	0	1	1
TRINITY_DN19634_c0_g1	1	0	0
TRINITY_DN19640_c0_g1	0	1	1
TRINITY_DN19646_c0_g1	0	1	1
TRINITY_DN19654_c1_g1	0	1	1
TRINITY_DN19659_c0_g1	0	1	0
TRINITY_DN19663_c0_g1	0	1	0
TRINITY_DN19666_c0_g1	0	0	1
TRINITY_DN19667_c0_g1	0	1	1
TRINITY_DN19671_c0_g1	0	1	1
TRINITY_DN19680_c0_g1	0	1	1
TRINITY_DN19681_c0_g1	1	1	0
TRINITY_DN19681_c1_g1	1	0	1
TRINITY_DN19688_c0_g1	0	1	1
TRINITY_DN19696_c0_g1	0	0	1
TRINITY_DN19700_c0_g1	1	0	1
TRINITY_DN19712_c0_g1	0	1	1
TRINITY_DN19713_c0_g1	0	1	1
TRINITY_DN19716_c0_g1	0	1	1
TRINITY_DN19718_c0_g3	0	1	1
TRINITY_DN19721_c0_g1	0	1	1
TRINITY_DN19732_c0_g1	0	1	1
TRINITY_DN19744_c0_g1	0	1	0
TRINITY_DN19752_c0_g1	0	1	1
TRINITY_DN19760_c0_g1	0	1	1
TRINITY_DN19762_c0_g1	1	1	1
TRINITY_DN19781_c0_g1	1	1	1
TRINITY_DN19782_c0_g1	0	1	1
TRINITY_DN19783_c0_g1	0	1	1
TRINITY_DN19788_c0_g1	0	1	1
TRINITY_DN19791_c0_g1	0	1	0
TRINITY_DN19793_c0_g3	1	0	1
TRINITY_DN19799_c0_g1	0	1	0
TRINITY_DN19803_c0_g1	0	1	0
TRINITY_DN19810_c0_g1	0	1	1
TRINITY_DN19813_c0_g1	1	0	1
TRINITY_DN19832_c0_g1	0	1	1
TRINITY_DN19840_c0_g1	0	1	1
TRINITY_DN19853_c0_g1	1	1	1
TRINITY_DN19867_c0_g1	0	1	1
TRINITY_DN19870_c0_g1	0	1	0
TRINITY_DN19870_c0_g2	0	1	0
TRINITY_DN19872_c0_g1	1	0	0
TRINITY_DN19883_c0_g1	1	1	1
TRINITY_DN19886_c0_g1	1	1	0
TRINITY_DN19891_c0_g1	0	1	0
TRINITY_DN19899_c0_g1	0	1	1
TRINITY_DN19899_c0_g2	0	1	0
TRINITY_DN19900_c0_g1	0	1	0
TRINITY_DN19922_c0_g1	0	1	1
TRINITY_DN19923_c0_g1	1	0	1
TRINITY_DN19930_c0_g1	1	1	0
TRINITY_DN19931_c0_g1	0	0	1
TRINITY_DN19939_c0_g1	0	1	1
TRINITY_DN19940_c0_g1	0	1	1
TRINITY_DN19943_c0_g1	0	1	1
TRINITY_DN19951_c0_g1	0	1	0
TRINITY_DN19953_c0_g1	0	1	1
TRINITY_DN19957_c0_g1	0	1	1
TRINITY_DN19958_c0_g1	0	1	0
TRINITY_DN19971_c0_g1	0	1	1
TRINITY_DN19978_c0_g1	0	1	0
TRINITY_DN19987_c0_g1	0	1	0
TRINITY_DN19988_c0_g1	0	1	0
TRINITY_DN19988_c0_g3	0	1	0
TRINITY_DN19989_c0_g1	0	1	0
TRINITY_DN19992_c0_g1	0	1	1
TRINITY_DN1999_c0_g1	0	1	1
TRINITY_DN20001_c0_g1	0	1	0
TRINITY_DN20004_c0_g1	0	1	0
TRINITY_DN20013_c0_g1	1	0	1
TRINITY_DN20013_c0_g3	0	1	1
TRINITY_DN20013_c0_g4	0	1	0
TRINITY_DN20017_c0_g1	1	0	0
TRINITY_DN20020_c0_g1	0	1	1
TRINITY_DN20027_c0_g1	0	1	0
TRINITY_DN20029_c0_g1	0	0	1
TRINITY_DN20038_c0_g1	0	1	1
TRINITY_DN20042_c0_g1	1	1	0
TRINITY_DN20048_c1_g2	0	1	0
TRINITY_DN20051_c0_g1	0	1	0
TRINITY_DN20059_c0_g1	0	1	1
TRINITY_DN20060_c0_g1	0	1	0
TRINITY_DN20062_c0_g1	0	1	1
TRINITY_DN20064_c0_g1	0	1	1
TRINITY_DN20069_c0_g1	0	1	1
TRINITY_DN20075_c0_g1	0	1	0
TRINITY_DN20076_c0_g1	0	1	1
TRINITY_DN20082_c0_g2	0	1	1
TRINITY_DN20083_c0_g1	1	0	1
TRINITY_DN20088_c0_g2	0	1	0
TRINITY_DN20091_c0_g1	1	1	0
TRINITY_DN20096_c0_g1	0	1	1
TRINITY_DN20111_c0_g1	0	1	1
TRINITY_DN20115_c0_g1	1	0	1
TRINITY_DN20116_c0_g1	1	1	1
TRINITY_DN20122_c0_g1	0	1	1
TRINITY_DN20127_c0_g1	1	0	0
TRINITY_DN20132_c0_g1	0	1	0
TRINITY_DN20133_c0_g2	0	1	0
TRINITY_DN20133_c0_g3	1	1	0
TRINITY_DN20134_c0_g1	0	1	1
TRINITY_DN20135_c0_g1	0	1	1
TRINITY_DN20136_c0_g1	0	1	0
TRINITY_DN20142_c0_g1	1	1	1
TRINITY_DN20159_c0_g1	0	1	1
TRINITY_DN20168_c0_g1	1	1	1
TRINITY_DN20171_c0_g1	0	1	0
TRINITY_DN20176_c0_g1	1	1	1
TRINITY_DN20177_c0_g1	0	1	1
TRINITY_DN20185_c0_g1	0	1	0
TRINITY_DN20187_c0_g1	1	0	1
TRINITY_DN20189_c0_g1	0	1	1
TRINITY_DN20194_c0_g1	0	1	1
TRINITY_DN20196_c0_g1	0	0	1
TRINITY_DN20199_c0_g1	1	1	0
TRINITY_DN20208_c0_g1	0	1	1
TRINITY_DN20219_c0_g1	0	0	1
TRINITY_DN20229_c0_g1	0	1	1
TRINITY_DN20244_c0_g1	1	1	0
TRINITY_DN20245_c0_g1	0	0	1
TRINITY_DN20246_c0_g2	0	1	0
TRINITY_DN20253_c0_g1	0	1	0
TRINITY_DN20261_c0_g1	0	1	1
TRINITY_DN20280_c0_g1	1	0	0
TRINITY_DN20281_c1_g1	0	1	0
TRINITY_DN20286_c0_g1	0	1	0
TRINITY_DN20286_c0_g3	0	0	1
TRINITY_DN20288_c0_g1	0	1	0
TRINITY_DN20290_c0_g1	0	1	0
TRINITY_DN20291_c0_g1	1	0	0
TRINITY_DN20300_c0_g1	0	1	0
TRINITY_DN20300_c0_g2	0	1	0
TRINITY_DN20314_c0_g1	1	0	1
TRINITY_DN20319_c1_g1	0	1	0
TRINITY_DN20321_c0_g1	0	1	0
TRINITY_DN20324_c0_g2	0	1	0
TRINITY_DN20326_c0_g1	0	1	1
TRINITY_DN20331_c0_g1	1	0	0
TRINITY_DN20334_c0_g1	0	1	1
TRINITY_DN20341_c0_g1	1	1	0
TRINITY_DN20343_c0_g1	1	1	0
TRINITY_DN20346_c0_g1	0	1	0
TRINITY_DN20349_c0_g1	0	1	1
TRINITY_DN20361_c0_g1	0	1	0
TRINITY_DN20366_c0_g1	0	1	1
TRINITY_DN20367_c0_g1	0	1	0
TRINITY_DN20370_c0_g1	0	1	1
TRINITY_DN20371_c0_g1	0	0	1
TRINITY_DN20382_c0_g2	1	1	0
TRINITY_DN20389_c0_g2	0	1	1
TRINITY_DN20390_c0_g1	0	1	1
TRINITY_DN20395_c0_g1	0	1	1
TRINITY_DN20402_c0_g1	0	1	0
TRINITY_DN20411_c0_g1	1	1	1
TRINITY_DN20413_c0_g2	0	1	0
TRINITY_DN20414_c0_g1	0	1	0
TRINITY_DN20420_c0_g1	0	1	0
TRINITY_DN20426_c0_g1	1	1	0
TRINITY_DN20433_c0_g1	0	1	1
TRINITY_DN20440_c0_g1	0	0	1
TRINITY_DN20443_c1_g2	1	0	0
TRINITY_DN20445_c0_g1	1	0	0
TRINITY_DN20447_c0_g1	0	1	1
TRINITY_DN20459_c0_g2	0	1	1
TRINITY_DN20461_c0_g2	0	1	1
TRINITY_DN20466_c0_g1	1	1	0
TRINITY_DN20470_c0_g1	0	1	1
TRINITY_DN20474_c0_g1	1	1	0
TRINITY_DN20475_c0_g1	0	1	1
TRINITY_DN20476_c0_g1	1	1	0
TRINITY_DN20477_c0_g2	1	1	1
TRINITY_DN20478_c0_g1	0	1	0
TRINITY_DN20481_c0_g1	0	1	0
TRINITY_DN20481_c0_g2	0	0	1
TRINITY_DN20484_c0_g1	0	1	0
TRINITY_DN20488_c0_g1	0	1	0
TRINITY_DN20490_c0_g1	0	1	0
TRINITY_DN20493_c0_g3	0	0	1
TRINITY_DN20500_c0_g1	0	1	1
TRINITY_DN20502_c0_g1	0	1	0
TRINITY_DN20504_c0_g1	0	0	1
TRINITY_DN20507_c0_g1	0	1	1
TRINITY_DN20509_c0_g1	1	1	0
TRINITY_DN20509_c0_g2	1	1	0
TRINITY_DN20516_c0_g1	0	1	1
TRINITY_DN20523_c0_g1	0	0	1
TRINITY_DN20525_c0_g1	1	1	1
TRINITY_DN20525_c0_g2	0	1	1
TRINITY_DN20527_c0_g1	0	1	0
TRINITY_DN20531_c0_g1	1	1	1
TRINITY_DN20532_c0_g1	0	1	1
TRINITY_DN20534_c0_g1	0	1	1
TRINITY_DN20538_c0_g1	0	0	1
TRINITY_DN20539_c0_g1	0	0	1
TRINITY_DN20546_c0_g1	1	1	0
TRINITY_DN20553_c0_g2	0	1	1
TRINITY_DN20556_c0_g1	1	1	1
TRINITY_DN20558_c0_g1	0	1	1
TRINITY_DN20562_c0_g1	0	0	1
TRINITY_DN20562_c0_g2	0	0	1
TRINITY_DN20568_c0_g1	0	1	1
TRINITY_DN20570_c0_g1	1	0	0
TRINITY_DN20571_c0_g4	1	0	1
TRINITY_DN20572_c0_g1	0	0	1
TRINITY_DN20577_c0_g1	0	1	1
TRINITY_DN20580_c0_g1	0	1	0
TRINITY_DN20584_c0_g1	0	1	0
TRINITY_DN20588_c0_g1	0	1	1
TRINITY_DN20591_c0_g1	0	1	0
TRINITY_DN205_c0_g1	1	1	1
TRINITY_DN20605_c0_g1	0	1	0
TRINITY_DN20605_c0_g2	0	1	0
TRINITY_DN20606_c0_g1	0	1	1
TRINITY_DN20608_c1_g1	1	0	0
TRINITY_DN20609_c0_g1	1	1	1
TRINITY_DN20619_c0_g1	1	0	1
TRINITY_DN20623_c0_g1	0	0	1
TRINITY_DN20633_c0_g1	1	0	1
TRINITY_DN20637_c0_g1	0	1	0
TRINITY_DN20642_c0_g1	0	0	1
TRINITY_DN20650_c0_g1	0	1	1
TRINITY_DN20651_c0_g1	1	1	0
TRINITY_DN20654_c0_g1	0	0	1
TRINITY_DN20675_c0_g1	0	0	1
TRINITY_DN20680_c0_g2	0	1	0
TRINITY_DN20682_c0_g1	1	1	1
TRINITY_DN20682_c0_g2	0	1	0
TRINITY_DN20691_c0_g1	0	1	1
TRINITY_DN20691_c0_g4	1	1	1
TRINITY_DN20691_c0_g6	0	1	0
TRINITY_DN20694_c0_g1	0	1	0
TRINITY_DN20697_c0_g1	0	1	1
TRINITY_DN20698_c0_g2	0	1	1
TRINITY_DN20701_c1_g1	0	1	1
TRINITY_DN20702_c0_g1	0	1	0
TRINITY_DN20704_c0_g1	0	1	0
TRINITY_DN20708_c0_g1	0	1	1
TRINITY_DN20712_c1_g2	0	1	0
TRINITY_DN20714_c0_g1	0	0	1
TRINITY_DN20715_c0_g1	0	1	1
TRINITY_DN20718_c0_g1	0	0	1
TRINITY_DN20722_c0_g1	0	1	0
TRINITY_DN20731_c0_g1	0	1	1
TRINITY_DN20733_c0_g1	0	1	1
TRINITY_DN20738_c0_g1	1	0	0
TRINITY_DN20747_c0_g2	1	0	0
TRINITY_DN20748_c0_g1	0	1	1
TRINITY_DN20754_c0_g1	0	1	1
TRINITY_DN20755_c0_g2	0	1	0
TRINITY_DN20756_c1_g1	1	1	0
TRINITY_DN20759_c0_g1	0	1	1
TRINITY_DN20760_c0_g1	0	0	1
TRINITY_DN20761_c0_g1	1	1	0
TRINITY_DN20765_c0_g1	1	1	1
TRINITY_DN20767_c0_g1	0	1	1
TRINITY_DN20771_c0_g1	0	1	1
TRINITY_DN20783_c0_g1	0	1	1
TRINITY_DN20787_c0_g1	0	1	1
TRINITY_DN20789_c0_g1	0	1	1
TRINITY_DN20789_c0_g2	0	1	0
TRINITY_DN20791_c1_g4	0	1	0
TRINITY_DN20792_c0_g1	0	1	1
TRINITY_DN20800_c0_g1	0	1	1
TRINITY_DN20801_c0_g1	0	0	1
TRINITY_DN20802_c0_g4	0	1	1
TRINITY_DN20804_c0_g1	0	0	1
TRINITY_DN20805_c0_g1	1	0	1
TRINITY_DN20812_c0_g2	0	1	1
TRINITY_DN20819_c0_g1	0	1	1
TRINITY_DN20822_c0_g1	0	1	1
TRINITY_DN20825_c0_g1	1	1	1
TRINITY_DN20827_c0_g1	0	1	0
TRINITY_DN20828_c0_g1	0	1	0
TRINITY_DN20828_c0_g3	0	1	0
TRINITY_DN20830_c0_g2	0	0	1
TRINITY_DN20831_c0_g1	0	1	0
TRINITY_DN20833_c0_g1	0	1	0
TRINITY_DN20835_c0_g1	1	1	0
TRINITY_DN20841_c0_g1	0	1	1
TRINITY_DN20845_c0_g1	0	0	1
TRINITY_DN20846_c0_g1	1	0	1
TRINITY_DN20854_c1_g1	0	1	1
TRINITY_DN20855_c0_g1	1	1	0
TRINITY_DN20856_c0_g1	1	0	1
TRINITY_DN20859_c0_g1	0	0	1
TRINITY_DN20860_c0_g1	0	1	1
TRINITY_DN20875_c0_g2	0	1	1
TRINITY_DN20891_c0_g1	0	1	0
TRINITY_DN20892_c0_g1	0	1	1
TRINITY_DN20900_c0_g2	0	1	0
TRINITY_DN20902_c0_g1	0	1	1
TRINITY_DN20911_c0_g1	0	1	0
TRINITY_DN20913_c0_g1	0	1	1
TRINITY_DN20915_c0_g1	0	1	1
TRINITY_DN20918_c0_g1	0	1	1
TRINITY_DN20921_c0_g1	0	1	1
TRINITY_DN20922_c0_g1	0	1	0
TRINITY_DN20924_c0_g1	0	1	1
TRINITY_DN20925_c0_g2	1	0	0
TRINITY_DN20926_c0_g1	1	1	0
TRINITY_DN20934_c0_g1	0	1	1
TRINITY_DN20945_c0_g1	0	1	0
TRINITY_DN20950_c0_g1	0	1	1
TRINITY_DN20958_c0_g2	0	1	1
TRINITY_DN2095_c0_g1	0	1	0
TRINITY_DN20965_c0_g1	0	1	0
TRINITY_DN20969_c0_g1	0	1	1
TRINITY_DN20975_c0_g1	0	1	0
TRINITY_DN20977_c0_g1	0	1	1
TRINITY_DN20978_c0_g1	0	1	0
TRINITY_DN20980_c0_g1	0	0	1
TRINITY_DN20987_c0_g1	0	1	1
TRINITY_DN20988_c0_g1	0	1	1
TRINITY_DN20988_c0_g2	1	1	1
TRINITY_DN20990_c1_g1	0	1	0
TRINITY_DN20994_c0_g1	0	0	1
TRINITY_DN20998_c0_g1	0	0	1
TRINITY_DN20999_c2_g1	0	1	1
TRINITY_DN21000_c0_g1	1	0	1
TRINITY_DN21002_c0_g1	1	0	0
TRINITY_DN21003_c0_g1	0	1	1
TRINITY_DN21004_c0_g3	0	0	1
TRINITY_DN21006_c0_g1	1	0	0
TRINITY_DN21007_c0_g5	0	0	1
TRINITY_DN21017_c0_g1	0	1	1
TRINITY_DN21019_c3_g2	0	0	1
TRINITY_DN21022_c0_g1	0	1	0
TRINITY_DN21022_c0_g2	0	1	1
TRINITY_DN21023_c0_g2	1	0	0
TRINITY_DN21024_c0_g1	0	0	1
TRINITY_DN21026_c0_g1	0	1	1
TRINITY_DN21028_c0_g1	0	1	0
TRINITY_DN21029_c1_g2	0	1	1
TRINITY_DN21029_c1_g4	1	1	0
TRINITY_DN21030_c0_g1	0	1	0
TRINITY_DN21033_c0_g1	0	1	0
TRINITY_DN21034_c0_g1	0	1	0
TRINITY_DN21046_c0_g2	0	1	0
TRINITY_DN21047_c0_g1	0	1	0
TRINITY_DN21048_c0_g5	1	1	1
TRINITY_DN21050_c3_g2	1	0	0
TRINITY_DN21058_c0_g1	1	1	0
TRINITY_DN21062_c0_g2	0	1	1
TRINITY_DN21065_c0_g1	0	1	1
TRINITY_DN21066_c0_g1	0	1	1
TRINITY_DN21070_c0_g1	1	1	0
TRINITY_DN21073_c1_g1	0	1	0
TRINITY_DN21076_c0_g2	0	1	0
TRINITY_DN21078_c0_g1	0	1	0
TRINITY_DN21080_c1_g1	0	1	1
TRINITY_DN21085_c0_g1	0	1	1
TRINITY_DN21088_c0_g1	0	1	1
TRINITY_DN21091_c0_g1	0	0	1
TRINITY_DN21101_c0_g1	1	1	0
TRINITY_DN21101_c0_g2	0	0	1
TRINITY_DN21103_c0_g1	0	1	0
TRINITY_DN21104_c0_g1	0	1	0
TRINITY_DN21105_c0_g1	1	1	1
TRINITY_DN21107_c1_g1	0	1	1
TRINITY_DN21110_c0_g1	1	1	1
TRINITY_DN21110_c0_g13	0	1	1
TRINITY_DN21110_c0_g2	0	1	0
TRINITY_DN21110_c0_g3	0	1	1
TRINITY_DN21110_c0_g7	0	1	0
TRINITY_DN21110_c0_g8	0	1	1
TRINITY_DN21113_c0_g1	1	1	1
TRINITY_DN21113_c0_g2	0	1	1
TRINITY_DN21116_c0_g1	0	1	1
TRINITY_DN21120_c0_g2	0	0	1
TRINITY_DN21120_c0_g3	0	0	1
TRINITY_DN21122_c0_g1	1	0	1
TRINITY_DN21123_c0_g1	1	0	0
TRINITY_DN21125_c0_g4	0	1	0
TRINITY_DN21127_c0_g1	0	1	1
TRINITY_DN21135_c0_g1	0	1	1
TRINITY_DN21137_c0_g1	0	1	1
TRINITY_DN21138_c1_g1	1	1	0
TRINITY_DN21140_c0_g1	0	1	1
TRINITY_DN21141_c0_g1	1	1	0
TRINITY_DN21144_c1_g3	0	1	1
TRINITY_DN21152_c0_g2	0	1	1
TRINITY_DN21158_c0_g1	1	1	1
TRINITY_DN21162_c0_g1	0	1	1
TRINITY_DN21165_c1_g5	0	1	0
TRINITY_DN21170_c1_g1	0	1	1
TRINITY_DN21171_c0_g1	0	1	0
TRINITY_DN21171_c0_g3	1	1	0
TRINITY_DN21186_c0_g5	0	1	0
TRINITY_DN21186_c0_g6	1	1	1
TRINITY_DN21188_c0_g1	0	1	1
TRINITY_DN21192_c1_g1	0	0	1
TRINITY_DN21192_c2_g2	0	1	0
TRINITY_DN21196_c0_g1	0	1	0
TRINITY_DN21198_c0_g1	0	1	1
TRINITY_DN21201_c2_g1	0	1	1
TRINITY_DN21201_c2_g9	0	0	1
TRINITY_DN21204_c0_g1	0	1	0
TRINITY_DN21205_c0_g1	0	1	0
TRINITY_DN21207_c0_g1	0	1	1
TRINITY_DN21208_c0_g1	0	1	1
TRINITY_DN21209_c1_g6	0	1	1
TRINITY_DN21214_c0_g1	0	1	1
TRINITY_DN21215_c0_g1	0	1	1
TRINITY_DN21215_c0_g2	1	0	1
TRINITY_DN21215_c0_g3	0	1	0
TRINITY_DN21217_c0_g1	0	1	1
TRINITY_DN21220_c2_g7	0	1	1
TRINITY_DN21222_c0_g2	0	1	0
TRINITY_DN21222_c0_g3	0	1	1
TRINITY_DN21223_c0_g2	1	0	0
TRINITY_DN21224_c0_g1	0	1	0
TRINITY_DN21227_c0_g1	1	1	0
TRINITY_DN21227_c1_g1	1	1	0
TRINITY_DN21227_c2_g2	1	0	1
TRINITY_DN21227_c2_g9	1	1	0
TRINITY_DN21233_c0_g2	0	1	1
TRINITY_DN21234_c0_g2	0	1	1
TRINITY_DN21237_c0_g1	0	1	1
TRINITY_DN21238_c0_g11	1	0	0
TRINITY_DN21238_c0_g12	1	1	1
TRINITY_DN21238_c0_g13	1	1	1
TRINITY_DN21238_c0_g14	1	1	1
TRINITY_DN21238_c0_g4	0	1	0
TRINITY_DN21238_c0_g7	0	1	0
TRINITY_DN21240_c0_g1	0	1	1
TRINITY_DN21244_c0_g1	0	1	0
TRINITY_DN21250_c0_g1	0	1	0
TRINITY_DN21254_c0_g2	1	0	1
TRINITY_DN21255_c0_g1	0	1	0
TRINITY_DN21256_c0_g1	0	1	1
TRINITY_DN21259_c0_g1	1	1	1
TRINITY_DN21262_c0_g1	0	1	0
TRINITY_DN21267_c1_g4	1	1	0
TRINITY_DN21272_c0_g1	0	0	1
TRINITY_DN21274_c1_g1	0	1	0
TRINITY_DN21276_c0_g2	0	1	1
TRINITY_DN21276_c0_g5	1	1	0
TRINITY_DN21277_c0_g1	0	1	1
TRINITY_DN21277_c1_g5	0	1	1
TRINITY_DN21279_c0_g1	0	1	1
TRINITY_DN21281_c0_g1	0	1	0
TRINITY_DN21292_c0_g1	0	1	1
TRINITY_DN21294_c0_g2	1	1	1
TRINITY_DN21296_c0_g1	0	1	0
TRINITY_DN21297_c0_g1	0	1	1
TRINITY_DN21300_c0_g3	0	1	0
TRINITY_DN21306_c0_g1	0	1	0
TRINITY_DN21311_c0_g3	0	1	1
TRINITY_DN21316_c2_g3	0	1	1
TRINITY_DN21316_c2_g6	0	1	1
TRINITY_DN21317_c0_g1	1	1	0
TRINITY_DN21322_c0_g1	0	1	1
TRINITY_DN21324_c0_g2	0	1	1
TRINITY_DN21325_c0_g1	0	1	1
TRINITY_DN21326_c0_g1	0	1	0
TRINITY_DN21329_c1_g1	0	1	0
TRINITY_DN21329_c1_g6	1	1	0
TRINITY_DN21332_c0_g1	0	1	1
TRINITY_DN21338_c0_g1	0	1	1
TRINITY_DN21342_c0_g2	0	1	1
TRINITY_DN21342_c0_g4	0	1	0
TRINITY_DN21342_c0_g6	0	1	1
TRINITY_DN21344_c0_g1	0	1	0
TRINITY_DN21345_c1_g2	0	1	1
TRINITY_DN21348_c0_g10	0	1	1
TRINITY_DN21348_c0_g3	1	1	0
TRINITY_DN21348_c0_g9	0	1	1
TRINITY_DN21350_c0_g1	0	1	1
TRINITY_DN21352_c0_g4	0	1	1
TRINITY_DN21352_c1_g1	1	1	1
TRINITY_DN21352_c1_g2	0	1	1
TRINITY_DN21354_c0_g1	0	1	1
TRINITY_DN21363_c0_g1	0	1	1
TRINITY_DN21366_c0_g2	0	1	1
TRINITY_DN21366_c0_g6	0	1	1
TRINITY_DN21376_c0_g4	1	0	0
TRINITY_DN21378_c0_g4	1	0	0
TRINITY_DN21378_c0_g7	0	1	0
TRINITY_DN21378_c0_g8	1	1	0
TRINITY_DN21379_c0_g1	1	1	0
TRINITY_DN21380_c0_g10	0	0	1
TRINITY_DN21380_c0_g12	0	1	0
TRINITY_DN21380_c0_g14	0	0	1
TRINITY_DN21380_c0_g4	0	1	0
TRINITY_DN21380_c0_g6	1	0	1
TRINITY_DN21380_c0_g9	0	1	1
TRINITY_DN21381_c0_g1	0	1	0
TRINITY_DN21382_c0_g3	0	1	0
TRINITY_DN21382_c0_g5	0	1	1
TRINITY_DN21387_c3_g7	1	1	0
TRINITY_DN21394_c1_g1	0	1	1
TRINITY_DN21394_c1_g5	0	1	0
TRINITY_DN21397_c0_g1	1	1	0
TRINITY_DN21401_c0_g1	0	0	1
TRINITY_DN21401_c1_g1	0	1	0
TRINITY_DN21402_c0_g1	0	0	1
TRINITY_DN21403_c0_g12	1	1	1
TRINITY_DN21404_c0_g1	0	1	1
TRINITY_DN21409_c0_g5	0	1	0
TRINITY_DN21409_c0_g9	0	1	0
TRINITY_DN21411_c1_g10	0	1	1
TRINITY_DN21411_c1_g6	0	1	1
TRINITY_DN21418_c3_g2	0	0	1
TRINITY_DN21420_c1_g5	0	1	0
TRINITY_DN21421_c0_g2	0	1	1
TRINITY_DN21422_c0_g1	0	1	1
TRINITY_DN21423_c0_g1	0	1	1
TRINITY_DN21423_c1_g2	0	1	1
TRINITY_DN21423_c1_g3	0	1	1
TRINITY_DN21423_c1_g6	0	1	1
TRINITY_DN21423_c1_g9	0	1	1
TRINITY_DN21424_c2_g5	1	1	0
TRINITY_DN21424_c2_g9	1	1	1
TRINITY_DN21425_c0_g1	0	1	1
TRINITY_DN21426_c1_g19	1	0	0
TRINITY_DN21428_c0_g2	0	1	1
TRINITY_DN21435_c2_g1	0	1	0
TRINITY_DN21435_c2_g8	0	1	0
TRINITY_DN21435_c2_g9	0	1	0
TRINITY_DN21436_c0_g1	0	1	0
TRINITY_DN21438_c0_g1	1	0	1
TRINITY_DN21438_c1_g1	0	1	0
TRINITY_DN21438_c1_g2	0	1	1
TRINITY_DN21441_c0_g1	0	1	0
TRINITY_DN21441_c0_g2	0	1	0
TRINITY_DN21442_c3_g5	0	0	1
TRINITY_DN21443_c1_g1	0	1	0
TRINITY_DN21443_c1_g4	0	1	0
TRINITY_DN21444_c3_g1	1	0	0
TRINITY_DN21444_c3_g3	0	0	1
TRINITY_DN21445_c1_g3	1	1	0
TRINITY_DN21449_c1_g3	1	1	1
TRINITY_DN21449_c2_g1	0	1	0
TRINITY_DN21449_c2_g6	0	1	0
TRINITY_DN21454_c2_g1	0	1	1
TRINITY_DN21454_c2_g7	0	0	1
TRINITY_DN21460_c0_g1	0	0	1
TRINITY_DN21463_c0_g4	1	1	1
TRINITY_DN21463_c0_g5	0	1	1
TRINITY_DN21464_c1_g1	1	1	1
TRINITY_DN21466_c0_g1	1	1	1
TRINITY_DN21467_c0_g2	1	1	1
TRINITY_DN21468_c0_g1	0	1	0
TRINITY_DN21469_c0_g2	0	1	0
TRINITY_DN21470_c0_g1	0	1	0
TRINITY_DN21477_c0_g1	0	0	1
TRINITY_DN21477_c0_g2	0	1	0
TRINITY_DN21477_c0_g3	0	1	1
TRINITY_DN21481_c0_g1	0	1	0
TRINITY_DN21482_c3_g1	0	1	0
TRINITY_DN21482_c3_g11	0	1	1
TRINITY_DN21483_c0_g2	0	1	0
TRINITY_DN21483_c0_g6	0	1	1
TRINITY_DN21486_c0_g1	0	1	0
TRINITY_DN21488_c0_g3	0	1	0
TRINITY_DN21491_c2_g4	1	1	0
TRINITY_DN21491_c2_g6	1	0	0
TRINITY_DN21493_c0_g1	0	1	1
TRINITY_DN21494_c0_g1	1	1	0
TRINITY_DN21497_c0_g1	0	1	0
TRINITY_DN21500_c0_g2	0	1	1
TRINITY_DN21501_c1_g2	0	1	0
TRINITY_DN21502_c0_g3	1	1	1
TRINITY_DN21502_c0_g4	0	1	1
TRINITY_DN21502_c0_g6	0	1	0
TRINITY_DN21507_c1_g1	1	1	0
TRINITY_DN21512_c0_g1	0	1	0
TRINITY_DN21514_c0_g1	0	1	1
TRINITY_DN21515_c0_g1	1	1	1
TRINITY_DN21521_c0_g5	0	1	1
TRINITY_DN21528_c0_g1	0	1	1
TRINITY_DN21531_c0_g8	0	1	1
TRINITY_DN21537_c0_g1	0	1	1
TRINITY_DN21538_c0_g1	0	1	0
TRINITY_DN21540_c0_g2	0	1	0
TRINITY_DN21540_c0_g7	1	0	1
TRINITY_DN21541_c0_g1	1	1	1
TRINITY_DN21547_c0_g1	1	1	1
TRINITY_DN21549_c0_g1	0	0	1
TRINITY_DN21550_c0_g4	0	1	0
TRINITY_DN21552_c0_g5	0	1	1
TRINITY_DN21553_c0_g4	1	0	0
TRINITY_DN21553_c0_g5	0	1	0
TRINITY_DN21553_c0_g8	0	1	1
TRINITY_DN21553_c0_g9	0	1	0
TRINITY_DN21555_c0_g1	0	1	0
TRINITY_DN21559_c0_g4	1	0	1
TRINITY_DN21561_c1_g1	0	1	1
TRINITY_DN21561_c1_g5	0	1	0
TRINITY_DN21561_c1_g7	1	0	1
TRINITY_DN21562_c0_g2	0	1	0
TRINITY_DN21565_c0_g1	0	1	0
TRINITY_DN21566_c0_g1	0	1	1
TRINITY_DN21567_c0_g1	0	0	1
TRINITY_DN21568_c2_g3	0	1	0
TRINITY_DN21569_c0_g1	0	0	1
TRINITY_DN21570_c1_g3	1	1	0
TRINITY_DN21571_c1_g2	1	0	0
TRINITY_DN21573_c0_g1	1	1	1
TRINITY_DN21573_c0_g2	0	1	0
TRINITY_DN21574_c0_g1	0	1	1
TRINITY_DN21574_c0_g2	0	1	1
TRINITY_DN21575_c0_g1	1	0	0
TRINITY_DN21581_c0_g3	0	0	1
TRINITY_DN21582_c0_g1	0	1	1
TRINITY_DN21587_c0_g1	0	1	0
TRINITY_DN21588_c0_g1	0	1	1
TRINITY_DN21591_c0_g1	1	1	1
TRINITY_DN21595_c0_g1	0	1	0
TRINITY_DN21596_c0_g15	0	1	0
TRINITY_DN21596_c0_g8	0	1	1
TRINITY_DN21597_c1_g1	0	0	1
TRINITY_DN21597_c1_g2	1	1	0
TRINITY_DN21601_c0_g1	0	1	0
TRINITY_DN21602_c0_g1	1	0	0
TRINITY_DN21603_c0_g1	1	1	0
TRINITY_DN21604_c0_g10	0	1	1
TRINITY_DN21604_c0_g11	0	1	1
TRINITY_DN21604_c0_g5	0	1	0
TRINITY_DN21609_c0_g1	0	1	1
TRINITY_DN21609_c0_g2	0	0	1
TRINITY_DN21611_c0_g1	0	0	1
TRINITY_DN21611_c0_g2	1	0	1
TRINITY_DN21612_c0_g9	0	1	0
TRINITY_DN21614_c0_g2	0	1	0
TRINITY_DN21614_c0_g3	0	1	0
TRINITY_DN21615_c0_g3	0	1	1
TRINITY_DN21619_c0_g1	1	0	0
TRINITY_DN21619_c1_g3	0	1	0
TRINITY_DN21623_c0_g2	0	1	1
TRINITY_DN21624_c2_g4	0	1	0
TRINITY_DN21626_c0_g2	0	1	1
TRINITY_DN21627_c0_g13	0	1	0
TRINITY_DN21627_c0_g3	0	1	0
TRINITY_DN21627_c0_g6	0	1	1
TRINITY_DN21627_c0_g8	0	1	0
TRINITY_DN21633_c1_g5	0	1	1
TRINITY_DN21633_c1_g7	1	1	0
TRINITY_DN21634_c0_g1	0	1	0
TRINITY_DN21635_c0_g2	0	1	1
TRINITY_DN21635_c0_g5	0	0	1
TRINITY_DN21636_c0_g5	1	1	0
TRINITY_DN21638_c0_g10	0	1	1
TRINITY_DN21638_c0_g2	0	1	1
TRINITY_DN21638_c0_g9	0	1	0
TRINITY_DN21640_c0_g2	0	1	0
TRINITY_DN21642_c0_g9	1	1	0
TRINITY_DN21647_c0_g1	0	1	1
TRINITY_DN21647_c0_g2	0	1	1
TRINITY_DN21652_c0_g1	0	0	1
TRINITY_DN21653_c0_g1	0	1	1
TRINITY_DN21654_c0_g1	1	1	1
TRINITY_DN21656_c0_g1	0	1	1
TRINITY_DN21656_c0_g11	0	1	0
TRINITY_DN21656_c0_g4	0	1	1
TRINITY_DN21658_c0_g1	0	1	1
TRINITY_DN21659_c1_g1	1	0	0
TRINITY_DN21660_c0_g1	0	1	0
TRINITY_DN21662_c0_g2	0	0	1
TRINITY_DN21664_c0_g2	0	1	1
TRINITY_DN21665_c1_g1	0	1	1
TRINITY_DN21666_c0_g1	0	1	1
TRINITY_DN21666_c0_g2	1	1	1
TRINITY_DN21668_c1_g1	0	1	1
TRINITY_DN21669_c0_g7	0	1	1
TRINITY_DN21670_c0_g3	0	1	1
TRINITY_DN21670_c0_g5	1	1	1
TRINITY_DN21672_c0_g1	1	1	1
TRINITY_DN21672_c0_g10	0	1	0
TRINITY_DN21672_c0_g4	0	1	0
TRINITY_DN21673_c0_g2	1	1	0
TRINITY_DN21674_c0_g3	0	1	1
TRINITY_DN21674_c0_g4	0	1	1
TRINITY_DN21675_c0_g8	1	1	1
TRINITY_DN21675_c0_g9	0	1	0
TRINITY_DN21677_c1_g6	0	1	0
TRINITY_DN2167_c0_g1	1	0	0
TRINITY_DN21681_c0_g1	1	1	1
TRINITY_DN21682_c0_g1	1	0	1
TRINITY_DN21683_c0_g10	0	1	1
TRINITY_DN21683_c0_g8	1	0	0
TRINITY_DN21683_c0_g9	1	1	1
TRINITY_DN21684_c0_g1	1	1	1
TRINITY_DN21684_c0_g2	1	1	1
TRINITY_DN21684_c0_g3	0	1	0
TRINITY_DN21685_c0_g4	0	1	1
TRINITY_DN21688_c1_g9	1	0	0
TRINITY_DN21689_c0_g4	1	1	1
TRINITY_DN21690_c0_g1	0	1	1
TRINITY_DN21693_c0_g13	0	0	1
TRINITY_DN21694_c0_g1	0	1	0
TRINITY_DN21694_c0_g6	1	1	1
TRINITY_DN21695_c0_g16	1	0	0
TRINITY_DN21697_c0_g1	1	1	1
TRINITY_DN21697_c0_g2	1	1	0
TRINITY_DN21699_c0_g1	0	1	1
TRINITY_DN21700_c0_g2	0	1	1
TRINITY_DN21701_c2_g1	0	1	1
TRINITY_DN21701_c2_g2	0	1	1
TRINITY_DN21701_c2_g5	0	0	1
TRINITY_DN21702_c0_g1	0	1	0
TRINITY_DN21702_c0_g4	1	1	1
TRINITY_DN21704_c4_g7	0	1	0
TRINITY_DN21708_c2_g2	0	1	1
TRINITY_DN21708_c2_g5	1	1	0
TRINITY_DN21710_c1_g7	0	1	0
TRINITY_DN21716_c0_g1	0	0	1
TRINITY_DN21716_c0_g3	0	1	1
TRINITY_DN21719_c1_g1	0	1	1
TRINITY_DN21719_c1_g2	1	1	0
TRINITY_DN21719_c1_g9	1	0	0
TRINITY_DN21722_c0_g1	0	1	1
TRINITY_DN21723_c3_g7	1	0	0
TRINITY_DN21724_c0_g1	0	1	0
TRINITY_DN21725_c0_g1	1	1	1
TRINITY_DN21725_c0_g3	1	1	1
TRINITY_DN21725_c0_g4	1	1	1
TRINITY_DN21725_c0_g5	1	1	0
TRINITY_DN21727_c1_g3	0	0	1
TRINITY_DN21729_c1_g1	1	0	1
TRINITY_DN21730_c0_g1	0	1	1
TRINITY_DN21732_c0_g1	0	0	1
TRINITY_DN21734_c0_g1	0	1	1
TRINITY_DN21735_c1_g3	0	1	1
TRINITY_DN21739_c0_g8	0	1	1
TRINITY_DN21739_c0_g9	0	0	1
TRINITY_DN21742_c0_g1	0	1	1
TRINITY_DN21742_c0_g6	0	1	1
TRINITY_DN21742_c0_g8	0	1	0
TRINITY_DN21743_c0_g1	1	0	1
TRINITY_DN21746_c1_g3	0	1	0
TRINITY_DN21748_c0_g2	0	1	0
TRINITY_DN21752_c0_g8	0	1	1
TRINITY_DN21752_c0_g9	0	1	1
TRINITY_DN21753_c0_g1	0	1	0
TRINITY_DN21755_c0_g1	0	1	1
TRINITY_DN21755_c0_g2	0	0	1
TRINITY_DN21755_c0_g4	1	0	0
TRINITY_DN21759_c1_g1	0	1	1
TRINITY_DN21759_c1_g2	0	1	0
TRINITY_DN21760_c0_g1	0	1	1
TRINITY_DN21761_c2_g7	0	1	0
TRINITY_DN21762_c0_g2	0	1	1
TRINITY_DN21768_c0_g2	1	1	0
TRINITY_DN21768_c0_g3	0	1	1
TRINITY_DN21771_c0_g1	0	1	1
TRINITY_DN21772_c1_g1	0	1	1
TRINITY_DN21772_c2_g2	0	0	1
TRINITY_DN21773_c0_g3	0	1	0
TRINITY_DN21773_c0_g4	0	1	1
TRINITY_DN21773_c0_g5	0	1	1
TRINITY_DN21775_c0_g1	0	1	1
TRINITY_DN21775_c0_g6	1	0	1
TRINITY_DN21780_c0_g3	1	1	0
TRINITY_DN21782_c3_g1	1	0	0
TRINITY_DN21782_c3_g5	0	1	0
TRINITY_DN21783_c0_g1	1	1	0
TRINITY_DN21785_c1_g1	1	0	1
TRINITY_DN21786_c0_g1	0	1	1
TRINITY_DN21787_c0_g1	0	1	1
TRINITY_DN21787_c0_g2	0	1	1
TRINITY_DN21787_c0_g4	0	1	1
TRINITY_DN21787_c0_g9	0	1	1
TRINITY_DN21789_c1_g5	0	1	1
TRINITY_DN21789_c1_g8	0	1	0
TRINITY_DN21791_c0_g1	0	1	0
TRINITY_DN21793_c0_g1	0	1	0
TRINITY_DN21796_c1_g5	0	0	1
TRINITY_DN21796_c1_g8	0	1	0
TRINITY_DN21800_c0_g10	0	0	1
TRINITY_DN21800_c0_g8	0	1	1
TRINITY_DN21802_c0_g5	1	1	0
TRINITY_DN21805_c2_g1	0	1	1
TRINITY_DN21809_c0_g1	0	1	0
TRINITY_DN21810_c1_g1	0	1	0
TRINITY_DN21810_c2_g1	0	1	1
TRINITY_DN21811_c3_g11	1	0	0
TRINITY_DN21811_c3_g2	0	1	0
TRINITY_DN21811_c3_g8	1	1	0
TRINITY_DN21811_c3_g9	0	1	1
TRINITY_DN21814_c0_g1	0	1	0
TRINITY_DN21816_c0_g1	1	0	0
TRINITY_DN21819_c1_g4	0	1	0
TRINITY_DN21819_c1_g9	0	0	1
TRINITY_DN21820_c1_g6	0	1	1
TRINITY_DN21820_c1_g8	0	1	0
TRINITY_DN21823_c0_g6	0	1	0
TRINITY_DN21824_c0_g1	0	1	1
TRINITY_DN21824_c0_g2	0	1	0
TRINITY_DN21828_c0_g3	0	1	0
TRINITY_DN21830_c0_g1	0	1	0
TRINITY_DN21832_c0_g2	0	1	0
TRINITY_DN21832_c0_g3	1	1	1
TRINITY_DN21835_c0_g1	0	1	0
TRINITY_DN21837_c0_g1	0	1	0
TRINITY_DN21838_c0_g4	0	1	0
TRINITY_DN21838_c0_g5	0	0	1
TRINITY_DN21838_c0_g7	1	0	0
TRINITY_DN21838_c0_g8	0	1	1
TRINITY_DN21839_c1_g1	0	1	0
TRINITY_DN21839_c1_g2	0	1	0
TRINITY_DN21840_c0_g1	0	1	1
TRINITY_DN21841_c0_g1	0	1	1
TRINITY_DN21841_c0_g13	0	1	0
TRINITY_DN21841_c0_g2	0	1	0
TRINITY_DN21841_c0_g4	0	1	0
TRINITY_DN21842_c1_g1	0	1	1
TRINITY_DN21842_c1_g4	0	1	0
TRINITY_DN21842_c1_g5	0	1	0
TRINITY_DN21842_c1_g6	0	1	1
TRINITY_DN21842_c1_g7	0	1	0
TRINITY_DN21843_c0_g1	1	1	1
TRINITY_DN21844_c0_g3	0	1	0
TRINITY_DN21845_c0_g1	0	1	0
TRINITY_DN21845_c0_g2	0	0	1
TRINITY_DN21845_c0_g3	1	1	0
TRINITY_DN21846_c0_g1	0	1	1
TRINITY_DN21848_c1_g2	0	1	0
TRINITY_DN21853_c0_g1	1	1	0
TRINITY_DN21853_c0_g11	0	1	1
TRINITY_DN21853_c0_g9	1	1	0
TRINITY_DN21857_c0_g5	0	1	1
TRINITY_DN21857_c0_g6	0	1	0
TRINITY_DN21862_c1_g1	0	1	1
TRINITY_DN21864_c1_g7	0	1	0
TRINITY_DN21864_c1_g8	0	1	0
TRINITY_DN21864_c1_g9	0	1	0
TRINITY_DN21865_c1_g3	0	1	1
TRINITY_DN21869_c1_g9	1	0	1
TRINITY_DN21871_c0_g1	0	1	0
TRINITY_DN21871_c0_g3	1	1	1
TRINITY_DN21871_c0_g7	1	1	0
TRINITY_DN21872_c0_g1	0	1	0
TRINITY_DN21872_c0_g2	0	1	1
TRINITY_DN21872_c0_g3	0	1	0
TRINITY_DN21873_c0_g1	0	1	1
TRINITY_DN21873_c0_g3	1	0	1
TRINITY_DN21874_c0_g1	0	1	1
TRINITY_DN21875_c1_g1	0	1	1
TRINITY_DN21875_c1_g2	1	1	0
TRINITY_DN21876_c0_g1	0	1	1
TRINITY_DN21882_c0_g4	0	1	0
TRINITY_DN21882_c0_g6	0	1	0
TRINITY_DN21882_c0_g8	1	1	1
TRINITY_DN21882_c0_g9	0	1	1
TRINITY_DN21883_c0_g1	0	1	0
TRINITY_DN21884_c0_g12	0	1	0
TRINITY_DN21884_c0_g8	1	1	1
TRINITY_DN21885_c3_g2	0	1	1
TRINITY_DN21886_c0_g1	0	1	1
TRINITY_DN21892_c0_g3	0	1	0
TRINITY_DN21893_c0_g1	0	1	0
TRINITY_DN21893_c0_g2	0	0	1
TRINITY_DN21893_c0_g4	0	1	0
TRINITY_DN21893_c0_g5	0	1	1
TRINITY_DN21893_c0_g6	0	1	1
TRINITY_DN21895_c1_g11	1	1	1
TRINITY_DN21895_c1_g3	0	1	0
TRINITY_DN21895_c1_g8	0	0	1
TRINITY_DN21897_c0_g1	0	1	0
TRINITY_DN21900_c0_g1	0	1	1
TRINITY_DN21900_c0_g7	0	0	1
TRINITY_DN21903_c0_g6	0	0	1
TRINITY_DN21905_c1_g2	0	1	1
TRINITY_DN21906_c0_g3	1	0	0
TRINITY_DN21907_c0_g1	0	1	0
TRINITY_DN21907_c0_g6	0	1	1
TRINITY_DN21909_c0_g1	1	0	0
TRINITY_DN21911_c0_g1	1	1	1
TRINITY_DN21915_c1_g4	1	0	1
TRINITY_DN21918_c1_g1	0	1	0
TRINITY_DN21920_c1_g1	0	1	1
TRINITY_DN21921_c0_g2	1	1	0
TRINITY_DN21926_c0_g3	1	0	0
TRINITY_DN21926_c1_g1	0	1	0
TRINITY_DN21927_c0_g3	0	0	1
TRINITY_DN21928_c0_g1	0	1	0
TRINITY_DN21930_c0_g1	0	1	0
TRINITY_DN21930_c0_g3	0	1	1
TRINITY_DN21931_c0_g1	1	0	0
TRINITY_DN21932_c0_g1	0	1	0
TRINITY_DN21933_c0_g1	1	0	0
TRINITY_DN21936_c1_g3	1	0	1
TRINITY_DN21936_c1_g5	0	1	1
TRINITY_DN21937_c6_g3	1	0	0
TRINITY_DN21940_c0_g1	0	1	0
TRINITY_DN21940_c0_g6	0	0	1
TRINITY_DN21941_c1_g11	1	0	0
TRINITY_DN21943_c1_g4	0	1	1
TRINITY_DN21946_c2_g10	1	1	0
TRINITY_DN21946_c2_g2	0	1	0
TRINITY_DN21946_c2_g6	0	1	1
TRINITY_DN21946_c2_g8	1	1	1
TRINITY_DN21949_c0_g2	0	1	1
TRINITY_DN21949_c0_g4	0	1	1
TRINITY_DN21949_c0_g8	1	1	1
TRINITY_DN21950_c5_g2	1	0	0
TRINITY_DN21951_c0_g1	1	1	0
TRINITY_DN21952_c0_g19	1	0	1
TRINITY_DN21952_c0_g22	0	1	0
TRINITY_DN21954_c0_g1	0	0	1
TRINITY_DN21954_c1_g2	0	1	1
TRINITY_DN21955_c0_g10	0	1	1
TRINITY_DN21955_c0_g3	0	1	0
TRINITY_DN21955_c0_g5	0	0	1
TRINITY_DN21955_c0_g9	1	0	0
TRINITY_DN21960_c2_g3	0	1	1
TRINITY_DN21960_c2_g9	1	0	0
TRINITY_DN21962_c0_g1	0	1	0
TRINITY_DN21963_c1_g1	0	1	1
TRINITY_DN21964_c0_g1	1	1	0
TRINITY_DN21965_c0_g10	0	1	0
TRINITY_DN21965_c0_g3	0	1	1
TRINITY_DN21965_c0_g7	0	1	0
TRINITY_DN21966_c0_g2	0	1	1
TRINITY_DN21966_c0_g3	0	1	0
TRINITY_DN21966_c0_g7	1	1	1
TRINITY_DN21966_c0_g8	1	0	0
TRINITY_DN21971_c1_g10	0	1	0
TRINITY_DN21971_c1_g13	0	0	1
TRINITY_DN21971_c1_g2	0	1	1
TRINITY_DN21971_c1_g4	1	0	0
TRINITY_DN21972_c0_g1	0	0	1
TRINITY_DN21972_c0_g5	0	1	1
TRINITY_DN21973_c2_g6	0	0	1
TRINITY_DN21974_c0_g3	0	0	1
TRINITY_DN21975_c0_g1	0	1	1
TRINITY_DN21975_c1_g1	0	1	1
TRINITY_DN21981_c0_g4	0	1	1
TRINITY_DN21981_c0_g9	0	1	0
TRINITY_DN21983_c0_g2	0	1	0
TRINITY_DN21983_c0_g7	0	1	1
TRINITY_DN21984_c0_g11	0	1	1
TRINITY_DN21984_c0_g12	0	1	1
TRINITY_DN21984_c0_g7	1	1	1
TRINITY_DN21985_c0_g1	0	1	0
TRINITY_DN21987_c0_g4	0	1	0
TRINITY_DN21989_c0_g4	1	1	0
TRINITY_DN21990_c0_g4	0	1	0
TRINITY_DN21990_c0_g8	0	1	0
TRINITY_DN21991_c0_g10	0	1	1
TRINITY_DN21991_c0_g5	1	1	1
TRINITY_DN21991_c0_g7	1	1	1
TRINITY_DN21991_c0_g9	1	1	1
TRINITY_DN21992_c0_g1	1	1	0
TRINITY_DN21993_c0_g7	0	1	1
TRINITY_DN21996_c1_g1	0	1	1
TRINITY_DN21998_c1_g4	0	1	0
TRINITY_DN22001_c1_g1	0	1	1
TRINITY_DN22001_c3_g4	0	1	1
TRINITY_DN22002_c0_g1	0	0	1
TRINITY_DN22002_c0_g10	0	1	1
TRINITY_DN22002_c0_g6	1	0	0
TRINITY_DN22003_c0_g7	1	1	0
TRINITY_DN22005_c0_g3	0	1	0
TRINITY_DN22005_c0_g7	1	0	1
TRINITY_DN22006_c0_g2	1	0	1
TRINITY_DN22006_c0_g3	0	1	1
TRINITY_DN22006_c0_g5	0	0	1
TRINITY_DN22006_c0_g6	0	1	1
TRINITY_DN22007_c0_g1	0	1	0
TRINITY_DN22007_c0_g3	0	1	0
TRINITY_DN22009_c1_g1	0	0	1
TRINITY_DN22009_c1_g11	0	1	0
TRINITY_DN22010_c0_g2	0	1	0
TRINITY_DN22011_c0_g1	0	1	0
TRINITY_DN22013_c0_g9	0	1	1
TRINITY_DN22016_c0_g10	1	0	1
TRINITY_DN22016_c0_g7	0	1	0
TRINITY_DN22016_c0_g8	0	0	1
TRINITY_DN22018_c0_g1	1	1	0
TRINITY_DN22018_c0_g4	0	1	0
TRINITY_DN22019_c1_g2	0	1	1
TRINITY_DN22021_c0_g10	0	0	1
TRINITY_DN22021_c0_g11	1	0	1
TRINITY_DN22021_c0_g3	0	1	0
TRINITY_DN22021_c0_g5	0	1	0
TRINITY_DN22021_c0_g6	0	1	1
TRINITY_DN22023_c0_g6	0	0	1
TRINITY_DN22025_c0_g11	0	1	1
TRINITY_DN22025_c0_g4	0	1	0
TRINITY_DN22025_c0_g5	0	1	1
TRINITY_DN22025_c0_g7	1	1	0
TRINITY_DN22026_c0_g2	0	0	1
TRINITY_DN22029_c0_g2	0	1	0
TRINITY_DN22031_c0_g2	0	0	1
TRINITY_DN22032_c2_g11	0	1	1
TRINITY_DN22032_c2_g13	0	1	1
TRINITY_DN22033_c1_g1	0	1	0
TRINITY_DN22033_c4_g2	0	1	1
TRINITY_DN22033_c4_g5	0	1	0
TRINITY_DN22035_c0_g8	1	1	0
TRINITY_DN22036_c1_g2	0	1	0
TRINITY_DN22036_c1_g5	1	0	1
TRINITY_DN22037_c1_g6	1	0	0
TRINITY_DN22037_c2_g4	0	0	1
TRINITY_DN22037_c2_g5	0	1	0
TRINITY_DN22038_c0_g10	0	1	1
TRINITY_DN22038_c0_g6	0	1	1
TRINITY_DN22041_c1_g10	0	1	0
TRINITY_DN22041_c1_g6	0	1	1
TRINITY_DN22041_c1_g8	0	1	0
TRINITY_DN22042_c1_g3	0	1	0
TRINITY_DN22044_c0_g1	1	0	1
TRINITY_DN22044_c0_g2	1	0	0
TRINITY_DN22044_c0_g3	1	0	1
TRINITY_DN22045_c0_g1	0	1	0
TRINITY_DN22047_c1_g2	1	1	1
TRINITY_DN22048_c0_g1	0	1	0
TRINITY_DN22053_c0_g3	0	1	0
TRINITY_DN22053_c0_g9	0	0	1
TRINITY_DN22054_c0_g13	1	1	0
TRINITY_DN22054_c0_g3	0	1	1
TRINITY_DN22054_c0_g6	0	1	1
TRINITY_DN22054_c0_g8	0	1	0
TRINITY_DN22055_c0_g1	0	1	0
TRINITY_DN22057_c0_g10	1	0	0
TRINITY_DN22057_c0_g3	0	1	1
TRINITY_DN22057_c0_g4	0	1	0
TRINITY_DN22057_c0_g6	1	1	0
TRINITY_DN22058_c0_g1	1	0	1
TRINITY_DN22059_c1_g3	0	1	1
TRINITY_DN22059_c1_g4	0	0	1
TRINITY_DN22059_c1_g7	0	1	0
TRINITY_DN22061_c0_g1	1	1	0
TRINITY_DN22062_c0_g2	1	1	0
TRINITY_DN22063_c0_g1	1	0	0
TRINITY_DN22064_c0_g3	0	1	1
TRINITY_DN22065_c1_g2	0	1	1
TRINITY_DN22066_c0_g3	0	1	1
TRINITY_DN22067_c1_g2	0	0	1
TRINITY_DN22067_c1_g3	0	0	1
TRINITY_DN22068_c0_g1	0	1	1
TRINITY_DN22069_c2_g12	0	1	1
TRINITY_DN22069_c2_g8	0	0	1
TRINITY_DN22070_c0_g11	0	1	0
TRINITY_DN22070_c0_g2	1	1	0
TRINITY_DN22070_c0_g6	0	0	1
TRINITY_DN22071_c0_g7	0	1	0
TRINITY_DN22073_c0_g1	0	1	0
TRINITY_DN22073_c0_g2	0	1	1
TRINITY_DN22073_c0_g7	1	1	1
TRINITY_DN22074_c0_g3	0	1	0
TRINITY_DN22075_c1_g2	0	1	1
TRINITY_DN22077_c0_g6	1	1	0
TRINITY_DN22077_c0_g8	0	1	1
TRINITY_DN22079_c0_g10	0	0	1
TRINITY_DN22079_c0_g13	1	1	1
TRINITY_DN22079_c0_g2	0	1	0
TRINITY_DN22079_c0_g4	0	1	1
TRINITY_DN22079_c0_g6	0	1	1
TRINITY_DN22079_c0_g9	0	1	0
TRINITY_DN22080_c0_g6	0	1	1
TRINITY_DN22080_c0_g9	0	0	1
TRINITY_DN22081_c0_g1	1	1	0
TRINITY_DN22082_c0_g1	0	1	0
TRINITY_DN22084_c0_g1	0	1	0
TRINITY_DN22084_c0_g2	0	1	1
TRINITY_DN22084_c0_g7	0	0	1
TRINITY_DN22086_c2_g5	0	1	0
TRINITY_DN22086_c2_g6	0	1	1
TRINITY_DN22088_c0_g10	0	1	1
TRINITY_DN22088_c0_g3	0	1	1
TRINITY_DN22088_c0_g7	0	1	1
TRINITY_DN22091_c0_g1	0	1	1
TRINITY_DN22092_c0_g1	0	1	1
TRINITY_DN22093_c0_g1	0	0	1
TRINITY_DN22095_c0_g1	0	1	1
TRINITY_DN22097_c0_g2	0	1	1
TRINITY_DN22099_c0_g6	0	0	1
TRINITY_DN22099_c0_g7	0	0	1
TRINITY_DN22099_c0_g9	1	1	0
TRINITY_DN22100_c1_g1	0	1	1
TRINITY_DN22100_c3_g8	0	1	0
TRINITY_DN22101_c0_g1	1	0	0
TRINITY_DN22102_c0_g11	1	0	0
TRINITY_DN22102_c0_g9	0	1	1
TRINITY_DN22103_c0_g4	0	1	0
TRINITY_DN22103_c0_g6	0	1	1
TRINITY_DN22104_c0_g1	0	1	0
TRINITY_DN22107_c3_g2	1	1	0
TRINITY_DN22107_c3_g7	0	1	0
TRINITY_DN22110_c0_g8	0	1	0
TRINITY_DN22112_c0_g1	1	0	1
TRINITY_DN22116_c1_g12	1	1	0
TRINITY_DN22116_c1_g3	0	0	1
TRINITY_DN22116_c1_g8	0	1	0
TRINITY_DN22117_c0_g1	0	1	0
TRINITY_DN22117_c0_g7	1	1	1
TRINITY_DN22119_c0_g1	0	1	1
TRINITY_DN22120_c0_g1	1	0	1
TRINITY_DN22121_c1_g3	0	1	1
TRINITY_DN22121_c1_g4	0	1	1
TRINITY_DN22121_c1_g6	1	0	0
TRINITY_DN22122_c0_g4	0	1	1
TRINITY_DN22123_c0_g2	0	1	0
TRINITY_DN22123_c1_g1	0	1	0
TRINITY_DN22124_c0_g1	1	1	0
TRINITY_DN22124_c0_g3	0	1	0
TRINITY_DN22125_c0_g1	0	1	0
TRINITY_DN22129_c0_g2	1	1	1
TRINITY_DN22129_c0_g4	0	1	0
TRINITY_DN22131_c0_g1	1	1	0
TRINITY_DN22131_c0_g10	1	0	1
TRINITY_DN22132_c0_g1	1	0	1
TRINITY_DN22132_c0_g4	0	0	1
TRINITY_DN22132_c0_g6	0	1	0
TRINITY_DN22133_c0_g2	0	0	1
TRINITY_DN22134_c0_g2	1	1	0
TRINITY_DN22135_c0_g1	1	1	0
TRINITY_DN22135_c0_g3	0	1	1
TRINITY_DN22135_c0_g5	0	1	0
TRINITY_DN22135_c0_g9	0	1	0
TRINITY_DN22136_c0_g1	0	0	1
TRINITY_DN22138_c0_g1	0	0	1
TRINITY_DN22138_c0_g2	0	0	1
TRINITY_DN22138_c0_g3	0	1	1
TRINITY_DN22138_c0_g4	0	0	1
TRINITY_DN22138_c0_g5	0	1	1
TRINITY_DN22138_c0_g7	1	0	1
TRINITY_DN22138_c0_g9	0	0	1
TRINITY_DN22140_c2_g4	0	1	0
TRINITY_DN22140_c2_g5	1	1	0
TRINITY_DN22140_c2_g6	0	1	0
TRINITY_DN22140_c2_g9	0	1	0
TRINITY_DN22148_c0_g1	0	1	0
TRINITY_DN22150_c0_g7	0	1	0
TRINITY_DN22151_c4_g10	0	1	1
TRINITY_DN22153_c0_g4	0	0	1
TRINITY_DN22153_c0_g7	0	1	1
TRINITY_DN22154_c0_g4	0	1	0
TRINITY_DN22156_c0_g1	0	1	0
TRINITY_DN22156_c0_g3	0	1	0
TRINITY_DN22156_c0_g4	0	1	0
TRINITY_DN22157_c1_g10	0	1	0
TRINITY_DN22157_c1_g4	0	1	1
TRINITY_DN22157_c1_g7	0	0	1
TRINITY_DN22157_c1_g8	0	1	1
TRINITY_DN22157_c1_g9	0	0	1
TRINITY_DN22158_c0_g10	0	1	1
TRINITY_DN22158_c0_g4	0	1	0
TRINITY_DN22158_c0_g7	1	1	0
TRINITY_DN22158_c0_g8	0	1	1
TRINITY_DN22160_c1_g2	1	1	1
TRINITY_DN22161_c1_g5	0	1	1
TRINITY_DN22161_c1_g6	0	1	0
TRINITY_DN22161_c1_g7	0	1	1
TRINITY_DN22163_c0_g2	0	1	0
TRINITY_DN22165_c0_g1	1	1	0
TRINITY_DN22166_c1_g10	1	0	1
TRINITY_DN22166_c1_g3	0	1	0
TRINITY_DN22166_c1_g7	1	1	0
TRINITY_DN22166_c1_g8	1	1	0
TRINITY_DN22167_c0_g4	1	1	0
TRINITY_DN22167_c0_g6	0	0	1
TRINITY_DN22168_c0_g2	0	1	1
TRINITY_DN22169_c0_g2	0	1	1
TRINITY_DN22170_c0_g1	0	1	1
TRINITY_DN22171_c2_g1	0	1	1
TRINITY_DN22171_c2_g5	0	0	1
TRINITY_DN22171_c2_g7	0	0	1
TRINITY_DN22172_c0_g1	1	0	0
TRINITY_DN22172_c0_g3	1	0	0
TRINITY_DN22173_c0_g1	0	1	0
TRINITY_DN22174_c0_g1	0	1	1
TRINITY_DN22176_c0_g3	0	1	1
TRINITY_DN22176_c0_g4	0	1	1
TRINITY_DN22177_c0_g4	0	1	1
TRINITY_DN22177_c0_g6	1	0	0
TRINITY_DN22178_c4_g2	1	1	1
TRINITY_DN22181_c1_g3	0	1	1
TRINITY_DN22181_c1_g4	1	1	0
TRINITY_DN22182_c0_g3	0	1	1
TRINITY_DN22185_c0_g10	0	1	0
TRINITY_DN22186_c0_g1	0	1	1
TRINITY_DN22187_c1_g1	1	0	0
TRINITY_DN22187_c1_g7	0	1	1
TRINITY_DN22188_c0_g1	1	0	1
TRINITY_DN22188_c0_g2	0	1	1
TRINITY_DN22189_c0_g1	1	1	1
TRINITY_DN22192_c0_g2	1	0	1
TRINITY_DN22193_c0_g5	0	1	0
TRINITY_DN22195_c0_g1	1	1	1
TRINITY_DN22197_c1_g2	0	1	1
TRINITY_DN22197_c1_g3	1	0	1
TRINITY_DN22198_c0_g6	0	1	0
TRINITY_DN22198_c0_g7	0	1	1
TRINITY_DN22200_c0_g2	0	1	1
TRINITY_DN22202_c1_g12	1	0	1
TRINITY_DN22202_c1_g3	0	0	1
TRINITY_DN22205_c0_g2	0	1	0
TRINITY_DN22206_c0_g3	0	1	1
TRINITY_DN22206_c0_g5	0	1	0
TRINITY_DN22207_c1_g1	0	1	1
TRINITY_DN22210_c0_g1	0	1	0
TRINITY_DN22211_c0_g2	0	1	1
TRINITY_DN22211_c0_g5	0	0	1
TRINITY_DN22214_c3_g1	0	1	0
TRINITY_DN22214_c3_g10	0	1	0
TRINITY_DN22214_c3_g3	0	1	1
TRINITY_DN22215_c0_g1	0	0	1
TRINITY_DN22216_c1_g1	0	1	1
TRINITY_DN22218_c0_g1	0	1	1
TRINITY_DN22219_c2_g10	0	1	1
TRINITY_DN22220_c1_g6	1	0	1
TRINITY_DN22222_c0_g1	1	1	1
TRINITY_DN22223_c0_g2	1	1	1
TRINITY_DN22224_c0_g1	0	1	0
TRINITY_DN22225_c0_g1	0	1	0
TRINITY_DN22226_c1_g6	1	1	0
TRINITY_DN22227_c1_g12	0	1	0
TRINITY_DN22227_c1_g5	0	1	1
TRINITY_DN22227_c1_g7	1	1	1
TRINITY_DN22227_c1_g8	0	0	1
TRINITY_DN22228_c0_g6	0	1	0
TRINITY_DN22229_c0_g1	0	1	0
TRINITY_DN22230_c0_g1	0	1	1
TRINITY_DN22231_c0_g1	1	1	0
TRINITY_DN22231_c0_g4	1	0	0
TRINITY_DN22231_c0_g8	0	1	1
TRINITY_DN22234_c0_g1	0	1	1
TRINITY_DN22234_c0_g3	0	0	1
TRINITY_DN22236_c0_g10	0	1	0
TRINITY_DN22236_c0_g12	0	1	0
TRINITY_DN22236_c0_g5	0	0	1
TRINITY_DN22238_c0_g9	0	1	1
TRINITY_DN22239_c0_g3	0	1	0
TRINITY_DN22239_c0_g4	1	1	1
TRINITY_DN22240_c0_g7	0	1	0
TRINITY_DN22242_c0_g1	0	1	0
TRINITY_DN22242_c0_g16	0	0	1
TRINITY_DN22243_c0_g1	0	1	1
TRINITY_DN22244_c0_g1	0	1	1
TRINITY_DN22244_c1_g1	0	1	1
TRINITY_DN22244_c1_g8	0	1	1
TRINITY_DN22245_c0_g5	0	1	1
TRINITY_DN22246_c1_g1	0	1	0
TRINITY_DN22246_c1_g6	0	1	1
TRINITY_DN22247_c0_g1	0	1	1
TRINITY_DN22248_c0_g4	0	1	0
TRINITY_DN22250_c1_g1	0	1	0
TRINITY_DN22250_c3_g1	0	0	1
TRINITY_DN22250_c5_g3	0	0	1
TRINITY_DN22251_c0_g1	0	1	1
TRINITY_DN22253_c0_g5	0	0	1
TRINITY_DN22253_c0_g9	0	0	1
TRINITY_DN22254_c1_g3	0	1	1
TRINITY_DN22254_c1_g5	1	1	0
TRINITY_DN22254_c1_g6	0	1	1
TRINITY_DN22255_c0_g5	1	1	0
TRINITY_DN22256_c1_g2	0	1	1
TRINITY_DN22256_c1_g4	0	1	0
TRINITY_DN22256_c1_g6	0	1	0
TRINITY_DN22257_c1_g1	0	1	1
TRINITY_DN22258_c0_g9	0	1	1
TRINITY_DN22261_c0_g11	0	1	0
TRINITY_DN22261_c0_g6	0	1	1
TRINITY_DN22262_c1_g1	0	1	0
TRINITY_DN22264_c4_g1	0	1	1
TRINITY_DN22264_c4_g2	0	1	0
TRINITY_DN22264_c4_g3	0	1	0
TRINITY_DN22264_c4_g6	0	1	0
TRINITY_DN22264_c4_g7	0	0	1
TRINITY_DN22267_c0_g9	0	1	0
TRINITY_DN22270_c0_g3	0	1	1
TRINITY_DN22271_c0_g1	0	1	0
TRINITY_DN22272_c0_g3	0	1	0
TRINITY_DN22274_c0_g1	0	1	1
TRINITY_DN22274_c0_g2	0	1	1
TRINITY_DN22274_c2_g4	1	0	1
TRINITY_DN22274_c2_g5	0	1	1
TRINITY_DN22274_c2_g8	0	0	1
TRINITY_DN22275_c0_g1	0	1	0
TRINITY_DN22277_c0_g4	1	0	0
TRINITY_DN22278_c0_g1	1	1	0
TRINITY_DN22278_c0_g2	0	1	0
TRINITY_DN22279_c3_g7	0	0	1
TRINITY_DN22280_c1_g10	1	1	0
TRINITY_DN22280_c1_g2	0	0	1
TRINITY_DN22282_c1_g2	0	1	0
TRINITY_DN22284_c0_g8	0	1	0
TRINITY_DN22284_c0_g9	0	1	0
TRINITY_DN22287_c0_g6	0	1	1
TRINITY_DN22289_c0_g1	0	1	0
TRINITY_DN22291_c0_g1	1	1	1
TRINITY_DN22292_c0_g1	0	1	1
TRINITY_DN22293_c1_g1	0	1	0
TRINITY_DN22293_c1_g3	0	1	1
TRINITY_DN22295_c0_g6	0	1	1
TRINITY_DN22295_c0_g7	1	1	0
TRINITY_DN22296_c0_g3	1	0	1
TRINITY_DN22296_c0_g7	0	0	1
TRINITY_DN22297_c1_g3	0	1	0
TRINITY_DN22297_c1_g4	1	1	1
TRINITY_DN22297_c1_g8	0	1	1
TRINITY_DN22299_c1_g1	0	0	1
TRINITY_DN22299_c1_g5	0	1	0
TRINITY_DN22301_c0_g1	0	1	1
TRINITY_DN22301_c0_g2	0	1	0
TRINITY_DN22302_c0_g2	0	1	1
TRINITY_DN22302_c1_g2	1	1	0
TRINITY_DN22303_c0_g3	0	1	1
TRINITY_DN22304_c1_g7	1	0	0
TRINITY_DN22305_c0_g1	1	0	0
TRINITY_DN22307_c0_g3	1	0	0
TRINITY_DN22307_c0_g5	0	0	1
TRINITY_DN22308_c1_g1	0	1	0
TRINITY_DN22308_c1_g2	1	0	0
TRINITY_DN22308_c1_g4	1	1	0
TRINITY_DN22308_c1_g5	0	1	1
TRINITY_DN22308_c1_g7	0	1	0
TRINITY_DN22310_c0_g1	0	0	1
TRINITY_DN22311_c0_g6	0	1	0
TRINITY_DN22311_c0_g9	0	1	1
TRINITY_DN22312_c0_g10	0	0	1
TRINITY_DN22312_c0_g6	1	1	1
TRINITY_DN22314_c2_g5	1	1	0
TRINITY_DN22315_c1_g4	1	1	1
TRINITY_DN22317_c0_g16	1	0	0
TRINITY_DN22318_c0_g4	0	1	1
TRINITY_DN22321_c0_g1	0	1	1
TRINITY_DN22322_c0_g2	0	0	1
TRINITY_DN22322_c0_g4	0	1	1
TRINITY_DN22323_c1_g1	0	1	0
TRINITY_DN22323_c1_g3	0	1	0
TRINITY_DN22323_c1_g4	0	1	1
TRINITY_DN22324_c0_g1	1	1	0
TRINITY_DN22325_c0_g1	0	1	1
TRINITY_DN22327_c0_g1	0	1	0
TRINITY_DN22327_c0_g2	0	1	0
TRINITY_DN22327_c0_g3	0	1	0
TRINITY_DN22327_c0_g4	0	0	1
TRINITY_DN22327_c0_g5	0	1	1
TRINITY_DN22328_c0_g1	0	0	1
TRINITY_DN22328_c0_g2	0	1	0
TRINITY_DN22330_c1_g1	0	1	0
TRINITY_DN22330_c1_g3	0	1	1
TRINITY_DN22332_c1_g1	0	1	1
TRINITY_DN22332_c1_g2	0	1	1
TRINITY_DN22334_c0_g2	0	1	1
TRINITY_DN22334_c0_g7	0	0	1
TRINITY_DN22334_c0_g8	0	1	1
TRINITY_DN22336_c0_g2	1	0	1
TRINITY_DN22336_c0_g4	0	0	1
TRINITY_DN22336_c0_g7	0	1	0
TRINITY_DN22337_c0_g3	0	1	1
TRINITY_DN22337_c0_g5	0	1	1
TRINITY_DN22337_c0_g6	0	1	1
TRINITY_DN22337_c0_g7	0	1	0
TRINITY_DN22338_c0_g2	0	1	1
TRINITY_DN22338_c0_g4	0	1	0
TRINITY_DN22339_c1_g5	1	0	0
TRINITY_DN22339_c1_g7	0	1	1
TRINITY_DN22339_c1_g8	0	1	1
TRINITY_DN22340_c0_g1	1	0	1
TRINITY_DN22340_c2_g2	0	1	1
TRINITY_DN22340_c2_g5	1	1	0
TRINITY_DN22340_c2_g7	0	1	0
TRINITY_DN22341_c1_g3	0	1	0
TRINITY_DN22341_c1_g6	0	1	0
TRINITY_DN22342_c0_g1	0	1	1
TRINITY_DN22346_c0_g12	0	1	0
TRINITY_DN22349_c0_g1	1	0	1
TRINITY_DN22349_c2_g1	0	0	1
TRINITY_DN22350_c1_g5	0	1	1
TRINITY_DN22351_c0_g1	0	1	1
TRINITY_DN22352_c0_g1	0	1	0
TRINITY_DN22355_c0_g1	0	1	0
TRINITY_DN22355_c1_g2	1	1	0
TRINITY_DN22356_c0_g1	0	1	0
TRINITY_DN22357_c3_g1	1	1	1
TRINITY_DN22357_c3_g4	0	1	0
TRINITY_DN22358_c0_g2	0	1	1
TRINITY_DN22358_c0_g3	0	0	1
TRINITY_DN22360_c1_g8	0	0	1
TRINITY_DN22361_c0_g4	0	1	0
TRINITY_DN22363_c1_g5	0	1	0
TRINITY_DN22365_c0_g3	1	1	1
TRINITY_DN22368_c0_g2	0	1	1
TRINITY_DN22369_c0_g2	0	1	0
TRINITY_DN22369_c0_g5	0	1	0
TRINITY_DN22370_c0_g3	0	0	1
TRINITY_DN22370_c0_g7	0	1	1
TRINITY_DN22370_c0_g9	0	1	1
TRINITY_DN22371_c0_g1	0	1	0
TRINITY_DN22372_c1_g5	1	0	0
TRINITY_DN22372_c1_g6	0	1	1
TRINITY_DN22373_c0_g3	0	1	1
TRINITY_DN22374_c0_g1	0	1	0
TRINITY_DN22374_c0_g2	1	1	0
TRINITY_DN22374_c0_g3	1	1	0
TRINITY_DN22376_c0_g3	1	0	0
TRINITY_DN22376_c0_g4	0	1	0
TRINITY_DN22376_c0_g6	0	1	0
TRINITY_DN22378_c0_g2	0	0	1
TRINITY_DN22380_c2_g6	1	0	0
TRINITY_DN22381_c0_g5	1	0	1
TRINITY_DN22383_c1_g3	0	0	1
TRINITY_DN22384_c0_g2	1	0	1
TRINITY_DN22384_c0_g3	1	0	1
TRINITY_DN22387_c0_g1	0	1	0
TRINITY_DN22387_c1_g1	0	1	0
TRINITY_DN22390_c0_g2	0	1	1
TRINITY_DN22390_c0_g3	0	1	1
TRINITY_DN22390_c0_g5	0	1	0
TRINITY_DN22390_c0_g7	0	1	1
TRINITY_DN22391_c1_g2	0	0	1
TRINITY_DN22393_c0_g2	0	1	0
TRINITY_DN22394_c2_g2	0	1	0
TRINITY_DN22394_c2_g4	1	1	0
TRINITY_DN22394_c2_g6	0	1	1
TRINITY_DN22397_c0_g3	1	1	0
TRINITY_DN22398_c0_g1	0	0	1
TRINITY_DN22398_c0_g2	0	1	1
TRINITY_DN22398_c0_g3	0	0	1
TRINITY_DN22399_c0_g1	0	1	0
TRINITY_DN22400_c0_g1	1	1	1
TRINITY_DN22400_c0_g6	0	1	1
TRINITY_DN22404_c0_g1	0	1	0
TRINITY_DN22405_c0_g1	0	0	1
TRINITY_DN22405_c0_g2	1	1	0
TRINITY_DN22408_c1_g6	0	0	1
TRINITY_DN22409_c1_g5	0	1	0
TRINITY_DN22410_c2_g3	0	1	0
TRINITY_DN22410_c2_g6	0	1	1
TRINITY_DN22410_c2_g8	0	1	0
TRINITY_DN22412_c4_g2	1	1	1
TRINITY_DN22415_c0_g2	0	1	0
TRINITY_DN22416_c1_g3	1	1	0
TRINITY_DN22416_c1_g5	0	0	1
TRINITY_DN22416_c1_g7	0	0	1
TRINITY_DN22417_c0_g5	0	1	0
TRINITY_DN22418_c0_g3	1	0	1
TRINITY_DN22419_c1_g1	1	1	1
TRINITY_DN22419_c1_g3	1	1	0
TRINITY_DN22419_c1_g4	0	1	0
TRINITY_DN22419_c1_g6	0	1	0
TRINITY_DN22419_c1_g9	1	1	0
TRINITY_DN22420_c1_g2	0	1	0
TRINITY_DN22422_c1_g3	0	1	1
TRINITY_DN22423_c0_g1	0	1	0
TRINITY_DN22425_c1_g1	0	1	0
TRINITY_DN22426_c0_g2	0	1	1
TRINITY_DN22427_c0_g2	0	0	1
TRINITY_DN22427_c3_g4	0	1	1
TRINITY_DN22428_c0_g4	0	0	1
TRINITY_DN22430_c0_g1	0	1	0
TRINITY_DN22431_c1_g5	0	1	0
TRINITY_DN22431_c1_g6	0	1	0
TRINITY_DN22431_c1_g7	1	1	0
TRINITY_DN22431_c1_g8	0	1	1
TRINITY_DN22432_c0_g1	0	1	1
TRINITY_DN22433_c0_g7	0	1	1
TRINITY_DN22434_c1_g11	0	1	0
TRINITY_DN22434_c1_g13	0	1	0
TRINITY_DN22434_c1_g14	0	0	1
TRINITY_DN22434_c1_g3	0	1	0
TRINITY_DN22434_c1_g5	0	1	1
TRINITY_DN22434_c1_g8	0	1	0
TRINITY_DN22437_c0_g2	0	1	0
TRINITY_DN22438_c0_g1	1	1	0
TRINITY_DN22439_c1_g3	0	1	1
TRINITY_DN22440_c3_g1	0	1	1
TRINITY_DN22440_c3_g4	0	1	0
TRINITY_DN22441_c0_g1	1	0	1
TRINITY_DN22442_c2_g13	0	1	0
TRINITY_DN22443_c1_g2	0	1	0
TRINITY_DN22443_c2_g2	1	1	1
TRINITY_DN22443_c2_g5	0	1	0
TRINITY_DN22443_c2_g6	0	1	1
TRINITY_DN22444_c0_g1	1	1	0
TRINITY_DN22445_c0_g1	0	1	0
TRINITY_DN22445_c0_g12	0	1	0
TRINITY_DN22449_c0_g5	0	1	0
TRINITY_DN22449_c0_g7	1	1	1
TRINITY_DN22449_c0_g8	0	1	1
TRINITY_DN22451_c1_g1	0	1	0
TRINITY_DN22451_c1_g2	0	1	0
TRINITY_DN22453_c1_g5	0	1	1
TRINITY_DN22458_c0_g1	0	1	0
TRINITY_DN22458_c0_g2	1	1	1
TRINITY_DN22458_c0_g4	1	1	0
TRINITY_DN22458_c0_g5	0	0	1
TRINITY_DN22458_c0_g6	1	0	1
TRINITY_DN22460_c0_g3	0	1	0
TRINITY_DN22460_c0_g8	0	0	1
TRINITY_DN22461_c1_g4	0	1	0
TRINITY_DN22461_c1_g5	0	1	0
TRINITY_DN22463_c0_g8	0	1	0
TRINITY_DN22464_c1_g1	0	1	0
TRINITY_DN22466_c2_g1	0	1	1
TRINITY_DN22466_c3_g4	1	1	0
TRINITY_DN22466_c3_g6	0	1	0
TRINITY_DN22467_c0_g3	0	1	0
TRINITY_DN22467_c0_g6	1	1	1
TRINITY_DN22468_c0_g7	0	1	0
TRINITY_DN22469_c0_g1	0	1	1
TRINITY_DN2246_c0_g1	0	1	1
TRINITY_DN22470_c0_g11	0	1	1
TRINITY_DN22470_c0_g3	1	0	1
TRINITY_DN22470_c0_g5	1	0	0
TRINITY_DN22470_c0_g6	1	0	0
TRINITY_DN22470_c0_g8	0	1	0
TRINITY_DN22470_c0_g9	0	1	1
TRINITY_DN22471_c0_g1	0	1	1
TRINITY_DN22471_c1_g2	0	1	0
TRINITY_DN22473_c0_g2	1	1	0
TRINITY_DN22474_c0_g1	0	1	1
TRINITY_DN22476_c1_g1	0	1	0
TRINITY_DN22476_c2_g2	0	1	0
TRINITY_DN22476_c2_g3	1	0	0
TRINITY_DN22476_c2_g6	0	1	1
TRINITY_DN22477_c0_g2	1	0	1
TRINITY_DN22477_c0_g3	0	1	0
TRINITY_DN22478_c2_g1	1	1	0
TRINITY_DN22480_c2_g1	0	1	0
TRINITY_DN22480_c3_g1	0	1	1
TRINITY_DN22480_c3_g3	0	1	1
TRINITY_DN22480_c3_g5	0	1	1
TRINITY_DN22480_c3_g7	0	1	0
TRINITY_DN22480_c3_g8	0	0	1
TRINITY_DN22483_c0_g10	0	1	1
TRINITY_DN22483_c0_g3	0	1	1
TRINITY_DN22483_c0_g4	0	1	1
TRINITY_DN22484_c0_g1	0	1	0
TRINITY_DN22484_c0_g2	0	1	1
TRINITY_DN22484_c0_g3	1	0	1
TRINITY_DN22484_c0_g6	0	1	1
TRINITY_DN22484_c0_g7	1	1	0
TRINITY_DN22486_c0_g4	0	1	1
TRINITY_DN22487_c0_g1	0	1	1
TRINITY_DN22489_c1_g1	0	1	0
TRINITY_DN22489_c1_g2	0	1	0
TRINITY_DN22490_c0_g1	0	1	1
TRINITY_DN22492_c0_g1	0	0	1
TRINITY_DN22492_c0_g6	0	1	1
TRINITY_DN22495_c0_g1	1	1	0
TRINITY_DN22495_c1_g10	0	1	0
TRINITY_DN22495_c1_g12	1	1	0
TRINITY_DN22498_c0_g1	0	1	1
TRINITY_DN22500_c0_g2	1	0	0
TRINITY_DN22500_c0_g7	0	0	1
TRINITY_DN22506_c0_g4	0	1	0
TRINITY_DN22508_c0_g2	0	1	0
TRINITY_DN22508_c0_g3	0	1	0
TRINITY_DN22511_c1_g6	0	0	1
TRINITY_DN22511_c1_g9	0	1	1
TRINITY_DN22512_c0_g1	0	1	1
TRINITY_DN22514_c0_g2	0	0	1
TRINITY_DN22517_c0_g3	1	1	0
TRINITY_DN22518_c0_g3	0	1	0
TRINITY_DN22518_c0_g6	1	0	1
TRINITY_DN22518_c0_g8	0	1	1
TRINITY_DN22518_c0_g9	1	1	1
TRINITY_DN22519_c0_g3	0	1	0
TRINITY_DN22521_c0_g1	0	1	0
TRINITY_DN22521_c0_g5	0	1	1
TRINITY_DN22524_c0_g6	0	0	1
TRINITY_DN22526_c2_g1	0	1	0
TRINITY_DN22526_c2_g11	0	1	1
TRINITY_DN22527_c4_g2	1	0	1
TRINITY_DN22528_c0_g3	0	1	0
TRINITY_DN22529_c0_g1	1	1	0
TRINITY_DN22529_c0_g5	0	1	0
TRINITY_DN22530_c0_g10	1	1	1
TRINITY_DN22530_c0_g2	0	1	0
TRINITY_DN22531_c0_g2	0	1	1
TRINITY_DN22532_c0_g2	0	1	1
TRINITY_DN22533_c0_g3	0	1	0
TRINITY_DN22535_c1_g10	0	1	0
TRINITY_DN22535_c1_g9	0	0	1
TRINITY_DN22536_c0_g2	0	1	1
TRINITY_DN22539_c1_g1	0	1	1
TRINITY_DN22540_c1_g1	0	1	0
TRINITY_DN22540_c1_g3	0	0	1
TRINITY_DN22540_c1_g8	0	1	0
TRINITY_DN22540_c1_g9	0	1	1
TRINITY_DN22541_c0_g1	0	1	1
TRINITY_DN22542_c0_g1	0	1	0
TRINITY_DN22542_c0_g3	0	1	1
TRINITY_DN22544_c0_g1	0	1	1
TRINITY_DN22544_c0_g3	1	1	0
TRINITY_DN22545_c1_g2	0	0	1
TRINITY_DN22547_c1_g2	0	1	1
TRINITY_DN22547_c1_g4	0	1	1
TRINITY_DN22549_c0_g3	1	0	0
TRINITY_DN22550_c1_g1	0	1	1
TRINITY_DN22551_c0_g1	1	1	1
TRINITY_DN22551_c0_g2	1	1	0
TRINITY_DN22553_c0_g4	0	1	0
TRINITY_DN22555_c2_g3	0	1	1
TRINITY_DN22558_c1_g3	0	1	1
TRINITY_DN22558_c1_g5	0	1	1
TRINITY_DN22558_c1_g6	0	1	1
TRINITY_DN22561_c3_g3	1	1	0
TRINITY_DN22562_c0_g1	0	1	1
TRINITY_DN22563_c0_g3	0	0	1
TRINITY_DN22564_c0_g1	0	0	1
TRINITY_DN22565_c0_g1	1	1	0
TRINITY_DN22566_c0_g1	1	1	1
TRINITY_DN22566_c0_g2	1	0	0
TRINITY_DN22568_c0_g2	1	0	1
TRINITY_DN22569_c0_g2	0	1	1
TRINITY_DN22570_c1_g1	1	1	0
TRINITY_DN22570_c1_g10	0	1	0
TRINITY_DN22571_c0_g1	0	0	1
TRINITY_DN22571_c0_g2	0	1	0
TRINITY_DN22574_c0_g1	0	1	0
TRINITY_DN22575_c1_g10	1	0	0
TRINITY_DN22575_c1_g9	1	1	0
TRINITY_DN22577_c0_g2	1	0	1
TRINITY_DN22577_c0_g3	1	0	1
TRINITY_DN22577_c0_g4	1	0	1
TRINITY_DN22578_c0_g2	1	0	0
TRINITY_DN22578_c0_g3	1	0	1
TRINITY_DN22578_c0_g4	0	0	1
TRINITY_DN22580_c0_g5	0	1	0
TRINITY_DN22580_c0_g6	0	1	1
TRINITY_DN22580_c0_g7	1	1	0
TRINITY_DN22581_c0_g1	0	1	0
TRINITY_DN22585_c0_g4	0	1	1
TRINITY_DN22586_c0_g1	0	1	0
TRINITY_DN22587_c0_g4	1	1	0
TRINITY_DN22587_c0_g5	1	0	1
TRINITY_DN22589_c0_g2	0	1	0
TRINITY_DN22589_c0_g4	0	1	1
TRINITY_DN22591_c1_g3	0	1	0
TRINITY_DN22592_c0_g1	0	1	1
TRINITY_DN22592_c0_g3	1	1	0
TRINITY_DN22592_c0_g5	0	1	0
TRINITY_DN22592_c0_g6	0	1	1
TRINITY_DN22594_c0_g6	1	1	1
TRINITY_DN22595_c0_g1	0	1	0
TRINITY_DN22595_c0_g2	0	1	1
TRINITY_DN22595_c0_g4	1	1	0
TRINITY_DN22596_c0_g2	0	1	0
TRINITY_DN22598_c0_g2	0	0	1
TRINITY_DN22599_c0_g1	0	1	1
TRINITY_DN22601_c0_g2	0	1	1
TRINITY_DN22604_c0_g1	1	1	0
TRINITY_DN22605_c0_g1	0	1	0
TRINITY_DN22605_c0_g2	1	1	0
TRINITY_DN22605_c0_g3	0	0	1
TRINITY_DN22605_c0_g9	0	1	1
TRINITY_DN22606_c0_g1	0	1	0
TRINITY_DN22608_c0_g1	0	1	0
TRINITY_DN22609_c3_g4	0	1	0
TRINITY_DN22609_c3_g6	0	1	0
TRINITY_DN22610_c0_g2	0	1	0
TRINITY_DN22610_c0_g4	0	1	0
TRINITY_DN22611_c1_g2	0	1	1
TRINITY_DN22612_c0_g2	0	1	0
TRINITY_DN22613_c1_g3	0	1	1
TRINITY_DN22613_c1_g6	0	1	0
TRINITY_DN22614_c0_g1	0	1	1
TRINITY_DN22615_c2_g10	0	1	0
TRINITY_DN22615_c2_g11	0	0	1
TRINITY_DN22615_c2_g5	0	1	0
TRINITY_DN22615_c2_g6	0	0	1
TRINITY_DN22615_c2_g8	1	1	0
TRINITY_DN22616_c0_g1	0	0	1
TRINITY_DN22616_c1_g1	0	0	1
TRINITY_DN22616_c1_g3	1	0	0
TRINITY_DN22617_c0_g10	0	1	0
TRINITY_DN22617_c0_g3	0	1	1
TRINITY_DN22617_c0_g9	0	1	1
TRINITY_DN22617_c1_g1	0	0	1
TRINITY_DN22618_c0_g10	0	1	1
TRINITY_DN22618_c0_g11	1	0	0
TRINITY_DN22618_c0_g5	0	1	1
TRINITY_DN22619_c0_g1	1	1	1
TRINITY_DN22620_c3_g13	0	0	1
TRINITY_DN22620_c3_g7	0	1	0
TRINITY_DN22624_c0_g3	1	1	1
TRINITY_DN22626_c0_g1	0	1	1
TRINITY_DN22626_c0_g6	0	1	0
TRINITY_DN22627_c1_g1	0	1	0
TRINITY_DN22627_c1_g12	0	0	1
TRINITY_DN22627_c1_g2	0	1	0
TRINITY_DN22628_c0_g6	0	1	0
TRINITY_DN22632_c0_g3	1	0	1
TRINITY_DN22635_c0_g3	0	1	1
TRINITY_DN22635_c0_g4	0	1	0
TRINITY_DN22635_c0_g5	0	1	0
TRINITY_DN22636_c0_g2	0	1	1
TRINITY_DN22639_c0_g2	0	1	0
TRINITY_DN22645_c0_g1	0	1	1
TRINITY_DN22646_c4_g1	0	1	1
TRINITY_DN22648_c0_g1	0	1	1
TRINITY_DN22649_c0_g2	0	1	0
TRINITY_DN22650_c0_g1	0	1	1
TRINITY_DN22650_c0_g4	0	1	0
TRINITY_DN22650_c0_g5	0	1	0
TRINITY_DN22650_c0_g7	0	1	0
TRINITY_DN22653_c1_g3	0	1	0
TRINITY_DN22653_c1_g4	0	1	1
TRINITY_DN22654_c2_g1	0	1	0
TRINITY_DN22654_c2_g2	0	1	0
TRINITY_DN22656_c0_g3	1	1	1
TRINITY_DN22656_c0_g4	0	1	0
TRINITY_DN22656_c0_g5	1	1	0
TRINITY_DN22658_c0_g2	0	1	1
TRINITY_DN22660_c0_g3	0	1	1
TRINITY_DN22661_c0_g3	1	1	1
TRINITY_DN22663_c2_g3	0	1	1
TRINITY_DN22664_c0_g1	1	0	1
TRINITY_DN22664_c0_g3	1	1	0
TRINITY_DN22664_c0_g5	0	1	0
TRINITY_DN22664_c0_g9	0	1	0
TRINITY_DN22665_c0_g1	0	0	1
TRINITY_DN22666_c0_g1	0	1	0
TRINITY_DN22667_c0_g1	0	1	1
TRINITY_DN22669_c2_g1	1	0	1
TRINITY_DN22669_c2_g2	0	1	0
TRINITY_DN22669_c2_g4	1	1	0
TRINITY_DN22669_c2_g7	1	0	1
TRINITY_DN22670_c0_g1	0	1	1
TRINITY_DN22671_c0_g2	1	1	0
TRINITY_DN22674_c1_g6	0	1	0
TRINITY_DN22676_c0_g1	0	1	1
TRINITY_DN22676_c0_g5	0	0	1
TRINITY_DN22677_c0_g1	0	1	1
TRINITY_DN22679_c0_g1	0	1	1
TRINITY_DN22682_c1_g6	0	1	1
TRINITY_DN22683_c2_g3	0	1	0
[truncated: 5,094 more rows]

## Sheet: Date in Fig.3A1
HT35_VS_CK
Gene_ID	Length	Trans_ID	Annotation	Name	log2FC	regulation	pvalue	FDR	significant
TRINITY_DN9061_c0_g1	728	TRINITY_DN9061_c0_g1_i1	cytosolic class I small heat-shock protein HSP17.5 [Rosa hybrid cultivar]	HSP18.1	5.69624	up	3.22152e-53	6.80256e-49	yes
TRINITY_DN24278_c0_g3	842	TRINITY_DN24278_c0_g3_i1;TRINITY_DN24278_c0_g3_i2	PREDICTED: ribulose bisphosphate carboxylase small chain 1, chloroplastic [Fragaria vesca subsp. vesca]	RBCS	-5.20566	down	1.27365e-50	1.34471e-46	yes
TRINITY_DN26543_c0_g2	3825	TRINITY_DN26543_c0_g2_i1;TRINITY_DN26543_c0_g2_i2;TRINITY_DN26543_c0_g2_i3;TRINITY_DN26543_c0_g2_i4;TRINITY_DN26543_c0_g2_i5	BAG family molecular chaperone regulator 6 [Rosa chinensis]	BAG6	5.15097	up	2.33035e-49	1.64026e-45	yes
TRINITY_DN21466_c0_g1	3105	TRINITY_DN21466_c0_g1_i1;TRINITY_DN21466_c0_g1_i2;TRINITY_DN21466_c0_g1_i3;TRINITY_DN21466_c0_g1_i4;TRINITY_DN21466_c0_g1_i5;TRINITY_DN21466_c0_g1_i6	UDP-glycosyltransferase 708C1-like [Rosa chinensis]	CGT	3.97173	up	2.7904e-42	1.47305e-38	yes
TRINITY_DN26006_c0_g5	2167	TRINITY_DN26006_c0_g5_i1;TRINITY_DN26006_c0_g5_i2	heat shock 70 kDa protein 8 [Rosa chinensis]	HSP70-8	4.22568	up	3.65313e-42	1.54279e-38	yes
TRINITY_DN23894_c1_g3	1831	TRINITY_DN23894_c1_g3_i1;TRINITY_DN23894_c1_g3_i2	low-temperature-induced 65 kDa protein isoform X1 [Rosa chinensis]	-	6.45987	up	3.69648e-35	1.30091e-31	yes
TRINITY_DN22444_c0_g1	1190	TRINITY_DN22444_c0_g1_i1;TRINITY_DN22444_c0_g1_i2;TRINITY_DN22444_c0_g1_i3	PREDICTED: calcyclin-binding protein-like [Fragaria vesca subsp. vesca]	Cacybp	3.05687	up	2.90179e-32	8.75346e-29	yes
TRINITY_DN21227_c0_g1	484	TRINITY_DN21227_c0_g1_i1;TRINITY_DN21227_c0_g1_i2	uncharacterized protein LOC112193581 [Rosa chinensis]	-	4.25927	up	5.61369e-31	1.48173e-27	yes
TRINITY_DN25122_c0_g4	1914	TRINITY_DN25122_c0_g4_i1	PREDICTED: abscisic acid 8'-hydroxylase 4 [Prunus mume]	CYP707A4	3.48582	up	7.83386e-31	1.838e-27	yes
TRINITY_DN25345_c0_g7	2235	TRINITY_DN25345_c0_g7_i1	PREDICTED: exocyst complex component EXO70A1-like [Fragaria vesca subsp. vesca]	EXO70B1	6.81612	up	1.54755e-30	3.26781e-27	yes
TRINITY_DN24795_c1_g7	1312	TRINITY_DN24795_c1_g7_i1;TRINITY_DN24795_c1_g7_i2	26.5 kDa heat shock protein, mitochondrial [Rosa chinensis]	HSP26.5	3.7193	up	1.52091e-25	2.91959e-22	yes
TRINITY_DN21884_c0_g8	773	TRINITY_DN21884_c0_g8_i1	18.1 kDa class I heat shock protein-like [Rosa chinensis]	-	3.87172	up	2.65504e-25	4.67198e-22	yes
TRINITY_DN20556_c0_g1	1159	TRINITY_DN20556_c0_g1_i1	EID1-like F-box protein 3 [Rosa chinensis]	EDL3	4.26454	up	4.52365e-25	6.85371e-22	yes
TRINITY_DN26416_c0_g5	695	TRINITY_DN26416_c0_g5_i1	-	-	5.03784	up	4.54404e-25	6.85371e-22	yes
TRINITY_DN23003_c2_g1	406	TRINITY_DN23003_c2_g1_i1	-	-	2.81216	up	7.5261e-25	1.05947e-21	yes
TRINITY_DN22189_c0_g1	1317	TRINITY_DN22189_c0_g1_i1;TRINITY_DN22189_c0_g1_i2;TRINITY_DN22189_c0_g1_i3	galactinol synthase 2-like [Rosa chinensis]	GOLS2	3.73349	up	9.74506e-25	1.2861e-21	yes
TRINITY_DN24022_c0_g2	3160	TRINITY_DN24022_c0_g2_i1;TRINITY_DN24022_c0_g2_i2;TRINITY_DN24022_c0_g2_i3;TRINITY_DN24022_c0_g2_i4;TRINITY_DN24022_c0_g2_i5;TRINITY_DN24022_c0_g2_i6;TRINITY_DN24022_c0_g2_i7	PREDICTED: delta-1-pyrroline-5-carboxylate synthase [Fragaria vesca subsp. vesca]	-	3.67696	up	2.54983e-24	3.16719e-21	yes
TRINITY_DN22381_c0_g5	1657	TRINITY_DN22381_c0_g5_i1	probable protein phosphatase 2C 24 [Rosa chinensis]	PP2CA	4.00005	up	2.15641e-23	2.52971e-20	yes
TRINITY_DN24408_c0_g3	353	TRINITY_DN24408_c0_g3_i1	-	-	2.78348	up	4.46619e-23	4.96358e-20	yes
TRINITY_DN22690_c0_g7	618	TRINITY_DN22690_c0_g7_i1	-	-	2.91979	up	5.68631e-23	6.00361e-20	yes
TRINITY_DN22135_c0_g1	1467	TRINITY_DN22135_c0_g1_i1;TRINITY_DN22135_c0_g1_i2	ribulose bisphosphate carboxylase/oxygenase activase, chloroplastic-like [Rosa chinensis]	RCA1	4.07959	up	7.76829e-23	7.8112e-20	yes
TRINITY_DN26352_c4_g1	2433	TRINITY_DN26352_c4_g1_i1;TRINITY_DN26352_c4_g1_i2;TRINITY_DN26352_c4_g1_i3;TRINITY_DN26352_c4_g1_i4;TRINITY_DN26352_c4_g1_i5	PREDICTED: 3-hydroxy-3-methylglutaryl-coenzyme A reductase 1-like [Fragaria vesca subsp. vesca]	HMG3	-3.50564	down	6.37628e-22	6.12007e-19	yes
TRINITY_DN24443_c1_g3	1678	TRINITY_DN24443_c1_g3_i1;TRINITY_DN24443_c1_g3_i2	aluminum-activated malate transporter 2-like [Rosa chinensis]	ALMT2	7.87835	up	8.13042e-22	7.46444e-19	yes
TRINITY_DN23795_c0_g1	2103	TRINITY_DN23795_c0_g1_i1;TRINITY_DN23795_c0_g1_i10;TRINITY_DN23795_c0_g1_i11;TRINITY_DN23795_c0_g1_i12;TRINITY_DN23795_c0_g1_i13;TRINITY_DN23795_c0_g1_i14;TRINITY_DN23795_c0_g1_i15;TRINITY_DN23795_c0_g1_i16;TRINITY_DN23795_c0_g1_i17;TRINITY_DN23795_c0_g1_i18;TRINITY_DN23795_c0_g1_i19;TRINITY_DN23795_c0_g1_i2;TRINITY_DN23795_c0_g1_i20;TRINITY_DN23795_c0_g1_i21;TRINITY_DN23795_c0_g1_i22;TRINITY_DN2…	-	-	3.39501	up	2.54321e-21	2.23761e-18	yes
TRINITY_DN22239_c0_g4	1528	TRINITY_DN22239_c0_g4_i1	probable pectate lyase 5 [Rosa chinensis]	At1g67750	-2.54786	down	3.60827e-21	3.04769e-18	yes
TRINITY_DN21682_c0_g1	1210	TRINITY_DN21682_c0_g1_i1;TRINITY_DN21682_c0_g1_i2	protein DOG1-like 4 [Rosa chinensis]	DOGL3	8.82304	up	3.98878e-21	3.2395e-18	yes
TRINITY_DN19700_c0_g1	958	TRINITY_DN19700_c0_g1_i1	early nodulin-like protein 1 [Rosa chinensis]	At5g25090	3.43214	up	8.57111e-21	6.70324e-18	yes
TRINITY_DN21403_c0_g12	2760	TRINITY_DN21403_c0_g12_i1;TRINITY_DN21403_c0_g12_i2	PREDICTED: sucrose synthase 7 [Fragaria vesca subsp. vesca]	SUS7	3.50821	up	4.89977e-20	3.69513e-17	yes
TRINITY_DN23971_c0_g3	1693	TRINITY_DN23971_c0_g3_i1	putative cytochrome P450 [Rosa chinensis]	CYP71D9	-3.36108	down	1.0899e-19	7.93599e-17	yes
TRINITY_DN23055_c1_g2	931	TRINITY_DN23055_c1_g2_i1;TRINITY_DN23055_c1_g2_i2;TRINITY_DN23055_c1_g2_i3	uncharacterized protein Pyn_38633 [Prunus yedoensis var. nudiflora]	-	3.92443	up	1.3086e-19	9.21079e-17	yes
TRINITY_DN23660_c0_g4	1271	TRINITY_DN23660_c0_g4_i1;TRINITY_DN23660_c0_g4_i2;TRINITY_DN23660_c0_g4_i3;TRINITY_DN23660_c0_g4_i4;TRINITY_DN23660_c0_g4_i5;TRINITY_DN23660_c0_g4_i6;TRINITY_DN23660_c0_g4_i7	protein HEAT-STRESS-ASSOCIATED 32 [Rosa chinensis]	HSA32	2.88592	up	1.60905e-19	1.09602e-16	yes
TRINITY_DN24268_c0_g6	1555	TRINITY_DN24268_c0_g6_i1	PREDICTED: heat shock cognate 70 kDa protein 2-like [Fragaria vesca subsp. vesca]	HSP70	3.3289	up	1.66186e-19	1.09662e-16	yes
TRINITY_DN21227_c1_g1	557	TRINITY_DN21227_c1_g1_i1;TRINITY_DN21227_c1_g1_i2	-	-	4.08978	up	3.87948e-19	2.4824e-16	yes
TRINITY_DN26263_c0_g2	2338	TRINITY_DN26263_c0_g2_i1;TRINITY_DN26263_c0_g2_i10;TRINITY_DN26263_c0_g2_i11;TRINITY_DN26263_c0_g2_i12;TRINITY_DN26263_c0_g2_i13;TRINITY_DN26263_c0_g2_i14;TRINITY_DN26263_c0_g2_i2;TRINITY_DN26263_c0_g2_i3;TRINITY_DN26263_c0_g2_i4;TRINITY_DN26263_c0_g2_i5;TRINITY_DN26263_c0_g2_i6;TRINITY_DN26263_c0_g2_i7;TRINITY_DN26263_c0_g2_i8;TRINITY_DN26263_c0_g2_i9	uncharacterized protein LOC112182632 [Rosa chinensis]	-	2.22336	up	9.9437e-19	6.17562e-16	yes
TRINITY_DN22669_c2_g7	1219	TRINITY_DN22669_c2_g7_i1	bidirectional sugar transporter N3 [Rosa chinensis]	N3	6.98238	up	1.34278e-18	7.92373e-16	yes
TRINITY_DN24778_c0_g1	2458	TRINITY_DN24778_c0_g1_i1;TRINITY_DN24778_c0_g1_i2;TRINITY_DN24778_c0_g1_i3;TRINITY_DN24778_c0_g1_i4;TRINITY_DN24778_c0_g1_i5;TRINITY_DN24778_c0_g1_i6;TRINITY_DN24778_c0_g1_i7;TRINITY_DN24778_c0_g1_i8	cytochrome P450 71B34-like isoform X1 [Rosa chinensis]	CYP71B34	2.95132	up	1.35089e-18	7.92373e-16	yes
TRINITY_DN23133_c0_g1	909	TRINITY_DN23133_c0_g1_i1;TRINITY_DN23133_c0_g1_i2	small heat shock protein, chloroplastic [Rosa chinensis]	HSP21	4.32825	up	1.0191e-17	5.81604e-15	yes
TRINITY_DN12026_c0_g1	900	TRINITY_DN12026_c0_g1_i1	PREDICTED: heavy metal-associated isoprenylated plant protein 26 [Fragaria vesca subsp. vesca]	HIPP24	5.51025	up	2.04413e-17	1.13589e-14	yes
TRINITY_DN23894_c1_g2	1487	TRINITY_DN23894_c1_g2_i1;TRINITY_DN23894_c1_g2_i2;TRINITY_DN23894_c1_g2_i3;TRINITY_DN23894_c1_g2_i4	hypothetical protein RchiOBHm_Chr1g0377331 [Rosa chinensis]	-	3.67104	up	4.32681e-17	2.34269e-14	yes
TRINITY_DN26194_c0_g1	1810	TRINITY_DN26194_c0_g1_i1;TRINITY_DN26194_c0_g1_i2;TRINITY_DN26194_c0_g1_i3;TRINITY_DN26194_c0_g1_i4;TRINITY_DN26194_c0_g1_i5;TRINITY_DN26194_c0_g1_i6	serine carboxypeptidase-like 13 [Rosa chinensis]	SCPL18	-2.87807	down	9.22932e-17	4.87216e-14	yes
TRINITY_DN23714_c0_g5	1944	TRINITY_DN23714_c0_g5_i1	PREDICTED: pectinesterase-like [Fragaria vesca subsp. vesca]	PME40	-2.94437	down	1.00542e-16	5.17817e-14	yes
TRINITY_DN23691_c0_g3	796	TRINITY_DN23691_c0_g3_i1;TRINITY_DN23691_c0_g3_i2;TRINITY_DN23691_c0_g3_i3;TRINITY_DN23691_c0_g3_i4	PREDICTED: early light-induced protein 1, chloroplastic-like [Fragaria vesca subsp. vesca]	ELIP1	3.91131	up	1.59805e-16	8.03437e-14	yes
TRINITY_DN24387_c1_g1	936	TRINITY_DN24387_c1_g1_i1	hypothetical protein DVH24_003999 [Malus domestica]	-	4.29065	up	1.69771e-16	8.33694e-14	yes
TRINITY_DN21227_c2_g2	2118	TRINITY_DN21227_c2_g2_i1;TRINITY_DN21227_c2_g2_i2	dnaJ protein ERDJ3A [Rosa chinensis]	ERDJ3A	2.36024	up	1.91957e-16	9.21219e-14	yes
TRINITY_DN22057_c0_g6	1577	TRINITY_DN22057_c0_g6_i1;TRINITY_DN22057_c0_g6_i2	PREDICTED: NAC domain-containing protein 72-like [Fragaria vesca subsp. vesca]	NAC072	2.67976	up	2.23566e-16	1.04907e-13	yes
TRINITY_DN26123_c1_g3	1047	TRINITY_DN26123_c1_g3_i1;TRINITY_DN26123_c1_g3_i2;TRINITY_DN26123_c1_g3_i3;TRINITY_DN26123_c1_g3_i4;TRINITY_DN26123_c1_g3_i5	uncharacterized protein LOC112172008 [Rosa chinensis]	-	5.34259	up	2.79319e-16	1.28219e-13	yes
TRINITY_DN24626_c0_g1	2177	TRINITY_DN24626_c0_g1_i1;TRINITY_DN24626_c0_g1_i2	ninja-family protein AFP4 [Rosa chinensis]	AFP3	3.56032	up	3.07699e-16	1.38242e-13	yes
TRINITY_DN25927_c0_g5	1686	TRINITY_DN25927_c0_g5_i1	chaperone protein ClpB1 [Rosa chinensis]	CLPB1	3.69178	up	3.33159e-16	1.46562e-13	yes
TRINITY_DN24141_c0_g4	2668	TRINITY_DN24141_c0_g4_i1;TRINITY_DN24141_c0_g4_i2	putative beta-D-xylosidase [Rosa chinensis]	BXL1	-2.52975	down	3.50982e-16	1.51252e-13	yes
TRINITY_DN26079_c2_g5	2952	TRINITY_DN26079_c2_g5_i1	sucrose synthase 7-like [Rosa chinensis]	SUS6	3.73301	up	4.60816e-16	1.94612e-13	yes
TRINITY_DN23651_c1_g6	2877	TRINITY_DN23651_c1_g6_i1	stachyose synthase-like [Rosa chinensis]	STS1	5.49384	up	5.88231e-16	2.43551e-13	yes
TRINITY_DN24935_c0_g3	3442	TRINITY_DN24935_c0_g3_i1	probable sucrose-phosphate synthase 2 [Rosa chinensis]	SPS3	2.16875	up	6.13051e-16	2.44458e-13	yes
TRINITY_DN20856_c0_g1	1657	TRINITY_DN20856_c0_g1_i1;TRINITY_DN20856_c0_g1_i2;TRINITY_DN20856_c0_g1_i3;TRINITY_DN20856_c0_g1_i4;TRINITY_DN20856_c0_g1_i5;TRINITY_DN20856_c0_g1_i6	PREDICTED: uncharacterized protein LOC101294021 [Fragaria vesca subsp. vesca]	-	4.46032	up	6.13575e-16	2.44458e-13	yes
TRINITY_DN24213_c0_g1	2475	TRINITY_DN24213_c0_g1_i1;TRINITY_DN24213_c0_g1_i2;TRINITY_DN24213_c0_g1_i3;TRINITY_DN24213_c0_g1_i4;TRINITY_DN24213_c0_g1_i5;TRINITY_DN24213_c0_g1_i6;TRINITY_DN24213_c0_g1_i7;TRINITY_DN24213_c0_g1_i8	asparagine synthetase [glutamine-hydrolyzing] isoform X1 [Rosa chinensis]	AS	3.54778	up	1.52234e-15	5.95292e-13	yes
TRINITY_DN22568_c0_g2	1050	TRINITY_DN22568_c0_g2_i1;TRINITY_DN22568_c0_g2_i2;TRINITY_DN22568_c0_g2_i3	PREDICTED: L-ascorbate peroxidase 3, peroxisomal-like [Fragaria vesca subsp. vesca]	APX3	3.45432	up	2.45484e-15	9.40827e-13	yes
TRINITY_DN25315_c2_g3	679	TRINITY_DN25315_c2_g3_i1;TRINITY_DN25315_c2_g3_i2	PREDICTED: calcium-binding protein P-like [Fragaria vesca subsp. vesca]	-	4.97836	up	2.49509e-15	9.40827e-13	yes
TRINITY_DN25608_c0_g9	1043	TRINITY_DN25608_c0_g9_i1	putative DnaJ domain-containing protein [Rosa chinensis]	ATJ11	-2.06654	down	2.77939e-15	1.02964e-12	yes
TRINITY_DN21101_c0_g1	985	TRINITY_DN21101_c0_g1_i1;TRINITY_DN21101_c0_g1_i2;TRINITY_DN21101_c0_g1_i3;TRINITY_DN21101_c0_g1_i4	PREDICTED: NADH dehydrogenase [ubiquinone] iron-sulfur protein 4, mitochondrial-like [Malus domestica]	FRO1	2.51437	up	3.31139e-15	1.20557e-12	yes
TRINITY_DN26083_c0_g2	1776	TRINITY_DN26083_c0_g2_i1	aspartic proteinase PCS1-like [Rosa chinensis]	PCS1	2.82367	up	3.68609e-15	1.31924e-12	yes
TRINITY_DN5377_c0_g1	1480	TRINITY_DN5377_c0_g1_i1;TRINITY_DN5377_c0_g1_i2	transcription factor MYB102 [Rosa chinensis]	MYB4	3.4862	up	3.96146e-15	1.39417e-12	yes
TRINITY_DN25421_c2_g1	4024	TRINITY_DN25421_c2_g1_i1;TRINITY_DN25421_c2_g1_i2;TRINITY_DN25421_c2_g1_i3;TRINITY_DN25421_c2_g1_i4;TRINITY_DN25421_c2_g1_i5;TRINITY_DN25421_c2_g1_i6	PREDICTED: probable protein phosphatase 2C 6 [Fragaria vesca subsp. vesca]	Os01g0583100	2.48209	up	4.30349e-15	1.48971e-12	yes
TRINITY_DN22357_c3_g1	1876	TRINITY_DN22357_c3_g1_i1;TRINITY_DN22357_c3_g1_i2	PREDICTED: bifunctional 3-dehydroquinate dehydratase/shikimate dehydrogenase, chloroplastic-like [Fragaria vesca subsp. vesca]	EMB3004	-3.17581	down	5.77536e-15	1.96698e-12	yes
TRINITY_DN24767_c0_g2	2232	TRINITY_DN24767_c0_g2_i1	protein JINGUBANG-like [Rosa chinensis]	JGB	3.12356	up	6.48421e-15	2.17334e-12	yes
TRINITY_DN23624_c1_g3	684	TRINITY_DN23624_c1_g3_i1;TRINITY_DN23624_c1_g3_i2;TRINITY_DN23624_c1_g3_i3;TRINITY_DN23624_c1_g3_i4	15.7 kDa heat shock protein, peroxisomal [Rosa chinensis]	HSP15.7	3.39218	up	6.82393e-15	2.25147e-12	yes
TRINITY_DN24091_c0_g1	695	TRINITY_DN24091_c0_g1_i1;TRINITY_DN24091_c0_g1_i2;TRINITY_DN24091_c0_g1_i3;TRINITY_DN24091_c0_g1_i4;TRINITY_DN24091_c0_g1_i5	-	-	5.47118	up	8.77217e-15	2.84974e-12	yes
TRINITY_DN21684_c0_g2	1346	TRINITY_DN21684_c0_g2_i1	tuliposide A-converting enzyme 2, chloroplastic-like [Rosa chinensis]	HIDM	-3.00451	down	9.5908e-15	3.06847e-12	yes
TRINITY_DN23766_c0_g1	2035	TRINITY_DN23766_c0_g1_i1;TRINITY_DN23766_c0_g1_i2;TRINITY_DN23766_c0_g1_i3;TRINITY_DN23766_c0_g1_i4	common plant regulatory factor 1-like isoform X3 [Rosa chinensis]	CPRF1	2.33982	up	1.17848e-14	3.71414e-12	yes
TRINITY_DN24905_c0_g10	895	TRINITY_DN24905_c0_g10_i1;TRINITY_DN24905_c0_g10_i2	-	-	-3.67243	down	1.42521e-14	4.42568e-12	yes
TRINITY_DN12314_c0_g1	959	TRINITY_DN12314_c0_g1_i1	CEN-like protein 1 [Rosa chinensis]	CET1	9.75394	up	1.45299e-14	4.44657e-12	yes
TRINITY_DN20619_c0_g1	2437	TRINITY_DN20619_c0_g1_i1	uncharacterized protein LOC112182928 [Rosa chinensis]	-	2.23336	up	1.54103e-14	4.64862e-12	yes
TRINITY_DN24177_c1_g1	1092	TRINITY_DN24177_c1_g1_i1;TRINITY_DN24177_c1_g1_i2;TRINITY_DN24177_c1_g1_i3;TRINITY_DN24177_c1_g1_i4	uncharacterized protein LOC112172658 isoform X1 [Rosa chinensis]	-	-2.2832	down	1.76047e-14	5.2358e-12	yes
TRINITY_DN22806_c0_g4	1666	TRINITY_DN22806_c0_g4_i1;TRINITY_DN22806_c0_g4_i2;TRINITY_DN22806_c0_g4_i3;TRINITY_DN22806_c0_g4_i4	PREDICTED: SPX domain-containing protein 1-like [Fragaria vesca subsp. vesca]	SPX2	1.85396	up	2.17403e-14	6.37595e-12	yes
TRINITY_DN20509_c0_g2	1213	TRINITY_DN20509_c0_g2_i1	homeobox leucine zipper [Rosa rugosa]	ATHB-7	3.03688	up	2.91867e-14	8.44256e-12	yes
TRINITY_DN21215_c0_g2	909	TRINITY_DN21215_c0_g2_i1	PREDICTED: uncharacterized protein LOC105352799 [Fragaria vesca subsp. vesca]	-	2.5801	up	3.16227e-14	9.02359e-12	yes
TRINITY_DN24677_c2_g2	1036	TRINITY_DN24677_c2_g2_i1;TRINITY_DN24677_c2_g2_i2	PREDICTED: uncharacterized protein LOC101303064 [Fragaria vesca subsp. vesca]	-	3.97112	up	3.27444e-14	9.21909e-12	yes
TRINITY_DN20509_c0_g1	1756	TRINITY_DN20509_c0_g1_i1;TRINITY_DN20509_c0_g1_i2	PREDICTED: homeobox-leucine zipper protein ATHB-12-like [Fragaria vesca subsp. vesca]	ATHB-7	4.00317	up	3.64789e-14	1.01354e-11	yes
TRINITY_DN25136_c0_g1	4009	TRINITY_DN25136_c0_g1_i1;TRINITY_DN25136_c0_g1_i2;TRINITY_DN25136_c0_g1_i3;TRINITY_DN25136_c0_g1_i4;TRINITY_DN25136_c0_g1_i5;TRINITY_DN25136_c0_g1_i6	PREDICTED: chaperone protein ClpB3, chloroplastic isoform X1 [Fragaria vesca subsp. vesca]	CLPB3	2.38055	up	3.76651e-14	1.0329e-11	yes
TRINITY_DN23969_c0_g2	565	TRINITY_DN23969_c0_g2_i1	protein SPIRAL1-like 3 [Rosa chinensis]	SP1L1	-2.10567	down	3.9526e-14	1.07004e-11	yes
TRINITY_DN23045_c1_g8	1900	TRINITY_DN23045_c1_g8_i1	bifunctional 3-dehydroquinate dehydratase/shikimate dehydrogenase, chloroplastic-like [Rosa chinensis]	EMB3004	-2.89243	down	8.2161e-14	2.19609e-11	yes
TRINITY_DN25720_c1_g1	2596	TRINITY_DN25720_c1_g1_i1;TRINITY_DN25720_c1_g1_i2;TRINITY_DN25720_c1_g1_i3	ninja-family protein AFP1-like [Rosa chinensis]	AFP2	2.19853	up	8.59186e-14	2.26782e-11	yes
TRINITY_DN25175_c0_g6	822	TRINITY_DN25175_c0_g6_i1;TRINITY_DN25175_c0_g6_i2;TRINITY_DN25175_c0_g6_i3	hypothetical protein RchiOBHm_Chr7g0188371 [Rosa chinensis]	-	5.85377	up	1.27311e-13	3.3189e-11	yes
TRINITY_DN23592_c0_g1	3096	TRINITY_DN23592_c0_g1_i1;TRINITY_DN23592_c0_g1_i10;TRINITY_DN23592_c0_g1_i11;TRINITY_DN23592_c0_g1_i12;TRINITY_DN23592_c0_g1_i13;TRINITY_DN23592_c0_g1_i14;TRINITY_DN23592_c0_g1_i15;TRINITY_DN23592_c0_g1_i16;TRINITY_DN23592_c0_g1_i17;TRINITY_DN23592_c0_g1_i18;TRINITY_DN23592_c0_g1_i19;TRINITY_DN23592_c0_g1_i2;TRINITY_DN23592_c0_g1_i20;TRINITY_DN23592_c0_g1_i21;TRINITY_DN23592_c0_g1_i3;TRINITY_DN23…	putative nucleotide-binding alpha-beta plait domain-containing protein [Rosa chinensis]	SR30	2.18852	up	1.47726e-13	3.80413e-11	yes
TRINITY_DN21000_c0_g1	532	TRINITY_DN21000_c0_g1_i1;TRINITY_DN21000_c0_g1_i2	MATH domain and coiled-coil domain-containing protein At3g58270-like isoform X2 [Rosa chinensis]	UBP12	2.26477	up	2.20689e-13	5.61455e-11	yes
TRINITY_DN24745_c0_g10	738	TRINITY_DN24745_c0_g10_i1	probable E3 ubiquitin-protein ligase XERICO [Rosa chinensis]	XERICO	2.14496	up	2.8874e-13	7.25838e-11	yes
TRINITY_DN25013_c1_g2	1988	TRINITY_DN25013_c1_g2_i1;TRINITY_DN25013_c1_g2_i2	putative laccase-9 isoform X1 [Rosa chinensis]	LAC9	-2.59547	down	3.00111e-13	7.45547e-11	yes
TRINITY_DN22756_c1_g7	1552	TRINITY_DN22756_c1_g7_i1;TRINITY_DN22756_c1_g7_i2	GDSL esterase/lipase LTL1-like [Rosa chinensis]	LTL1	-3.24322	down	3.44936e-13	8.46939e-11	yes
TRINITY_DN21105_c0_g1	2211	TRINITY_DN21105_c0_g1_i1;TRINITY_DN21105_c0_g1_i2	endoglucanase 11-like [Rosa chinensis]	At2g32990	-2.25412	down	3.61624e-13	8.77708e-11	yes
TRINITY_DN25001_c0_g1	2148	TRINITY_DN25001_c0_g1_i1	lipase-like PAD4 [Rosa chinensis]	PAD4	-2.8901	down	4.07238e-13	9.77185e-11	yes
TRINITY_DN22816_c3_g9	2223	TRINITY_DN22816_c3_g9_i1;TRINITY_DN22816_c3_g9_i2;TRINITY_DN22816_c3_g9_i3;TRINITY_DN22816_c3_g9_i4	abscisic acid 8'-hydroxylase 1 [Rosa chinensis]	CYP707A1	2.87856	up	4.14418e-13	9.83241e-11	yes
TRINITY_DN26238_c0_g1	1598	TRINITY_DN26238_c0_g1_i1;TRINITY_DN26238_c0_g1_i2;TRINITY_DN26238_c0_g1_i3;TRINITY_DN26238_c0_g1_i4	putative expansin/Lol pI [Rosa chinensis]	EXLA2	2.52907	up	4.64096e-13	1.08887e-10	yes
TRINITY_DN24114_c2_g1	2051	TRINITY_DN24114_c2_g1_i1;TRINITY_DN24114_c2_g1_i2;TRINITY_DN24114_c2_g1_i3	peptidyl-prolyl cis-trans isomerase FKBP62-like isoform X3 [Rosa chinensis]	FKBP65	1.72372	up	4.74406e-13	1.10083e-10	yes
TRINITY_DN21378_c0_g8	2706	TRINITY_DN21378_c0_g8_i1	phosphatidylinositol 4-kinase gamma 5-like isoform X1 [Rosa chinensis]	PI4KG7	1.86187	up	5.8423e-13	1.33052e-10	yes
TRINITY_DN25825_c1_g4	2638	TRINITY_DN25825_c1_g4_i1;TRINITY_DN25825_c1_g4_i2;TRINITY_DN25825_c1_g4_i3;TRINITY_DN25825_c1_g4_i4	beta-amyrin synthase-like [Rosa chinensis]	OSCBPY	-1.74824	down	5.85992e-13	1.33052e-10	yes
TRINITY_DN23430_c0_g3	1400	TRINITY_DN23430_c0_g3_i1	glucan endo-1,3-beta-glucosidase 14-like [Rosa chinensis]	At2g27500	3.37287	up	6.7343e-13	1.51278e-10	yes
TRINITY_DN23357_c2_g6	1095	TRINITY_DN23357_c2_g6_i1;TRINITY_DN23357_c2_g6_i2	uncharacterized protein LOC112167095 [Rosa chinensis]	-	2.35979	up	7.2962e-13	1.62175e-10	yes
TRINITY_DN22458_c0_g2	1085	TRINITY_DN22458_c0_g2_i1;TRINITY_DN22458_c0_g2_i10;TRINITY_DN22458_c0_g2_i11;TRINITY_DN22458_c0_g2_i12;TRINITY_DN22458_c0_g2_i2;TRINITY_DN22458_c0_g2_i3;TRINITY_DN22458_c0_g2_i4;TRINITY_DN22458_c0_g2_i5;TRINITY_DN22458_c0_g2_i6;TRINITY_DN22458_c0_g2_i7;TRINITY_DN22458_c0_g2_i8;TRINITY_DN22458_c0_g2_i9	-	-	-3.96674	down	7.47939e-13	1.64515e-10	yes
TRINITY_DN23863_c0_g4	4048	TRINITY_DN23863_c0_g4_i1;TRINITY_DN23863_c0_g4_i10;TRINITY_DN23863_c0_g4_i11;TRINITY_DN23863_c0_g4_i12;TRINITY_DN23863_c0_g4_i2;TRINITY_DN23863_c0_g4_i3;TRINITY_DN23863_c0_g4_i4;TRINITY_DN23863_c0_g4_i5;TRINITY_DN23863_c0_g4_i6;TRINITY_DN23863_c0_g4_i7;TRINITY_DN23863_c0_g4_i8;TRINITY_DN23863_c0_g4_i9	alpha-aminoadipic semialdehyde synthase isoform X2 [Rosa chinensis]	LKR/SDH	2.75664	up	8.16214e-13	1.77682e-10	yes
TRINITY_DN26114_c0_g3	1134	TRINITY_DN26114_c0_g3_i1;TRINITY_DN26114_c0_g3_i2;TRINITY_DN26114_c0_g3_i3;TRINITY_DN26114_c0_g3_i4	Heat shock cognate 70 kDa protein, putative, expressed [Oryza sativa Japonica Group]	MED37E	2.5407	up	1.05464e-12	2.27243e-10	yes
TRINITY_DN25709_c1_g4	1797	TRINITY_DN25709_c1_g4_i1;TRINITY_DN25709_c1_g4_i2;TRINITY_DN25709_c1_g4_i3	serine carboxypeptidase-like 18 [Rosa chinensis]	SCPL18	-3.29228	down	1.0877e-12	2.31998e-10	yes
TRINITY_DN21702_c0_g4	1941	TRINITY_DN21702_c0_g4_i1	UDP-glucose glucosyltransferase [Rubus idaeus]	GT2	-2.71195	down	1.18548e-12	2.50325e-10	yes
TRINITY_DN22566_c0_g1	2143	TRINITY_DN22566_c0_g1_i1	glucose-6-phosphate 1-dehydrogenase, chloroplastic-like [Rosa chinensis]	G6PD	-2.70617	down	1.27463e-12	2.66487e-10	yes
TRINITY_DN22867_c0_g9	695	TRINITY_DN22867_c0_g9_i1;TRINITY_DN22867_c0_g9_i2	uncharacterized protein LOC112189997 [Rosa chinensis]	-	-1.95612	down	1.39756e-12	2.89322e-10	yes
TRINITY_DN22025_c0_g7	1812	TRINITY_DN22025_c0_g7_i1	ATP-dependent 6-phosphofructokinase 2 [Rosa chinensis]	PFK2	2.66655	up	1.48476e-12	3.0439e-10	yes
TRINITY_DN25095_c0_g3	857	TRINITY_DN25095_c0_g3_i1;TRINITY_DN25095_c0_g3_i2	histone H1 [Rosa chinensis]	-	1.75664	up	1.59433e-12	3.2371e-10	yes
TRINITY_DN23595_c0_g1	1687	TRINITY_DN23595_c0_g1_i1;TRINITY_DN23595_c0_g1_i2	capsanthin/capsorubin synthase, chromoplastic-like [Rosa chinensis]	CCS	2.9955	up	1.62884e-12	3.27568e-10	yes
TRINITY_DN25988_c1_g2	3572	TRINITY_DN25988_c1_g2_i1;TRINITY_DN25988_c1_g2_i2;TRINITY_DN25988_c1_g2_i3;TRINITY_DN25988_c1_g2_i4;TRINITY_DN25988_c1_g2_i5;TRINITY_DN25988_c1_g2_i6	lysine-specific demethylase JMJ25 isoform X1 [Rosa chinensis]	JMJ25	2.36017	up	1.68328e-12	3.35322e-10	yes
TRINITY_DN24484_c2_g4	1991	TRINITY_DN24484_c2_g4_i1;TRINITY_DN24484_c2_g4_i2;TRINITY_DN24484_c2_g4_i3	protein phosphatase 2C 37-like [Rosa chinensis]	PP2CA	2.05292	up	1.77826e-12	3.50932e-10	yes
TRINITY_DN23196_c0_g2	1786	TRINITY_DN23196_c0_g2_i1	putative pectinesterase/pectinesterase inhibitor 22 [Rosa chinensis]	PME22	3.08627	up	1.82798e-12	3.57405e-10	yes
TRINITY_DN19493_c0_g1	1333	TRINITY_DN19493_c0_g1_i1;TRINITY_DN19493_c0_g1_i2	PREDICTED: uncharacterized protein LOC101297630 [Fragaria vesca subsp. vesca]	-	2.98708	up	1.92708e-12	3.73323e-10	yes
TRINITY_DN22044_c0_g1	1821	TRINITY_DN22044_c0_g1_i1;TRINITY_DN22044_c0_g1_i2;TRINITY_DN22044_c0_g1_i3;TRINITY_DN22044_c0_g1_i4	probable nucleoredoxin 2 [Rosa chinensis]	Os01g0794400	1.96359	up	2.81284e-12	5.39963e-10	yes
TRINITY_DN24258_c0_g4	2166	TRINITY_DN24258_c0_g4_i1	laccase-14-like [Rosa chinensis]	LAC9	-2.30944	down	2.96888e-12	5.64783e-10	yes
TRINITY_DN20187_c0_g1	1110	TRINITY_DN20187_c0_g1_i1	uncharacterized protein LOC112190569 [Rosa chinensis]	-	5.16558	up	3.8882e-12	7.33064e-10	yes
TRINITY_DN24050_c0_g2	1032	TRINITY_DN24050_c0_g2_i1;TRINITY_DN24050_c0_g2_i2;TRINITY_DN24050_c0_g2_i3;TRINITY_DN24050_c0_g2_i4	chaperone protein ClpB1 [Rosa chinensis]	CLPB1	3.21876	up	4.30576e-12	8.04605e-10	yes
TRINITY_DN25542_c0_g1	2151	TRINITY_DN25542_c0_g1_i1;TRINITY_DN25542_c0_g1_i2	PREDICTED: putative glycerol-3-phosphate transporter 4 [Fragaria vesca subsp. vesca]	At4g17550	3.82989	up	6.28507e-12	1.16417e-09	yes
TRINITY_DN24288_c1_g7	1744	TRINITY_DN24288_c1_g7_i1;TRINITY_DN24288_c1_g7_i2	putative legumain protein [Rosa chinensis]	-	2.34125	up	6.82082e-12	1.25242e-09	yes
TRINITY_DN23352_c0_g7	2269	TRINITY_DN23352_c0_g7_i1	U-box domain-containing protein 19-like [Rosa chinensis]	PUB19	4.51734	up	7.79097e-12	1.41823e-09	yes
TRINITY_DN25195_c0_g5	1706	TRINITY_DN25195_c0_g5_i1;TRINITY_DN25195_c0_g5_i2	serine carboxypeptidase-like 18 [Rosa chinensis]	SCPL18	-2.34115	down	9.18822e-12	1.65828e-09	yes
TRINITY_DN21597_c1_g2	245	TRINITY_DN21597_c1_g2_i1	serine carboxypeptidase-like 13 [Rosa chinensis]	SCPL3	-9.01617	down	1.02358e-11	1.8317e-09	yes
TRINITY_DN21502_c0_g3	2074	TRINITY_DN21502_c0_g3_i1	protein NRT1/ PTR FAMILY 5.1 [Rosa chinensis]	NPF5.1	-1.85158	down	1.14586e-11	2.03328e-09	yes
TRINITY_DN25550_c0_g1	3746	TRINITY_DN25550_c0_g1_i1;TRINITY_DN25550_c0_g1_i10;TRINITY_DN25550_c0_g1_i11;TRINITY_DN25550_c0_g1_i12;TRINITY_DN25550_c0_g1_i13;TRINITY_DN25550_c0_g1_i14;TRINITY_DN25550_c0_g1_i15;TRINITY_DN25550_c0_g1_i16;TRINITY_DN25550_c0_g1_i2;TRINITY_DN25550_c0_g1_i3;TRINITY_DN25550_c0_g1_i4;TRINITY_DN25550_c0_g1_i5;TRINITY_DN25550_c0_g1_i6;TRINITY_DN25550_c0_g1_i7;TRINITY_DN25550_c0_g1_i8;TRINITY_DN25550_c…	1,4-alpha-glucan-branching enzyme 1, chloroplastic/amyloplastic-like [Rosa chinensis]	SBE1	1.81821	up	1.26604e-11	2.22781e-09	yes
TRINITY_DN26014_c0_g1	933	TRINITY_DN26014_c0_g1_i1	inactive protein RESTRICTED TEV MOVEMENT 2-like [Rosa chinensis]	-	3.97363	up	1.6709e-11	2.91593e-09	yes
TRINITY_DN21681_c0_g1	1287	TRINITY_DN21681_c0_g1_i1;TRINITY_DN21681_c0_g1_i2;TRINITY_DN21681_c0_g1_i3;TRINITY_DN21681_c0_g1_i4	probable 2-oxoglutarate-dependent dioxygenase AOP1 [Rosa chinensis]	AOP1.2	-2.4615	down	1.83799e-11	3.18123e-09	yes
TRINITY_DN24091_c0_g2	826	TRINITY_DN24091_c0_g2_i1;TRINITY_DN24091_c0_g2_i2;TRINITY_DN24091_c0_g2_i3;TRINITY_DN24091_c0_g2_i4;TRINITY_DN24091_c0_g2_i5	cold-shock protein CS120-like isoform X2 [Rosa chinensis]	-	3.43416	up	1.89825e-11	3.25881e-09	yes
TRINITY_DN21684_c0_g1	1080	TRINITY_DN21684_c0_g1_i1;TRINITY_DN21684_c0_g1_i2	tuliposide A-converting enzyme 2, chloroplastic-like [Rosa chinensis]	HIDM	-2.63721	down	1.957e-11	3.32189e-09	yes
TRINITY_DN21697_c0_g1	1302	TRINITY_DN21697_c0_g1_i1;TRINITY_DN21697_c0_g1_i2	putative triacylglycerol lipase [Rosa chinensis]	At1g29660	-3.03208	down	1.96645e-11	3.32189e-09	yes
TRINITY_DN21449_c1_g3	970	TRINITY_DN21449_c1_g3_i1	translocator protein homolog [Rosa chinensis]	TSPO	2.53616	up	2.01137e-11	3.3708e-09	yes
TRINITY_DN24926_c1_g15	1473	TRINITY_DN24926_c1_g15_i1	ethylene-responsive transcription factor ERF062 [Rosa chinensis]	ERF062	3.30979	up	2.03304e-11	3.38028e-09	yes
TRINITY_DN25473_c0_g4	781	TRINITY_DN25473_c0_g4_i1;TRINITY_DN25473_c0_g4_i2;TRINITY_DN25473_c0_g4_i3;TRINITY_DN25473_c0_g4_i4	18.5 kDa class I heat shock protein [Prunus yedoensis var. nudiflora]	HSP18.5-C	3.25046	up	2.28882e-11	3.77583e-09	yes
TRINITY_DN26204_c0_g1	1080	TRINITY_DN26204_c0_g1_i1;TRINITY_DN26204_c0_g1_i10;TRINITY_DN26204_c0_g1_i11;TRINITY_DN26204_c0_g1_i2;TRINITY_DN26204_c0_g1_i3;TRINITY_DN26204_c0_g1_i4;TRINITY_DN26204_c0_g1_i5;TRINITY_DN26204_c0_g1_i6;TRINITY_DN26204_c0_g1_i7;TRINITY_DN26204_c0_g1_i8;TRINITY_DN26204_c0_g1_i9	PREDICTED: probable glutathione S-transferase [Fragaria vesca subsp. vesca]	-	2.57354	up	2.41e-11	3.94492e-09	yes
TRINITY_DN22222_c0_g1	2092	TRINITY_DN22222_c0_g1_i1;TRINITY_DN22222_c0_g1_i2	oxalate--CoA ligase [Rosa chinensis]	AAE3	2.21448	up	2.49163e-11	4.04717e-09	yes
TRINITY_DN1907_c0_g1	868	TRINITY_DN1907_c0_g1_i1	PREDICTED: 21 kDa protein-like [Fragaria vesca subsp. vesca]	-	-5.26176	down	3.2027e-11	5.16246e-09	yes
TRINITY_DN21611_c0_g2	551	TRINITY_DN21611_c0_g2_i1	-	-	5.59514	up	3.41607e-11	5.46468e-09	yes
TRINITY_DN25578_c0_g2	1055	TRINITY_DN25578_c0_g2_i1;TRINITY_DN25578_c0_g2_i2	hypothetical protein DVH24_000808 [Malus domestica]	-	-2.27565	down	3.59796e-11	5.71237e-09	yes
TRINITY_DN23366_c0_g2	1952	TRINITY_DN23366_c0_g2_i1	endoglucanase 17 [Rosa chinensis]	At4g02290	-2.33833	down	3.86937e-11	6.09743e-09	yes
TRINITY_DN22669_c2_g1	2319	TRINITY_DN22669_c2_g1_i1;TRINITY_DN22669_c2_g1_i2;TRINITY_DN22669_c2_g1_i3;TRINITY_DN22669_c2_g1_i4	uncharacterized protein LOC112191428 isoform X2 [Rosa chinensis]	-	1.56755	up	4.14431e-11	6.43496e-09	yes
TRINITY_DN26431_c1_g1	343	TRINITY_DN26431_c1_g1_i1	heat shock protein 83-like [Rosa chinensis]	HSP83A	8.45439	up	4.14451e-11	6.43496e-09	yes
TRINITY_DN21122_c0_g1	1705	TRINITY_DN21122_c0_g1_i1	putative glucan endo-1,3-beta-D-glucosidase [Rosa chinensis]	GLC1	3.00429	up	4.28903e-11	6.61073e-09	yes
TRINITY_DN23204_c3_g3	702	TRINITY_DN23204_c3_g3_i1;TRINITY_DN23204_c3_g3_i2	uncharacterized protein LOC112186544 [Rosa chinensis]	-	8.81946	up	4.36667e-11	6.68163e-09	yes
TRINITY_DN25068_c0_g1	1243	TRINITY_DN25068_c0_g1_i1;TRINITY_DN25068_c0_g1_i10;TRINITY_DN25068_c0_g1_i11;TRINITY_DN25068_c0_g1_i12;TRINITY_DN25068_c0_g1_i13;TRINITY_DN25068_c0_g1_i2;TRINITY_DN25068_c0_g1_i3;TRINITY_DN25068_c0_g1_i4;TRINITY_DN25068_c0_g1_i5;TRINITY_DN25068_c0_g1_i6;TRINITY_DN25068_c0_g1_i7;TRINITY_DN25068_c0_g1_i8;TRINITY_DN25068_c0_g1_i9	PREDICTED: palmitoyl-monogalactosyldiacylglycerol delta-7 desaturase, chloroplastic-like [Fragaria vesca subsp. vesca]	ADS3	-1.76361	down	5.12314e-11	7.78275e-09	yes
TRINITY_DN22748_c1_g3	2057	TRINITY_DN22748_c1_g3_i1;TRINITY_DN22748_c1_g3_i2;TRINITY_DN22748_c1_g3_i3	SNF1-related protein kinase regulatory subunit gamma-like PV42a isoform X1 [Rosa chinensis]	PV42A	2.80018	up	5.71586e-11	8.62115e-09	yes
TRINITY_DN20411_c0_g1	1274	TRINITY_DN20411_c0_g1_i1	nicotianamine synthase [Rosa chinensis]	CHLN	-6.93566	down	6.49292e-11	9.72373e-09	yes
TRINITY_DN22956_c0_g6	1873	TRINITY_DN22956_c0_g6_i1;TRINITY_DN22956_c0_g6_i2	sugar carrier protein C-like [Rosa chinensis]	STC	-1.51864	down	6.73885e-11	1.00209e-08	yes
TRINITY_DN22737_c0_g2	1790	TRINITY_DN22737_c0_g2_i1;TRINITY_DN22737_c0_g2_i2	delta(8)-fatty-acid desaturase 2-like [Rosa chinensis]	SLD2	-1.56022	down	6.91174e-11	1.02062e-08	yes
TRINITY_DN21541_c0_g1	1624	TRINITY_DN21541_c0_g1_i1	uncharacterized protein LOC112200641 [Rosa chinensis]	-	-2.70983	down	8.21894e-11	1.20042e-08	yes
TRINITY_DN19398_c0_g1	418	TRINITY_DN19398_c0_g1_i1	uncharacterized protein LOC112164677 [Rosa chinensis]	-	5.05812	up	8.24305e-11	1.20042e-08	yes
TRINITY_DN23226_c1_g1	2625	TRINITY_DN23226_c1_g1_i1	O-fucosyltransferase 19-like [Rosa chinensis]	At1g04910	1.93287	up	8.74215e-11	1.26438e-08	yes
TRINITY_DN22458_c0_g4	2169	TRINITY_DN22458_c0_g4_i1;TRINITY_DN22458_c0_g4_i10;TRINITY_DN22458_c0_g4_i11;TRINITY_DN22458_c0_g4_i12;TRINITY_DN22458_c0_g4_i13;TRINITY_DN22458_c0_g4_i14;TRINITY_DN22458_c0_g4_i15;TRINITY_DN22458_c0_g4_i16;TRINITY_DN22458_c0_g4_i2;TRINITY_DN22458_c0_g4_i3;TRINITY_DN22458_c0_g4_i4;TRINITY_DN22458_c0_g4_i5;TRINITY_DN22458_c0_g4_i6;TRINITY_DN22458_c0_g4_i7;TRINITY_DN22458_c0_g4_i8;TRINITY_DN22458_c…	uncharacterized protein LOC112179168 [Rosa chinensis]	-	2.03792	up	9.03763e-11	1.29822e-08	yes
TRINITY_DN25150_c0_g1	1971	TRINITY_DN25150_c0_g1_i1	linalool nerolidol synthase 1 [Rosa chinensis]	-	-2.9889	down	9.58768e-11	1.36793e-08	yes
TRINITY_DN28276_c0_g1	950	TRINITY_DN28276_c0_g1_i1	PREDICTED: potassium transporter 5-like [Fragaria vesca subsp. vesca]	HAK5	-8.35987	down	9.85039e-11	1.39598e-08	yes
TRINITY_DN25835_c0_g3	2026	TRINITY_DN25835_c0_g3_i1;TRINITY_DN25835_c0_g3_i2;TRINITY_DN25835_c0_g3_i3	putative laccase [Rosa chinensis]	LAC14	-2.87179	down	1.02474e-10	1.44256e-08	yes
TRINITY_DN22529_c0_g1	1314	TRINITY_DN22529_c0_g1_i1;TRINITY_DN22529_c0_g1_i2;TRINITY_DN22529_c0_g1_i3;TRINITY_DN22529_c0_g1_i4;TRINITY_DN22529_c0_g1_i5;TRINITY_DN22529_c0_g1_i6;TRINITY_DN22529_c0_g1_i7	zingipain-2-like [Rosa chinensis]	SAG12	-3.36872	down	1.06679e-10	1.49181e-08	yes
TRINITY_DN23250_c0_g4	1664	TRINITY_DN23250_c0_g4_i1	heat shock 70 kDa protein [Rosa chinensis]	HSP70	3.94246	up	1.0777e-10	1.49715e-08	yes
TRINITY_DN23465_c0_g5	2567	TRINITY_DN23465_c0_g5_i1;TRINITY_DN23465_c0_g5_i2;TRINITY_DN23465_c0_g5_i3;TRINITY_DN23465_c0_g5_i4	protein NRT1/ PTR FAMILY 4.6-like [Rosa chinensis]	NPF4.6	2.79502	up	1.10657e-10	1.52333e-08	yes
TRINITY_DN25925_c0_g2	1850	TRINITY_DN25925_c0_g2_i1;TRINITY_DN25925_c0_g2_i2	histone H1.2-like [Prunus avium]	At2g30620	1.87637	up	1.11097e-10	1.52333e-08	yes
TRINITY_DN24622_c0_g4	1736	TRINITY_DN24622_c0_g4_i1;TRINITY_DN24622_c0_g4_i2	heat shock 22 kDa protein, mitochondrial-like [Rosa chinensis]	HSP23.6	2.25031	up	1.14555e-10	1.56061e-08	yes
TRINITY_DN19443_c0_g1	994	TRINITY_DN19443_c0_g1_i1;TRINITY_DN19443_c0_g1_i2;TRINITY_DN19443_c0_g1_i3	protein LURP-one-related 12-like [Rosa chinensis]	At3g15810	-1.84967	down	1.24529e-10	1.68561e-08	yes
TRINITY_DN21642_c0_g9	1483	TRINITY_DN21642_c0_g9_i1	UDP-glycosyltransferase 74F2-like [Rosa chinensis]	UGT74F2	2.05909	up	1.41426e-10	1.90213e-08	yes
TRINITY_DN26048_c0_g1	848	TRINITY_DN26048_c0_g1_i1	putative RNA-directed DNA polymerase [Rosa chinensis]	-	-5.61637	down	1.49947e-10	2.00397e-08	yes
TRINITY_DN22458_c0_g6	1114	TRINITY_DN22458_c0_g6_i1	uncharacterized protein LOC18777933 [Prunus persica]	-	8.58722	up	1.54853e-10	2.05652e-08	yes
TRINITY_DN18456_c0_g1	1480	TRINITY_DN18456_c0_g1_i1	NAC domain-containing protein 92-like [Rosa chinensis]	NAC100	2.35039	up	1.59898e-10	2.11026e-08	yes
TRINITY_DN22419_c1_g9	1161	TRINITY_DN22419_c1_g9_i1	desiccation-related protein PCC13-62-like [Rosa chinensis]	-	-4.93406	down	1.67097e-10	2.18597e-08	yes
TRINITY_DN23336_c0_g1	787	TRINITY_DN23336_c0_g1_i1	uncharacterized protein LOC112190935 [Rosa chinensis]	-	3.23976	up	1.67705e-10	2.18597e-08	yes
TRINITY_DN25045_c1_g11	1561	TRINITY_DN25045_c1_g11_i1	PREDICTED: UDP-glycosyltransferase 79B6-like [Fragaria vesca subsp. vesca]	UGT79B6	-2.45316	down	1.69331e-10	2.19362e-08	yes
TRINITY_DN22594_c0_g6	1586	TRINITY_DN22594_c0_g6_i1;TRINITY_DN22594_c0_g6_i2	F-box/kelch-repeat protein At1g23390 [Rosa chinensis]	At1g23390	-1.8875	down	1.75313e-10	2.25726e-08	yes
TRINITY_DN23955_c2_g7	901	TRINITY_DN23955_c2_g7_i1;TRINITY_DN23955_c2_g7_i2	uncharacterized protein LOC112180588 [Rosa chinensis]	NAKR2	-2.84034	down	1.90038e-10	2.43203e-08	yes
TRINITY_DN23258_c0_g1	1014	TRINITY_DN23258_c0_g1_i1;TRINITY_DN23258_c0_g1_i2	PREDICTED: uncharacterized protein At4g00950 [Fragaria vesca subsp. vesca]	-	-1.89791	down	2.00336e-10	2.54837e-08	yes
TRINITY_DN22669_c2_g4	1547	TRINITY_DN22669_c2_g4_i1;TRINITY_DN22669_c2_g4_i2;TRINITY_DN22669_c2_g4_i3	-	-	-1.67461	down	2.09665e-10	2.65107e-08	yes
TRINITY_DN23386_c0_g9	1849	TRINITY_DN23386_c0_g9_i1	serine carboxypeptidase-like 18 [Rosa chinensis]	SCPL18	-2.94359	down	2.38315e-10	2.99539e-08	yes
TRINITY_DN22384_c0_g2	982	TRINITY_DN22384_c0_g2_i1;TRINITY_DN22384_c0_g2_i2	PREDICTED: protein YLS3-like [Fragaria vesca subsp. vesca]	YLS3	1.63671	up	2.51677e-10	3.14462e-08	yes
TRINITY_DN25013_c1_g5	1140	TRINITY_DN25013_c1_g5_i1	putative laccase [Rosa chinensis]	LAC14	-3.00856	down	2.92104e-10	3.62827e-08	yes
TRINITY_DN24963_c0_g1	1320	TRINITY_DN24963_c0_g1_i1;TRINITY_DN24963_c0_g1_i2;TRINITY_DN24963_c0_g1_i3;TRINITY_DN24963_c0_g1_i4;TRINITY_DN24963_c0_g1_i5;TRINITY_DN24963_c0_g1_i6;TRINITY_DN24963_c0_g1_i7	protein STRICTOSIDINE SYNTHASE-LIKE 10-like [Rosa chinensis]	SSL10	-1.98055	down	3.16601e-10	3.90956e-08	yes
TRINITY_DN24828_c0_g4	1844	TRINITY_DN24828_c0_g4_i1	dehydrodolichyl diphosphate synthase 8-like [Rosa chinensis]	At2g17570	2.65635	up	3.21701e-10	3.94943e-08	yes
TRINITY_DN22021_c0_g11	762	TRINITY_DN22021_c0_g11_i1	late embryogenesis abundant protein D-34-like [Rosa chinensis]	-	5.31614	up	3.24877e-10	3.96538e-08	yes
TRINITY_DN24481_c0_g6	1298	TRINITY_DN24481_c0_g6_i1	GDSL esterase/lipase 1-like [Rosa chinensis]	GLIP1	-2.29147	down	3.50464e-10	4.2531e-08	yes
TRINITY_DN24200_c0_g1	1550	TRINITY_DN24200_c0_g1_i1;TRINITY_DN24200_c0_g1_i2;TRINITY_DN24200_c0_g1_i3	perakine reductase-like isoform X4 [Rosa chinensis]	AKR1	-2.45572	down	3.5549e-10	4.28944e-08	yes
TRINITY_DN23745_c1_g4	1276	TRINITY_DN23745_c1_g4_i1;TRINITY_DN23745_c1_g4_i2	phosphoenolpyruvate carboxylase kinase 1-like [Rosa chinensis]	PPCK1	-2.38936	down	3.85257e-10	4.62221e-08	yes
TRINITY_DN21238_c0_g14	1086	TRINITY_DN21238_c0_g14_i1	2-hydroxyisoflavanone dehydratase-like [Rosa chinensis]	HIDM	-2.08419	down	3.91283e-10	4.66799e-08	yes
TRINITY_DN26767_c0_g1	4162	TRINITY_DN26767_c0_g1_i1;TRINITY_DN26767_c0_g1_i10;TRINITY_DN26767_c0_g1_i11;TRINITY_DN26767_c0_g1_i12;TRINITY_DN26767_c0_g1_i13;TRINITY_DN26767_c0_g1_i2;TRINITY_DN26767_c0_g1_i3;TRINITY_DN26767_c0_g1_i4;TRINITY_DN26767_c0_g1_i5;TRINITY_DN26767_c0_g1_i6;TRINITY_DN26767_c0_g1_i7;TRINITY_DN26767_c0_g1_i8;TRINITY_DN26767_c0_g1_i9	-	-	2.07676	up	3.95254e-10	4.68886e-08	yes
TRINITY_DN25168_c1_g3	1729	TRINITY_DN25168_c1_g3_i1;TRINITY_DN25168_c1_g3_i2	serine carboxypeptidase-like 18 [Rosa chinensis]	SCPL18	-2.78302	down	4.04542e-10	4.77224e-08	yes
TRINITY_DN24696_c2_g3	678	TRINITY_DN24696_c2_g3_i1;TRINITY_DN24696_c2_g3_i2;TRINITY_DN24696_c2_g3_i3;TRINITY_DN24696_c2_g3_i4	hypothetical protein CARUB_v10002094mg, partial [Capsella rubella]	HTR4	1.53627	up	4.10677e-10	4.81769e-08	yes
TRINITY_DN23895_c0_g2	1966	TRINITY_DN23895_c0_g2_i1;TRINITY_DN23895_c0_g2_i2;TRINITY_DN23895_c0_g2_i3;TRINITY_DN23895_c0_g2_i4;TRINITY_DN23895_c0_g2_i5;TRINITY_DN23895_c0_g2_i6;TRINITY_DN23895_c0_g2_i7;TRINITY_DN23895_c0_g2_i8;TRINITY_DN23895_c0_g2_i9	uncharacterized protein LOC112172443 [Rosa chinensis]	EPHX2	1.96362	up	4.5097e-10	5.26115e-08	yes
TRINITY_DN25698_c0_g1	2786	TRINITY_DN25698_c0_g1_i1;TRINITY_DN25698_c0_g1_i2	protein phosphatase 2C 16-like [Rosa chinensis]	HAB1	1.53726	up	5.22033e-10	6.05673e-08	yes
TRINITY_DN21783_c0_g1	1106	TRINITY_DN21783_c0_g1_i1;TRINITY_DN21783_c0_g1_i2	glutathione S-transferase U9-like [Rosa chinensis]	GSTU9	-1.60711	down	5.28392e-10	6.097e-08	yes
TRINITY_DN26182_c1_g6	1998	TRINITY_DN26182_c1_g6_i1	RecName: Full=Anthocyanidin 5,3-O-glucosyltransferase; AltName: Full=UDP-glucose: anthocyanidin 5,3-O-glucosyltransferase	RhGT1	-3.85377	down	5.40092e-10	6.19814e-08	yes
TRINITY_DN23769_c0_g1	705	TRINITY_DN23769_c0_g1_i1;TRINITY_DN23769_c0_g1_i2;TRINITY_DN23769_c0_g1_i3;TRINITY_DN23769_c0_g1_i4	protein SIEVE ELEMENT OCCLUSION B-like [Rosa chinensis]	-	2.11378	up	5.67292e-10	6.4751e-08	yes
TRINITY_DN23769_c1_g5	2648	TRINITY_DN23769_c1_g5_i1;TRINITY_DN23769_c1_g5_i2	protein SIEVE ELEMENT OCCLUSION B-like [Rosa chinensis]	SEOB	1.72365	up	5.73744e-10	6.51354e-08	yes
TRINITY_DN2895_c0_g1	1170	TRINITY_DN2895_c0_g1_i1;TRINITY_DN2895_c0_g1_i2	PREDICTED: carbonic anhydrase 2-like [Fragaria vesca subsp. vesca]	-	-7.10331	down	6.36964e-10	7.19258e-08	yes
TRINITY_DN24450_c0_g1	1652	TRINITY_DN24450_c0_g1_i1	PREDICTED: protein REVEILLE 5-like [Fragaria vesca subsp. vesca]	-	1.72287	up	6.49679e-10	7.29714e-08	yes
TRINITY_DN26649_c1_g8	778	TRINITY_DN26649_c1_g8_i1	-	-	-3.5983	down	6.76865e-10	7.56227e-08	yes
TRINITY_DN22701_c0_g5	1572	TRINITY_DN22701_c0_g5_i1	PREDICTED: lysM domain-containing GPI-anchored protein 2 [Fragaria vesca subsp. vesca]	LYM2	-1.70294	down	6.86615e-10	7.63083e-08	yes
TRINITY_DN22869_c2_g7	991	TRINITY_DN22869_c2_g7_i1;TRINITY_DN22869_c2_g7_i2	PREDICTED: putative glycine-rich cell wall structural protein 1 [Fragaria vesca subsp. vesca]	-	1.6496	up	7.07285e-10	7.81939e-08	yes
TRINITY_DN21070_c0_g1	2383	TRINITY_DN21070_c0_g1_i1;TRINITY_DN21070_c0_g1_i2	BTB/POZ and TAZ domain-containing protein 1 [Rosa chinensis]	BT1	-1.7959	down	7.57796e-10	8.33418e-08	yes
TRINITY_DN24108_c0_g6	1909	TRINITY_DN24108_c0_g6_i1;TRINITY_DN24108_c0_g6_i2	REF/SRPP-like protein At1g67360 [Rosa chinensis]	At1g67360	1.85952	up	7.82535e-10	8.56166e-08	yes
TRINITY_DN23782_c0_g3	1320	TRINITY_DN23782_c0_g3_i1	uncharacterized protein LOC112203056 [Rosa chinensis]	At1g29670	-3.72875	down	8.04859e-10	8.76051e-08	yes
TRINITY_DN26835_c2_g1	1007	TRINITY_DN26835_c2_g1_i1;TRINITY_DN26835_c2_g1_i2;TRINITY_DN26835_c2_g1_i3;TRINITY_DN26835_c2_g1_i4;TRINITY_DN26835_c2_g1_i5;TRINITY_DN26835_c2_g1_i6	-	-	2.28913	up	8.57077e-10	9.28105e-08	yes
TRINITY_DN26252_c0_g2	893	TRINITY_DN26252_c0_g2_i1;TRINITY_DN26252_c0_g2_i2;TRINITY_DN26252_c0_g2_i3;TRINITY_DN26252_c0_g2_i4	17.8 kDa class I heat shock protein-like [Rosa chinensis]	-	1.90094	up	8.71594e-10	9.3901e-08	yes
TRINITY_DN25601_c0_g12	2299	TRINITY_DN25601_c0_g12_i1	probable polyamine oxidase 5 [Rosa chinensis]	PAO5	1.63717	up	9.62727e-10	1.03193e-07	yes
TRINITY_DN24995_c0_g4	2428	TRINITY_DN24995_c0_g4_i1;TRINITY_DN24995_c0_g4_i2;TRINITY_DN24995_c0_g4_i3	ferric reduction oxidase 7, chloroplastic-like [Rosa chinensis]	FRO7	-2.9119	down	1.01353e-09	1.08089e-07	yes
TRINITY_DN25766_c0_g1	2816	TRINITY_DN25766_c0_g1_i1;TRINITY_DN25766_c0_g1_i2;TRINITY_DN25766_c0_g1_i3;TRINITY_DN25766_c0_g1_i4;TRINITY_DN25766_c0_g1_i5;TRINITY_DN25766_c0_g1_i6;TRINITY_DN25766_c0_g1_i7	tonoplast dicarboxylate transporter-like [Rosa chinensis]	TDT	1.99501	up	1.08851e-09	1.15503e-07	yes
TRINITY_DN22902_c0_g1	1713	TRINITY_DN22902_c0_g1_i1;TRINITY_DN22902_c0_g1_i2	cytochrome P450 704C1-like [Rosa chinensis]	CYP704C1	-1.9811	down	1.23401e-09	1.30287e-07	yes
TRINITY_DN20116_c0_g1	611	TRINITY_DN20116_c0_g1_i1;TRINITY_DN20116_c0_g1_i2;TRINITY_DN20116_c0_g1_i3;TRINITY_DN20116_c0_g1_i4;TRINITY_DN20116_c0_g1_i5	-	-	-1.45033	down	1.24027e-09	1.30296e-07	yes
TRINITY_DN25653_c0_g2	681	TRINITY_DN25653_c0_g2_i1;TRINITY_DN25653_c0_g2_i2;TRINITY_DN25653_c0_g2_i3;TRINITY_DN25653_c0_g2_i4;TRINITY_DN25653_c0_g2_i5;TRINITY_DN25653_c0_g2_i6;TRINITY_DN25653_c0_g2_i7	heat shock protein 83 [Rosa chinensis]	HSP90-2	2.63105	up	1.4314e-09	1.49631e-07	yes
TRINITY_DN24887_c0_g4	1295	TRINITY_DN24887_c0_g4_i1	bifunctional dTDP-4-dehydrorhamnose 3,5-epimerase/dTDP-4-dehydrorhamnose reductase [Rosa chinensis]	NRS/ER	-1.47777	down	1.45894e-09	1.51759e-07	yes
TRINITY_DN23408_c0_g2	2462	TRINITY_DN23408_c0_g2_i1;TRINITY_DN23408_c0_g2_i2	PREDICTED: protein NUCLEAR FUSION DEFECTIVE 4-like [Fragaria vesca subsp. vesca]	NFD4	-2.96347	down	1.47702e-09	1.52212e-07	yes
TRINITY_DN22308_c1_g4	1824	TRINITY_DN22308_c1_g4_i1;TRINITY_DN22308_c1_g4_i2;TRINITY_DN22308_c1_g4_i3;TRINITY_DN22308_c1_g4_i4;TRINITY_DN22308_c1_g4_i5	auxin-responsive protein IAA29-like [Rosa chinensis]	IAA20	2.68552	up	1.47771e-09	1.52212e-07	yes
TRINITY_DN23163_c0_g3	1344	TRINITY_DN23163_c0_g3_i1;TRINITY_DN23163_c0_g3_i2;TRINITY_DN23163_c0_g3_i3;TRINITY_DN23163_c0_g3_i4;TRINITY_DN23163_c0_g3_i5;TRINITY_DN23163_c0_g3_i6	uncharacterized protein LOC112194887 [Rosa chinensis]	-	-1.88214	down	1.64412e-09	1.68531e-07	yes
TRINITY_DN26024_c1_g8	1195	TRINITY_DN26024_c1_g8_i1	PREDICTED: inactive protein RESTRICTED TEV MOVEMENT 2 [Fragaria vesca subsp. vesca]	RTM2	3.00307	up	1.75127e-09	1.78647e-07	yes
TRINITY_DN21491_c2_g4	1458	TRINITY_DN21491_c2_g4_i1;TRINITY_DN21491_c2_g4_i2;TRINITY_DN21491_c2_g4_i3;TRINITY_DN21491_c2_g4_i4	galactinol synthase 2-like [Rosa chinensis]	GOLS2	3.56495	up	1.80541e-09	1.83013e-07	yes
TRINITY_DN22477_c0_g2	1416	TRINITY_DN22477_c0_g2_i1;TRINITY_DN22477_c0_g2_i2;TRINITY_DN22477_c0_g2_i3;TRINITY_DN22477_c0_g2_i4	beta-carotene hydroxylase 2, chloroplastic-like [Rosa chinensis]	CA2	1.66495	up	1.81141e-09	1.83013e-07	yes
TRINITY_DN26538_c1_g2	6537	TRINITY_DN26538_c1_g2_i1;TRINITY_DN26538_c1_g2_i2;TRINITY_DN26538_c1_g2_i3;TRINITY_DN26538_c1_g2_i4;TRINITY_DN26538_c1_g2_i5;TRINITY_DN26538_c1_g2_i6	PREDICTED: uncharacterized protein LOC103335010 [Prunus mume]	-	1.49003	up	1.82175e-09	1.83182e-07	yes
TRINITY_DN24286_c1_g1	2805	TRINITY_DN24286_c1_g1_i1;TRINITY_DN24286_c1_g1_i10;TRINITY_DN24286_c1_g1_i11;TRINITY_DN24286_c1_g1_i12;TRINITY_DN24286_c1_g1_i13;TRINITY_DN24286_c1_g1_i14;TRINITY_DN24286_c1_g1_i15;TRINITY_DN24286_c1_g1_i2;TRINITY_DN24286_c1_g1_i3;TRINITY_DN24286_c1_g1_i4;TRINITY_DN24286_c1_g1_i5;TRINITY_DN24286_c1_g1_i6;TRINITY_DN24286_c1_g1_i7;TRINITY_DN24286_c1_g1_i8;TRINITY_DN24286_c1_g1_i9	peptidyl-prolyl cis-trans isomerase FKBP62-like [Rosa chinensis]	FKBP65	2.57678	up	1.93152e-09	1.93298e-07	yes
TRINITY_DN19049_c0_g1	842	TRINITY_DN19049_c0_g1_i1	PREDICTED: uncharacterized protein At1g08160 [Fragaria vesca subsp. vesca]	At1g08160	2.42594	up	1.97671e-09	1.96888e-07	yes
TRINITY_DN24146_c1_g2	1384	TRINITY_DN24146_c1_g2_i1;TRINITY_DN24146_c1_g2_i2	uncharacterized protein LOC112195238 [Rosa chinensis]	-	1.88765	up	2.06179e-09	2.04398e-07	yes
TRINITY_DN22312_c0_g6	1712	TRINITY_DN22312_c0_g6_i1;TRINITY_DN22312_c0_g6_i2	UDP-glycosyltransferase 76B1-like [Rosa chinensis]	UGT76F1	-2.38331	down	2.0764e-09	2.04884e-07	yes
TRINITY_DN26303_c1_g1	1032	TRINITY_DN26303_c1_g1_i1;TRINITY_DN26303_c1_g1_i2;TRINITY_DN26303_c1_g1_i3	uncharacterized protein LOC112174689 [Rosa chinensis]	-	4.33898	up	2.10992e-09	2.07038e-07	yes
TRINITY_DN23230_c0_g5	1384	TRINITY_DN23230_c0_g5_i1	PREDICTED: uncharacterized protein LOC101294223 isoform X2 [Fragaria vesca subsp. vesca]	-	2.49196	up	2.11783e-09	2.07038e-07	yes
TRINITY_DN26704_c2_g2	1962	TRINITY_DN26704_c2_g2_i1	PREDICTED: protein TRANSPARENT TESTA 12 [Fragaria vesca subsp. vesca]	DTX33	-2.08783	down	2.15225e-09	2.09433e-07	yes
TRINITY_DN25564_c1_g1	1889	TRINITY_DN25564_c1_g1_i1;TRINITY_DN25564_c1_g1_i2;TRINITY_DN25564_c1_g1_i3;TRINITY_DN25564_c1_g1_i4;TRINITY_DN25564_c1_g1_i5;TRINITY_DN25564_c1_g1_i6	serine carboxypeptidase-like 2 isoform X1 [Rosa chinensis]	SCPL18	-2.69336	down	2.21976e-09	2.14505e-07	yes
TRINITY_DN21768_c0_g2	1496	TRINITY_DN21768_c0_g2_i1;TRINITY_DN21768_c0_g2_i2	zinc finger CCCH domain-containing protein 21-like [Rosa chinensis]	Os01g0834700	2.05081	up	2.22469e-09	2.14505e-07	yes
TRINITY_DN23714_c0_g7	2587	TRINITY_DN23714_c0_g7_i1	PREDICTED: probable beta-D-xylosidase 5 [Fragaria vesca subsp. vesca]	BXL5	3.21849	up	2.24308e-09	2.15295e-07	yes
TRINITY_DN26283_c1_g1	1325	TRINITY_DN26283_c1_g1_i1;TRINITY_DN26283_c1_g1_i2;TRINITY_DN26283_c1_g1_i3	expansin-A15 [Prunus persica]	EXPA5	-1.49068	down	2.379e-09	2.27308e-07	yes
TRINITY_DN24765_c1_g9	986	TRINITY_DN24765_c1_g9_i1	uncharacterized protein LOC112164895 [Rosa chinensis]	-	2.32701	up	2.43369e-09	2.31485e-07	yes
TRINITY_DN21909_c0_g1	783	TRINITY_DN21909_c0_g1_i1;TRINITY_DN21909_c0_g1_i2;TRINITY_DN21909_c0_g1_i3;TRINITY_DN21909_c0_g1_i4	hypothetical protein RchiOBHm_Chr5g0061721 [Rosa chinensis]	-	1.63449	up	2.48237e-09	2.35057e-07	yes
TRINITY_DN24223_c0_g2	1416	TRINITY_DN24223_c0_g2_i1;TRINITY_DN24223_c0_g2_i2	putative LEA-2 protein [Rosa chinensis]	-	4.03283	up	2.50575e-09	2.36212e-07	yes
TRINITY_DN23225_c0_g5	1305	TRINITY_DN23225_c0_g5_i1;TRINITY_DN23225_c0_g5_i2	uncharacterized protein LOC18783125 [Prunus persica]	-	5.66932	up	2.54616e-09	2.38954e-07	yes
TRINITY_DN21675_c0_g8	1469	TRINITY_DN21675_c0_g8_i1	uncharacterized protein LOC112177203 [Rosa chinensis]	-	1.82277	up	2.61449e-09	2.44281e-07	yes
TRINITY_DN26260_c2_g5	1886	TRINITY_DN26260_c2_g5_i1;TRINITY_DN26260_c2_g5_i2	uncharacterized protein LOC112180835 [Rosa chinensis]	TMEM205	5.32086	up	2.76098e-09	2.56648e-07	yes
TRINITY_DN25653_c0_g4	230	TRINITY_DN25653_c0_g4_i1	heat shock protein 83-like [Rosa chinensis]	HSP90-1	8.11488	up	2.77115e-09	2.56648e-07	yes
TRINITY_DN25588_c0_g4	971	TRINITY_DN25588_c0_g4_i1	uncharacterized protein LOC112187700 [Rosa chinensis]	-	1.44408	up	2.80369e-09	2.58527e-07	yes
TRINITY_DN24244_c0_g3	1622	TRINITY_DN24244_c0_g3_i1;TRINITY_DN24244_c0_g3_i2;TRINITY_DN24244_c0_g3_i3	mannan endo-1,4-beta-mannosidase 7-like [Rosa chinensis]	MAN7	2.03087	up	3.14505e-09	2.88743e-07	yes
TRINITY_DN26216_c0_g4	1222	TRINITY_DN26216_c0_g4_i1;TRINITY_DN26216_c0_g4_i2;TRINITY_DN26216_c0_g4_i3;TRINITY_DN26216_c0_g4_i4;TRINITY_DN26216_c0_g4_i5;TRINITY_DN26216_c0_g4_i6;TRINITY_DN26216_c0_g4_i7;TRINITY_DN26216_c0_g4_i8	PREDICTED: glucan endo-1,3-beta-glucosidase-like [Fragaria vesca subsp. vesca]	VIT_06s0061g00120	-1.93257	down	3.47764e-09	3.17895e-07	yes
TRINITY_DN24255_c0_g5	1611	TRINITY_DN24255_c0_g5_i1	phospholipase A1-IIgamma-like [Rosa chinensis]	DSEL	-5.45754	down	3.53109e-09	3.2139e-07	yes
TRINITY_DN23511_c0_g11	883	TRINITY_DN23511_c0_g11_i1	PREDICTED: reticulon-like protein B9 [Fragaria vesca subsp. vesca]	RTNLB9	3.42779	up	3.57434e-09	3.2393e-07	yes
TRINITY_DN23337_c1_g3	1309	TRINITY_DN23337_c1_g3_i1;TRINITY_DN23337_c1_g3_i2;TRINITY_DN23337_c1_g3_i3	PREDICTED: inositol oxygenase 4-like [Prunus mume]	MIOX4	-3.98805	down	3.84235e-09	3.46229e-07	yes
TRINITY_DN24202_c0_g1	1672	TRINITY_DN24202_c0_g1_i1;TRINITY_DN24202_c0_g1_i2;TRINITY_DN24202_c0_g1_i3	probable protein phosphatase 2C 8 [Rosa chinensis]	Os05g0572700	3.61252	up	3.85318e-09	3.46229e-07	yes
TRINITY_DN23589_c1_g2	1663	TRINITY_DN23589_c1_g2_i1;TRINITY_DN23589_c1_g2_i2;TRINITY_DN23589_c1_g2_i3;TRINITY_DN23589_c1_g2_i4	PREDICTED: UDP-glycosyltransferase 87A1-like [Fragaria vesca subsp. vesca]	UGT87A1	-2.40688	down	3.87474e-09	3.46691e-07	yes
TRINITY_DN20855_c0_g1	619	TRINITY_DN20855_c0_g1_i1;TRINITY_DN20855_c0_g1_i2;TRINITY_DN20855_c0_g1_i3	PREDICTED: auxin-induced protein X10A-like [Fragaria vesca subsp. vesca]	-	-4.05455	down	4.14871e-09	3.69638e-07	yes
TRINITY_DN25045_c1_g3	1508	TRINITY_DN25045_c1_g3_i1	3-ketoacyl-CoA synthase 19-like [Rosa chinensis]	KCS19	-3.55813	down	4.17371e-09	3.70303e-07	yes
TRINITY_DN22302_c1_g2	2606	TRINITY_DN22302_c1_g2_i1	phospholipase D alpha 1-like [Rosa chinensis]	PLD1	-2.60565	down	5.02496e-09	4.43963e-07	yes
TRINITY_DN24734_c0_g4	1074	TRINITY_DN24734_c0_g4_i1;TRINITY_DN24734_c0_g4_i2	PREDICTED: probable E3 ubiquitin-protein ligase XERICO [Fragaria vesca subsp. vesca]	XERICO	1.91515	up	5.13438e-09	4.5174e-07	yes
TRINITY_DN26118_c0_g4	1022	TRINITY_DN26118_c0_g4_i1	hypothetical protein RchiOBHm_Chr5g0077241 [Rosa chinensis]	-	8.01777	up	5.32709e-09	4.6675e-07	yes
TRINITY_DN17391_c0_g2	395	TRINITY_DN17391_c0_g2_i1	-	-	6.29796	up	5.55357e-09	4.84584e-07	yes
TRINITY_DN21138_c1_g1	1285	TRINITY_DN21138_c1_g1_i1;TRINITY_DN21138_c1_g1_i2;TRINITY_DN21138_c1_g1_i3	uncharacterized protein Pyn_08425 [Prunus yedoensis var. nudiflora]	LOX4	-1.44677	down	5.57909e-09	4.84807e-07	yes
TRINITY_DN20609_c0_g1	717	TRINITY_DN20609_c0_g1_i1;TRINITY_DN20609_c0_g1_i2;TRINITY_DN20609_c0_g1_i3;TRINITY_DN20609_c0_g1_i4	PREDICTED: glycine-rich cell wall structural protein-like [Fragaria vesca subsp. vesca]	-	-2.03462	down	5.6617e-09	4.89969e-07	yes
TRINITY_DN19762_c0_g1	443	TRINITY_DN19762_c0_g1_i1;TRINITY_DN19762_c0_g1_i2	salt stress-induced hydrophobic peptide ESI3-like [Rosa chinensis]	LT101.2	-2.30732	down	5.81064e-09	5.00806e-07	yes
TRINITY_DN24488_c0_g6	1981	TRINITY_DN24488_c0_g6_i1;TRINITY_DN24488_c0_g6_i2	F-box/kelch-repeat protein At3g23880-like [Rosa chinensis]	At3g17280	1.35686	up	5.97451e-09	5.12836e-07	yes
TRINITY_DN24022_c0_g3	2789	TRINITY_DN24022_c0_g3_i1;TRINITY_DN24022_c0_g3_i2	delta-1-pyrroline-5-carboxylate synthase-like isoform X2 [Rosa chinensis]	-	1.29033	up	6.61364e-09	5.65399e-07	yes
TRINITY_DN24210_c1_g2	1069	TRINITY_DN24210_c1_g2_i1;TRINITY_DN24210_c1_g2_i10;TRINITY_DN24210_c1_g2_i2;TRINITY_DN24210_c1_g2_i3;TRINITY_DN24210_c1_g2_i4;TRINITY_DN24210_c1_g2_i5;TRINITY_DN24210_c1_g2_i6;TRINITY_DN24210_c1_g2_i7;TRINITY_DN24210_c1_g2_i8;TRINITY_DN24210_c1_g2_i9	-	-	-2.50924	down	6.74094e-09	5.73959e-07	yes
TRINITY_DN23105_c0_g3	801	TRINITY_DN23105_c0_g3_i1	phylloplanin-like [Prunus avium]	-	-2.20173	down	6.9086e-09	5.85871e-07	yes
TRINITY_DN22044_c0_g3	1842	TRINITY_DN22044_c0_g3_i1	-	-	2.75995	up	7.15061e-09	6.03969e-07	yes
TRINITY_DN22551_c0_g1	760	TRINITY_DN22551_c0_g1_i1	PREDICTED: 2-hydroxyisoflavanone dehydratase-like [Fragaria vesca subsp. vesca]	HIDH	-1.92727	down	7.20177e-09	6.05867e-07	yes
TRINITY_DN25929_c0_g1	4368	TRINITY_DN25929_c0_g1_i1;TRINITY_DN25929_c0_g1_i2;TRINITY_DN25929_c0_g1_i3;TRINITY_DN25929_c0_g1_i4;TRINITY_DN25929_c0_g1_i5;TRINITY_DN25929_c0_g1_i6;TRINITY_DN25929_c0_g1_i7;TRINITY_DN25929_c0_g1_i8	DNA mismatch repair protein MLH3 isoform X3 [Rosa chinensis]	MLH3	1.54784	up	7.30828e-09	6.12387e-07	yes
TRINITY_DN19578_c0_g1	908	TRINITY_DN19578_c0_g1_i1	uncharacterized protein LOC112168469 isoform X2 [Rosa chinensis]	-	-2.54358	down	7.73703e-09	6.45752e-07	yes
TRINITY_DN20013_c0_g1	1136	TRINITY_DN20013_c0_g1_i1;TRINITY_DN20013_c0_g1_i2	desiccation-related protein PCC13-62-like [Rosa chinensis]	-	3.63827	up	7.78095e-09	6.4686e-07	yes
TRINITY_DN25370_c1_g3	2511	TRINITY_DN25370_c1_g3_i1;TRINITY_DN25370_c1_g3_i2;TRINITY_DN25370_c1_g3_i3;TRINITY_DN25370_c1_g3_i4;TRINITY_DN25370_c1_g3_i5	beta-amylase 1, chloroplastic [Rosa chinensis]	BAM1	1.64517	up	8.16795e-09	6.7637e-07	yes
TRINITY_DN20314_c0_g1	779	TRINITY_DN20314_c0_g1_i1	PREDICTED: uncharacterized protein LOC101308262 [Fragaria vesca subsp. vesca]	-	2.48498	up	8.28289e-09	6.83209e-07	yes
TRINITY_DN23769_c0_g2	890	TRINITY_DN23769_c0_g2_i1;TRINITY_DN23769_c0_g2_i2	protein SIEVE ELEMENT OCCLUSION B-like [Rosa chinensis]	SEOA	1.5705	up	8.4429e-09	6.93697e-07	yes
TRINITY_DN23153_c1_g3	3192	TRINITY_DN23153_c1_g3_i1	alpha-xylosidase 1 [Rosa chinensis]	XYL1	-1.66735	down	8.57964e-09	7.022e-07	yes
TRINITY_DN21670_c0_g5	2312	TRINITY_DN21670_c0_g5_i1;TRINITY_DN21670_c0_g5_i2;TRINITY_DN21670_c0_g5_i3;TRINITY_DN21670_c0_g5_i4;TRINITY_DN21670_c0_g5_i5	putative nucleobase-ascorbate transporter 10 [Rosa chinensis]	NAT10	2.86403	up	8.61846e-09	7.02654e-07	yes
TRINITY_DN23454_c0_g1	2097	TRINITY_DN23454_c0_g1_i1;TRINITY_DN23454_c0_g1_i2;TRINITY_DN23454_c0_g1_i3;TRINITY_DN23454_c0_g1_i4;TRINITY_DN23454_c0_g1_i5;TRINITY_DN23454_c0_g1_i6;TRINITY_DN23454_c0_g1_i7;TRINITY_DN23454_c0_g1_i8;TRINITY_DN23454_c0_g1_i9	external alternative NAD(P)H-ubiquinone oxidoreductase B2, mitochondrial-like [Rosa chinensis]	NDB2	1.86423	up	8.74187e-09	7.09228e-07	yes
TRINITY_DN24823_c0_g6	5450	TRINITY_DN24823_c0_g6_i1;TRINITY_DN24823_c0_g6_i2	putative RNA-directed DNA polymerase [Rosa chinensis]	GIP	1.30434	up	8.79132e-09	7.09228e-07	yes
TRINITY_DN23218_c0_g3	657	TRINITY_DN23218_c0_g3_i1	-	-	7.78499	up	8.79985e-09	7.09228e-07	yes
TRINITY_DN25652_c1_g1	929	TRINITY_DN25652_c1_g1_i1;TRINITY_DN25652_c1_g1_i2;TRINITY_DN25652_c1_g1_i3;TRINITY_DN25652_c1_g1_i4;TRINITY_DN25652_c1_g1_i5;TRINITY_DN25652_c1_g1_i6;TRINITY_DN25652_c1_g1_i7	uncharacterized protein LOC112195243 [Rosa chinensis]	-	-1.8259	down	9.4417e-09	7.58064e-07	yes
TRINITY_DN25927_c0_g2	751	TRINITY_DN25927_c0_g2_i1;TRINITY_DN25927_c0_g2_i2;TRINITY_DN25927_c0_g2_i3	chaperone protein ClpB1 [Morus notabilis]	CLPB1	2.69237	up	9.62572e-09	7.69912e-07	yes
TRINITY_DN23713_c1_g3	1240	TRINITY_DN23713_c1_g3_i1;TRINITY_DN23713_c1_g3_i2	PREDICTED: HVA22-like protein e [Fragaria vesca subsp. vesca]	HVA22	1.39971	up	1.11802e-08	8.90873e-07	yes
TRINITY_DN22604_c0_g1	2960	TRINITY_DN22604_c0_g1_i1;TRINITY_DN22604_c0_g1_i2;TRINITY_DN22604_c0_g1_i3;TRINITY_DN22604_c0_g1_i4	tubulin--tyrosine ligase-like protein 12 [Rosa chinensis]	Ttll12	1.49239	up	1.19012e-08	9.44757e-07	yes
TRINITY_DN21949_c0_g8	1234	TRINITY_DN21949_c0_g8_i1;TRINITY_DN21949_c0_g8_i2;TRINITY_DN21949_c0_g8_i3	putative Gnk2-like domain-containing protein [Rosa chinensis]	CRK26	-5.35437	down	1.26382e-08	9.99508e-07	yes
TRINITY_DN25915_c3_g4	764	TRINITY_DN25915_c3_g4_i1	uncharacterized protein LOC112189586 [Rosa chinensis]	-	-7.62839	down	1.30725e-08	1.03e-06	yes
TRINITY_DN26013_c0_g3	653	TRINITY_DN26013_c0_g3_i1;TRINITY_DN26013_c0_g3_i2;TRINITY_DN26013_c0_g3_i3;TRINITY_DN26013_c0_g3_i4;TRINITY_DN26013_c0_g3_i5;TRINITY_DN26013_c0_g3_i6	probable non-specific lipid-transfer protein AKCS9 [Rosa chinensis]	-	-6.11895	down	1.45767e-08	1.14424e-06	yes
TRINITY_DN24079_c0_g4	1829	TRINITY_DN24079_c0_g4_i1;TRINITY_DN24079_c0_g4_i2	hypothetical protein DVH24_020699 [Malus domestica]	-	-2.36834	down	1.47672e-08	1.15491e-06	yes
TRINITY_DN20477_c0_g2	1319	TRINITY_DN20477_c0_g2_i1;TRINITY_DN20477_c0_g2_i2	probable isoaspartyl peptidase/L-asparaginase 2 [Rosa chinensis]	At3g16150	-2.10764	down	1.61935e-08	1.25747e-06	yes
TRINITY_DN22686_c0_g3	5032	TRINITY_DN22686_c0_g3_i1;TRINITY_DN22686_c0_g3_i10;TRINITY_DN22686_c0_g3_i11;TRINITY_DN22686_c0_g3_i2;TRINITY_DN22686_c0_g3_i3;TRINITY_DN22686_c0_g3_i4;TRINITY_DN22686_c0_g3_i5;TRINITY_DN22686_c0_g3_i6;TRINITY_DN22686_c0_g3_i7;TRINITY_DN22686_c0_g3_i8;TRINITY_DN22686_c0_g3_i9	PREDICTED: uncharacterized protein LOC103954241 [Pyrus x bretschneideri]	-	1.61217	up	1.62211e-08	1.25747e-06	yes
TRINITY_DN28591_c0_g1	2166	TRINITY_DN28591_c0_g1_i1	phospho-2-dehydro-3-deoxyheptonate aldolase 2, chloroplastic-like [Rosa chinensis]	-	-2.40092	down	1.62573e-08	1.25747e-06	yes
TRINITY_DN25825_c1_g1	2411	TRINITY_DN25825_c1_g1_i1;TRINITY_DN25825_c1_g1_i2;TRINITY_DN25825_c1_g1_i3;TRINITY_DN25825_c1_g1_i4;TRINITY_DN25825_c1_g1_i5	beta-amyrin synthase-like isoform X1 [Rosa chinensis]	OSCBPY	-1.77132	down	1.71053e-08	1.31823e-06	yes
TRINITY_DN22790_c0_g13	716	TRINITY_DN22790_c0_g13_i1;TRINITY_DN22790_c0_g13_i2	calmodulin [Prunus persica]	CAM72	-1.34211	down	1.78772e-08	1.37271e-06	yes
TRINITY_DN22997_c1_g1	1477	TRINITY_DN22997_c1_g1_i1	uncharacterized protein LOC112186947 isoform X2 [Rosa chinensis]	-	2.19411	up	1.8138e-08	1.38769e-06	yes
TRINITY_DN23808_c0_g1	1298	TRINITY_DN23808_c0_g1_i1;TRINITY_DN23808_c0_g1_i2	MAP kinase kinase 9 [Rosa hybrid cultivar]	MKK9	-1.83918	down	1.89938e-08	1.4478e-06	yes
TRINITY_DN23303_c0_g2	708	TRINITY_DN23303_c0_g2_i1	PREDICTED: major allergen Pru ar 1-like [Fragaria vesca subsp. vesca]	PRUA1	-4.05511	down	1.90608e-08	1.4478e-06	yes
TRINITY_DN23368_c0_g4	1450	TRINITY_DN23368_c0_g4_i1;TRINITY_DN23368_c0_g4_i2;TRINITY_DN23368_c0_g4_i3;TRINITY_DN23368_c0_g4_i4	PREDICTED: E3 ubiquitin-protein ligase SINAT2 [Fragaria vesca subsp. vesca]	SINAT2	2.22609	up	1.9819e-08	1.49999e-06	yes
TRINITY_DN24491_c0_g1	2416	TRINITY_DN24491_c0_g1_i1;TRINITY_DN24491_c0_g1_i2;TRINITY_DN24491_c0_g1_i3;TRINITY_DN24491_c0_g1_i4	serine/threonine-protein kinase RIO1-like [Rosa chinensis]	rio1	1.97382	up	2.00329e-08	1.51076e-06	yes
TRINITY_DN26114_c0_g7	999	TRINITY_DN26114_c0_g7_i1;TRINITY_DN26114_c0_g7_i2	PREDICTED: heat shock 70 kDa protein [Fragaria vesca subsp. vesca]	HSP70	3.57229	up	2.03529e-08	1.52944e-06	yes
TRINITY_DN23897_c0_g8	1289	TRINITY_DN23897_c0_g8_i1	PREDICTED: protein YLS9 [Fragaria vesca subsp. vesca]	NHL12	1.53017	up	2.05309e-08	1.53734e-06	yes
TRINITY_DN24453_c0_g6	1143	TRINITY_DN24453_c0_g6_i1	heat stress transcription factor C-1-like [Rosa chinensis]	HSFC1	1.95865	up	2.06616e-08	1.54166e-06	yes
TRINITY_DN21697_c0_g2	1221	TRINITY_DN21697_c0_g2_i1	GDSL esterase/lipase At1g29670 [Prunus persica]	At1g29660	-3.3868	down	2.10527e-08	1.56531e-06	yes
TRINITY_DN23500_c1_g7	1722	TRINITY_DN23500_c1_g7_i1;TRINITY_DN23500_c1_g7_i2	putative inorganic diphosphatase [Rosa chinensis]	-	1.49703	up	2.14171e-08	1.58148e-06	yes
TRINITY_DN25603_c0_g6	950	TRINITY_DN25603_c0_g6_i1	PREDICTED: jacalin-related lectin 19-like [Prunus mume]	JAL3	-6.1934	down	2.14199e-08	1.58148e-06	yes
TRINITY_DN25764_c0_g1	1918	TRINITY_DN25764_c0_g1_i1;TRINITY_DN25764_c0_g1_i2;TRINITY_DN25764_c0_g1_i3;TRINITY_DN25764_c0_g1_i4;TRINITY_DN25764_c0_g1_i5	beta-glucosidase 17-like [Quercus suber]	BGLU17	-2.67471	down	2.18932e-08	1.61079e-06	yes
TRINITY_DN22006_c0_g2	1503	TRINITY_DN22006_c0_g2_i1;TRINITY_DN22006_c0_g2_i10;TRINITY_DN22006_c0_g2_i11;TRINITY_DN22006_c0_g2_i12;TRINITY_DN22006_c0_g2_i13;TRINITY_DN22006_c0_g2_i14;TRINITY_DN22006_c0_g2_i15;TRINITY_DN22006_c0_g2_i2;TRINITY_DN22006_c0_g2_i3;TRINITY_DN22006_c0_g2_i4;TRINITY_DN22006_c0_g2_i5;TRINITY_DN22006_c0_g2_i6;TRINITY_DN22006_c0_g2_i7;TRINITY_DN22006_c0_g2_i8;TRINITY_DN22006_c0_g2_i9	xyloglucan endotransglucosylase/hydrolase 12 [Rosa x borboniana]	-	1.69027	up	2.21265e-08	1.62231e-06	yes
TRINITY_DN17958_c0_g1	545	TRINITY_DN17958_c0_g1_i1	-	-	-2.65217	down	2.25009e-08	1.64405e-06	yes
TRINITY_DN26230_c1_g1	1987	TRINITY_DN26230_c1_g1_i1	mechanosensitive ion channel protein 6-like [Rosa chinensis]	MSL8	3.08826	up	2.28217e-08	1.66173e-06	yes
TRINITY_DN22518_c0_g9	1774	TRINITY_DN22518_c0_g9_i1	fatty acyl-CoA reductase 3 [Prunus persica]	FAR3	-2.30523	down	2.31606e-08	1.68062e-06	yes
TRINITY_DN21294_c0_g2	1706	TRINITY_DN21294_c0_g2_i1	aldehyde oxidase GLOX [Rosa chinensis]	GLOX	-1.86062	down	2.52153e-08	1.82072e-06	yes
TRINITY_DN26602_c0_g4	3138	TRINITY_DN26602_c0_g4_i1;TRINITY_DN26602_c0_g4_i2	putative E3 ubiquitin-protein ligase p28 [Rosa chinensis]	RMA1H1	-1.64776	down	2.52638e-08	1.82072e-06	yes
TRINITY_DN28437_c0_g1	311	TRINITY_DN28437_c0_g1_i1	hypothetical protein RchiOBHm_Chr6g0292681 [Rosa chinensis]	-	-5.36709	down	2.61946e-08	1.88138e-06	yes
TRINITY_DN25150_c0_g2	2147	TRINITY_DN25150_c0_g2_i1;TRINITY_DN25150_c0_g2_i2	cationic amino acid transporter 1-like [Rosa chinensis]	CAT1	-3.18266	down	2.64509e-08	1.89334e-06	yes
TRINITY_DN22044_c0_g2	3551	TRINITY_DN22044_c0_g2_i1;TRINITY_DN22044_c0_g2_i2;TRINITY_DN22044_c0_g2_i3	PREDICTED: potassium transporter 8-like [Fragaria vesca subsp. vesca]	POT8	1.44727	up	2.80932e-08	2.00411e-06	yes
TRINITY_DN26904_c0_g1	728	TRINITY_DN26904_c0_g1_i1	umecyanin-like [Rosa chinensis]	-	8.16824	up	2.86411e-08	2.03632e-06	yes
TRINITY_DN24258_c0_g2	895	TRINITY_DN24258_c0_g2_i1;TRINITY_DN24258_c0_g2_i2;TRINITY_DN24258_c0_g2_i3	laccase-14-like [Rosa chinensis]	LAC9	-2.59206	down	2.97259e-08	2.10635e-06	yes
TRINITY_DN24180_c0_g2	729	TRINITY_DN24180_c0_g2_i1;TRINITY_DN24180_c0_g2_i2;TRINITY_DN24180_c0_g2_i3	pathogenesis-related protein 1-like [Rosa chinensis]	-	-4.4139	down	3.09478e-08	2.1856e-06	yes
TRINITY_DN24758_c1_g4	1813	TRINITY_DN24758_c1_g4_i1;TRINITY_DN24758_c1_g4_i2	PREDICTED: probable pectate lyase 20 [Fragaria vesca subsp. vesca]	At5g48900	-1.7929	down	3.29146e-08	2.31675e-06	yes
TRINITY_DN20476_c0_g1	1015	TRINITY_DN20476_c0_g1_i1;TRINITY_DN20476_c0_g1_i2;TRINITY_DN20476_c0_g1_i3	hypothetical protein RchiOBHm_Chr7g0196851 [Rosa chinensis]	-	3.24177	up	3.34881e-08	2.3468e-06	yes
TRINITY_DN21673_c0_g2	1807	TRINITY_DN21673_c0_g2_i1;TRINITY_DN21673_c0_g2_i2	PREDICTED: uncharacterized protein LOC101298583 [Fragaria vesca subsp. vesca]	-	-1.3059	down	3.35638e-08	2.3468e-06	yes
TRINITY_DN23709_c0_g1	767	TRINITY_DN23709_c0_g1_i1;TRINITY_DN23709_c0_g1_i2;TRINITY_DN23709_c0_g1_i3;TRINITY_DN23709_c0_g1_i4;TRINITY_DN23709_c0_g1_i5;TRINITY_DN23709_c0_g1_i6;TRINITY_DN23709_c0_g1_i7	PREDICTED: phylloplanin-like [Fragaria vesca subsp. vesca]	-	-2.2475	down	3.39731e-08	2.36757e-06	yes
TRINITY_DN25278_c1_g4	3433	TRINITY_DN25278_c1_g4_i1	PREDICTED: putative E3 ubiquitin-protein ligase LIN isoform X1 [Fragaria vesca subsp. vesca]	CERBERUS	-2.30248	down	3.50106e-08	2.43185e-06	yes
TRINITY_DN22577_c0_g3	656	TRINITY_DN22577_c0_g3_i1	PREDICTED: cucumber peeling cupredoxin-like [Fragaria vesca subsp. vesca]	-	-3.85387	down	3.53725e-08	2.44894e-06	yes
TRINITY_DN22036_c1_g5	1272	TRINITY_DN22036_c1_g5_i1	PREDICTED: uncharacterized protein LOC101292439 [Fragaria vesca subsp. vesca]	-	1.64372	up	3.87719e-08	2.67552e-06	yes
TRINITY_DN23420_c0_g4	2182	TRINITY_DN23420_c0_g4_i1	uncharacterized protein LOC112192252 [Rosa chinensis]	-	-2.11489	down	3.99388e-08	2.74706e-06	yes
TRINITY_DN25158_c2_g4	333	TRINITY_DN25158_c2_g4_i1	-	-	5.22686	up	4.00854e-08	2.7482e-06	yes
TRINITY_DN23231_c0_g2	3162	TRINITY_DN23231_c0_g2_i1;TRINITY_DN23231_c0_g2_i2;TRINITY_DN23231_c0_g2_i3;TRINITY_DN23231_c0_g2_i4	putative protein kinase RLK-Pelle-RLCK-VI family [Rosa chinensis]	PERK11	-1.60637	down	4.05303e-08	2.7697e-06	yes
TRINITY_DN23529_c0_g2	1705	TRINITY_DN23529_c0_g2_i1;TRINITY_DN23529_c0_g2_i2;TRINITY_DN23529_c0_g2_i3	beta-amyrin 28-oxidase-like [Rosa chinensis]	-	-1.29562	down	4.16618e-08	2.83784e-06	yes
TRINITY_DN26536_c0_g8	1622	TRINITY_DN26536_c0_g8_i1;TRINITY_DN26536_c0_g8_i2	probable protein phosphatase 2C 49 isoform X1 [Rosa chinensis]	At3g62260	1.79972	up	4.83956e-08	3.28592e-06	yes
TRINITY_DN23783_c1_g4	545	TRINITY_DN23783_c1_g4_i1;TRINITY_DN23783_c1_g4_i2	probable disease resistance protein At4g27220 isoform X1 [Rosa chinensis]	-	-3.6266	down	5.06789e-08	3.42992e-06	yes
TRINITY_DN28130_c0_g1	827	TRINITY_DN28130_c0_g1_i1	putative Late embryogenesis abundant protein, LEA-14 [Rosa chinensis]	-	-2.46265	down	5.16941e-08	3.48745e-06	yes
TRINITY_DN21729_c1_g1	2449	TRINITY_DN21729_c1_g1_i1	ABC transporter G family member 21 [Rosa chinensis]	ABCG21	1.77811	up	5.19868e-08	3.49603e-06	yes
TRINITY_DN17704_c0_g1	648	TRINITY_DN17704_c0_g1_i1	hypothetical protein PRUPE_6G321900 [Prunus persica]	-	3.23753	up	5.39017e-08	3.61329e-06	yes
TRINITY_DN24991_c2_g1	1766	TRINITY_DN24991_c2_g1_i1	PREDICTED: uncharacterized protein LOC101315189 [Fragaria vesca subsp. vesca]	-	-1.36983	down	5.41438e-08	3.61626e-06	yes
TRINITY_DN24571_c0_g8	635	TRINITY_DN24571_c0_g8_i1	PREDICTED: late embryogenesis abundant protein D-34 [Fragaria vesca subsp. vesca]	-	6.20096	up	5.42884e-08	3.61626e-06	yes
TRINITY_DN21875_c1_g2	1171	TRINITY_DN21875_c1_g2_i1;TRINITY_DN21875_c1_g2_i2;TRINITY_DN21875_c1_g2_i3;TRINITY_DN21875_c1_g2_i4;TRINITY_DN21875_c1_g2_i5;TRINITY_DN21875_c1_g2_i6	putative leucine-rich repeat-containing, plant-type, leucine-rich repeat domain, L [Rosa chinensis]	-	-6.02518	down	5.48096e-08	3.63949e-06	yes
TRINITY_DN23368_c0_g9	1077	TRINITY_DN23368_c0_g9_i1	abscisic acid receptor PYL4-like [Rosa chinensis]	PYL4	-3.44561	down	6.04868e-08	4.00389e-06	yes
TRINITY_DN22856_c0_g2	2047	TRINITY_DN22856_c0_g2_i1;TRINITY_DN22856_c0_g2_i2	carotenoid cleavage dioxygenase 4 [Rosa rugosa]	CCD4	-1.33661	down	6.09516e-08	4.02204e-06	yes
TRINITY_DN26756_c3_g2	2007	TRINITY_DN26756_c3_g2_i1;TRINITY_DN26756_c3_g2_i2;TRINITY_DN26756_c3_g2_i3;TRINITY_DN26756_c3_g2_i4;TRINITY_DN26756_c3_g2_i5;TRINITY_DN26756_c3_g2_i6	AP2/ERF and B3 domain-containing transcription factor At1g50680-like [Rosa chinensis]	At1g50680	1.38203	up	6.17812e-08	4.06368e-06	yes
TRINITY_DN23035_c0_g2	923	TRINITY_DN23035_c0_g2_i1	abscisic acid receptor PYL12-like isoform X1 [Rosa chinensis]	PYL4	-1.40648	down	6.19674e-08	4.06368e-06	yes
TRINITY_DN23678_c0_g3	1507	TRINITY_DN23678_c0_g3_i1;TRINITY_DN23678_c0_g3_i2;TRINITY_DN23678_c0_g3_i3;TRINITY_DN23678_c0_g3_i4	bax inhibitor 1-like [Rosa chinensis]	BI-1	1.37723	up	6.32663e-08	4.13601e-06	yes
TRINITY_DN25424_c1_g2	1488	TRINITY_DN25424_c1_g2_i1	probable beta-1,4-xylosyltransferase IRX10 [Rosa chinensis]	IRX10	2.0001	up	7.13906e-08	4.65273e-06	yes
TRINITY_DN24863_c1_g1	3205	TRINITY_DN24863_c1_g1_i1;TRINITY_DN24863_c1_g1_i2;TRINITY_DN24863_c1_g1_i3;TRINITY_DN24863_c1_g1_i4;TRINITY_DN24863_c1_g1_i5	putative transcription factor interactor and regulator CCHC(Zn) family [Rosa chinensis]	OsI_27673	1.64311	up	7.27768e-08	4.72848e-06	yes
TRINITY_DN21329_c1_g6	2817	TRINITY_DN21329_c1_g6_i1;TRINITY_DN21329_c1_g6_i2	uncharacterized protein LOC18786984 [Prunus persica]	-	1.24603	up	7.76796e-08	5.03154e-06	yes
TRINITY_DN25767_c0_g6	623	TRINITY_DN25767_c0_g6_i1;TRINITY_DN25767_c0_g6_i2	aquaporin PIP 1.1 [Prunus avium]	PIP1-2	1.36987	up	8.07197e-08	5.20648e-06	yes
TRINITY_DN25398_c0_g9	623	TRINITY_DN25398_c0_g9_i1	inactive protein RESTRICTED TEV MOVEMENT 2-like [Rosa chinensis]	-	4.60222	up	8.08735e-08	5.20648e-06	yes
TRINITY_DN22587_c0_g5	820	TRINITY_DN22587_c0_g5_i1	mavicyanin [Rosa chinensis]	-	1.58381	up	8.34267e-08	5.35452e-06	yes
TRINITY_DN22802_c0_g3	2831	TRINITY_DN22802_c0_g3_i1	probable serine/threonine-protein kinase WNK5 isoform X1 [Rosa chinensis]	WNK5	-5.29448	down	8.99096e-08	5.75312e-06	yes
TRINITY_DN25577_c0_g7	501	TRINITY_DN25577_c0_g7_i1;TRINITY_DN25577_c0_g7_i2	-	-	7.58506	up	9.1286e-08	5.82355e-06	yes
TRINITY_DN23750_c0_g1	1783	TRINITY_DN23750_c0_g1_i1;TRINITY_DN23750_c0_g1_i2;TRINITY_DN23750_c0_g1_i3;TRINITY_DN23750_c0_g1_i4;TRINITY_DN23750_c0_g1_i5;TRINITY_DN23750_c0_g1_i6;TRINITY_DN23750_c0_g1_i7	probable vacuolar amino acid transporter YPQ2 [Rosa chinensis]	YPQ1	1.34909	up	9.34159e-08	5.94148e-06	yes
TRINITY_DN23807_c0_g3	957	TRINITY_DN23807_c0_g3_i1;TRINITY_DN23807_c0_g3_i2;TRINITY_DN23807_c0_g3_i3;TRINITY_DN23807_c0_g3_i4	-	-	1.32586	up	9.836e-08	6.23715e-06	yes
TRINITY_DN22470_c0_g3	2694	TRINITY_DN22470_c0_g3_i1	protein GIGANTEA isoform X1 [Rosa chinensis]	GI	-2.25848	down	1.00579e-07	6.35874e-06	yes
TRINITY_DN25498_c0_g1	1851	TRINITY_DN25498_c0_g1_i1;TRINITY_DN25498_c0_g1_i2	PREDICTED: auxin-responsive protein IAA11-like isoform X1 [Fragaria vesca subsp. vesca]	IAA13	1.32862	up	1.02855e-07	6.48323e-06	yes
TRINITY_DN25137_c0_g1	458	TRINITY_DN25137_c0_g1_i1;TRINITY_DN25137_c0_g1_i2	uncharacterized protein LOC112202352 [Rosa chinensis]	-	4.66233	up	1.03459e-07	6.50192e-06	yes
TRINITY_DN22962_c0_g5	744	TRINITY_DN22962_c0_g5_i1	ribulose bisphosphate carboxylase/oxygenase activase, chloroplastic-like [Rosa chinensis]	RCA	4.37317	up	1.06021e-07	6.64317e-06	yes
TRINITY_DN21964_c0_g1	2370	TRINITY_DN21964_c0_g1_i1;TRINITY_DN21964_c0_g1_i2;TRINITY_DN21964_c0_g1_i3	E3 ubiquitin-protein ligase ORTHRUS 2-like [Rosa chinensis]	ORTH2	1.92416	up	1.0916e-07	6.81959e-06	yes
TRINITY_DN24058_c1_g4	862	TRINITY_DN24058_c1_g4_i1;TRINITY_DN24058_c1_g4_i2	hypothetical protein RchiOBHm_Chr2g0090641 [Rosa chinensis]	-	1.89515	up	1.11768e-07	6.94237e-06	yes
TRINITY_DN23756_c0_g5	1886	TRINITY_DN23756_c0_g5_i1;TRINITY_DN23756_c0_g5_i2;TRINITY_DN23756_c0_g5_i3;TRINITY_DN23756_c0_g5_i4	-	-	-1.66425	down	1.11783e-07	6.94237e-06	yes
TRINITY_DN24244_c0_g6	1304	TRINITY_DN24244_c0_g6_i1	PREDICTED: galactinol synthase 2-like [Fragaria vesca subsp. vesca]	GOLS2	4.46291	up	1.12863e-07	6.98893e-06	yes
TRINITY_DN24985_c0_g6	1007	TRINITY_DN24985_c0_g6_i1;TRINITY_DN24985_c0_g6_i2	membrane protein PM19L [Rosa chinensis]	-	4.68877	up	1.14167e-07	7.04251e-06	yes
TRINITY_DN22495_c1_g12	1565	TRINITY_DN22495_c1_g12_i1	alcohol dehydrogenase [Rosa chinensis]	ADH	-2.44142	down	1.14396e-07	7.04251e-06	yes
TRINITY_DN20474_c0_g1	976	TRINITY_DN20474_c0_g1_i1	thaumatin-like protein [Rosa chinensis]	At1g18250	-2.83911	down	1.16987e-07	7.1811e-06	yes
TRINITY_DN21254_c0_g2	1123	TRINITY_DN21254_c0_g2_i1;TRINITY_DN21254_c0_g2_i2	PREDICTED: vegetative cell wall protein gp1-like [Fragaria vesca subsp. vesca]	At3g13560	1.93364	up	1.18976e-07	7.28204e-06	yes
TRINITY_DN25446_c0_g6	1156	TRINITY_DN25446_c0_g6_i1	isoflavone reductase homolog [Rosa chinensis]	-	-1.71354	down	1.1981e-07	7.31185e-06	yes
TRINITY_DN17951_c0_g1	1798	TRINITY_DN17951_c0_g1_i1;TRINITY_DN17951_c0_g1_i2;TRINITY_DN17951_c0_g1_i3;TRINITY_DN17951_c0_g1_i4;TRINITY_DN17951_c0_g1_i5	F-box protein SKP2B isoform X1 [Rosa chinensis]	SKP2B	1.36014	up	1.23969e-07	7.54386e-06	yes
TRINITY_DN24792_c1_g4	1021	TRINITY_DN24792_c1_g4_i1;TRINITY_DN24792_c1_g4_i2	expansin-like B1 [Rosa chinensis]	EXLB1	3.7484	up	1.24677e-07	7.56516e-06	yes
TRINITY_DN22816_c3_g14	5757	TRINITY_DN22816_c3_g14_i1;TRINITY_DN22816_c3_g14_i2;TRINITY_DN22816_c3_g14_i3	retrotransposon-related protein [Trifolium pratense]	pol	8.54896	up	1.25492e-07	7.5928e-06	yes
TRINITY_DN22077_c0_g6	1445	TRINITY_DN22077_c0_g6_i1;TRINITY_DN22077_c0_g6_i2	protein DMR6-LIKE OXYGENASE 2-like [Rosa chinensis]	DLO2	-1.75234	down	1.27714e-07	7.70519e-06	yes
TRINITY_DN1851_c0_g1	1263	TRINITY_DN1851_c0_g1_i1	expansin-B3-like [Rosa chinensis]	EXPB3	-2.29112	down	1.32353e-07	7.96228e-06	yes
TRINITY_DN25654_c0_g1	2168	TRINITY_DN25654_c0_g1_i1;TRINITY_DN25654_c0_g1_i2;TRINITY_DN25654_c0_g1_i3;TRINITY_DN25654_c0_g1_i4	putative laccase-9 [Rosa chinensis]	LAC14	-2.83982	down	1.34723e-07	8.08183e-06	yes
TRINITY_DN20835_c0_g1	1062	TRINITY_DN20835_c0_g1_i1;TRINITY_DN20835_c0_g1_i2	PREDICTED: uncharacterized protein LOC105351502 [Fragaria vesca subsp. vesca]	-	-1.52476	down	1.454e-07	8.69763e-06	yes
TRINITY_DN24352_c1_g1	912	TRINITY_DN24352_c1_g1_i1;TRINITY_DN24352_c1_g1_i2	-	-	-1.24047	down	1.4601e-07	8.70944e-06	yes
TRINITY_DN24784_c1_g4	1711	TRINITY_DN24784_c1_g4_i1;TRINITY_DN24784_c1_g4_i2	uncharacterized protein LOC112187562 [Rosa chinensis]	-	-1.32012	down	1.51634e-07	9.01946e-06	yes
TRINITY_DN19569_c0_g1	672	TRINITY_DN19569_c0_g1_i1	PREDICTED: protein RADIALIS-like 4 [Malus domestica]	RL3	-1.94758	down	1.53536e-07	9.10694e-06	yes
TRINITY_DN26248_c0_g5	2772	TRINITY_DN26248_c0_g5_i1	phospholipid:diacylglycerol acyltransferase 1 [Rosa chinensis]	PDAT1	1.27951	up	1.54671e-07	9.14855e-06	yes
TRINITY_DN24804_c1_g1	1279	TRINITY_DN24804_c1_g1_i1;TRINITY_DN24804_c1_g1_i2	PREDICTED: extensin [Fragaria vesca subsp. vesca]	At3g13560	2.77873	up	1.57585e-07	9.29488e-06	yes
TRINITY_DN23501_c0_g3	1780	TRINITY_DN23501_c0_g3_i1;TRINITY_DN23501_c0_g3_i2	PREDICTED: zinc transporter 4, chloroplastic [Fragaria vesca subsp. vesca]	IRT3	1.2773	up	1.62468e-07	9.5562e-06	yes
TRINITY_DN25244_c1_g4	2971	TRINITY_DN25244_c1_g4_i1	uncharacterized protein LOC112185687 isoform X2 [Rosa chinensis]	-	1.16589	up	1.63705e-07	9.6022e-06	yes
TRINITY_DN21058_c0_g1	710	TRINITY_DN21058_c0_g1_i1;TRINITY_DN21058_c0_g1_i2;TRINITY_DN21058_c0_g1_i3	hypothetical protein RchiOBHm_Chr5g0006791 [Rosa chinensis]	-	-1.577	down	1.7972e-07	1.05124e-05	yes
TRINITY_DN26264_c0_g3	508	TRINITY_DN26264_c0_g3_i1	-	-	-5.70885	down	1.85179e-07	1.08018e-05	yes
TRINITY_DN25541_c0_g2	427	TRINITY_DN25541_c0_g2_i1	putative glycerophosphodiester phosphodiesterase, protein kinase RLK-Pelle-LRK10L-2 family [Rosa chinensis]	At5g39030	-5.14932	down	1.95373e-07	1.1365e-05	yes
TRINITY_DN23096_c0_g10	766	TRINITY_DN23096_c0_g10_i1	PREDICTED: uncharacterized protein LOC103939894 [Pyrus x bretschneideri]	-	2.72412	up	1.97846e-07	1.14461e-05	yes
TRINITY_DN25823_c0_g3	1121	TRINITY_DN25823_c0_g3_i1	PREDICTED: dynein light chain 1, cytoplasmic-like [Fragaria vesca subsp. vesca]	-	1.94108	up	1.9785e-07	1.14461e-05	yes
TRINITY_DN25472_c0_g2	2607	TRINITY_DN25472_c0_g2_i1;TRINITY_DN25472_c0_g2_i2;TRINITY_DN25472_c0_g2_i3;TRINITY_DN25472_c0_g2_i4;TRINITY_DN25472_c0_g2_i5	PREDICTED: factor of DNA methylation 1 [Fragaria vesca subsp. vesca]	FDM1	1.5436	up	1.98852e-07	1.14726e-05	yes
TRINITY_DN25037_c2_g2	4160	TRINITY_DN25037_c2_g2_i1;TRINITY_DN25037_c2_g2_i2	putative phospholipid-transporting ATPase 9 [Rosa chinensis]	ALA9	-1.3897	down	2.09326e-07	1.20439e-05	yes
TRINITY_DN25182_c0_g2	2033	TRINITY_DN25182_c0_g2_i1;TRINITY_DN25182_c0_g2_i2;TRINITY_DN25182_c0_g2_i3	PREDICTED: lysine histidine transporter 1-like [Fragaria vesca subsp. vesca]	LHT1	-3.49725	down	2.1372e-07	1.22633e-05	yes
TRINITY_DN26044_c0_g1	2509	TRINITY_DN26044_c0_g1_i1;TRINITY_DN26044_c0_g1_i2;TRINITY_DN26044_c0_g1_i3;TRINITY_DN26044_c0_g1_i4	NADP-dependent malic enzyme [Rosa chinensis]	-	1.47288	up	2.16239e-07	1.23514e-05	yes
TRINITY_DN23074_c0_g7	1239	TRINITY_DN23074_c0_g7_i1	PREDICTED: farnesyl pyrophosphate synthase 1 [Fragaria vesca subsp. vesca]	FPS1	-1.30288	down	2.16424e-07	1.23514e-05	yes
TRINITY_DN26091_c2_g7	621	TRINITY_DN26091_c2_g7_i1	-	-	-1.64401	down	2.21064e-07	1.25822e-05	yes
TRINITY_DN23037_c0_g2	2606	TRINITY_DN23037_c0_g2_i1	PREDICTED: probable cyclic nucleotide-gated ion channel 14 [Fragaria vesca subsp. vesca]	CNGC14	-2.13709	down	2.3643e-07	1.34206e-05	yes
TRINITY_DN22867_c0_g2	469	TRINITY_DN22867_c0_g2_i1	uncharacterized protein LOC112189997 [Rosa chinensis]	-	-1.83436	down	2.41946e-07	1.36969e-05	yes
TRINITY_DN19269_c0_g1	719	TRINITY_DN19269_c0_g1_i1	uncharacterized protein LOC18774385 [Prunus persica]	-	1.62129	up	2.47171e-07	1.39553e-05	yes
TRINITY_DN26248_c0_g2	418	TRINITY_DN26248_c0_g2_i1	PREDICTED: chlorophyll a-b binding protein of LHCII type 1-like [Fragaria vesca subsp. vesca]	CAB16	-1.44405	down	2.52917e-07	1.42416e-05	yes
TRINITY_DN24481_c0_g5	1520	TRINITY_DN24481_c0_g5_i1	GDSL esterase/lipase 1-like [Rosa chinensis]	GLIP1	-2.32204	down	2.5773e-07	1.4474e-05	yes
TRINITY_DN24763_c0_g9	1516	TRINITY_DN24763_c0_g9_i1;TRINITY_DN24763_c0_g9_i2	probable amino acid permease 7 isoform X1 [Rosa chinensis]	AAP7	-2.1536	down	2.61689e-07	1.46573e-05	yes
TRINITY_DN25520_c2_g4	1112	TRINITY_DN25520_c2_g4_i1	putative ATPase, AAA-type, core, AAA-type ATPase domain-containing protein [Rosa chinensis]	At2g18193	1.44222	up	2.6342e-07	1.4685e-05	yes
TRINITY_DN25050_c0_g1	2328	TRINITY_DN25050_c0_g1_i1;TRINITY_DN25050_c0_g1_i2;TRINITY_DN25050_c0_g1_i3;TRINITY_DN25050_c0_g1_i4	PREDICTED: ATP-dependent zinc metalloprotease FTSH 6, chloroplastic [Fragaria vesca subsp. vesca]	FTSH6	3.25512	up	2.63574e-07	1.4685e-05	yes
TRINITY_DN22981_c0_g3	578	TRINITY_DN22981_c0_g3_i1;TRINITY_DN22981_c0_g3_i2;TRINITY_DN22981_c0_g3_i3;TRINITY_DN22981_c0_g3_i4	-	-	2.76645	up	2.74669e-07	1.52629e-05	yes
TRINITY_DN23541_c0_g1	833	TRINITY_DN23541_c0_g1_i1;TRINITY_DN23541_c0_g1_i2;TRINITY_DN23541_c0_g1_i3;TRINITY_DN23541_c0_g1_i4	heavy metal-associated isoprenylated plant protein 39-like isoform X2 [Hevea brasiliensis]	HIPP39	1.86897	up	2.75773e-07	1.52841e-05	yes
TRINITY_DN19337_c0_g1	887	TRINITY_DN19337_c0_g1_i1	PREDICTED: zinc-finger homeodomain protein 10-like [Fragaria vesca subsp. vesca]	ZHD4	-2.03415	down	2.79406e-07	1.54449e-05	yes
TRINITY_DN26727_c0_g4	2050	TRINITY_DN26727_c0_g4_i1	PREDICTED: protein ECERIFERUM 1-like [Fragaria vesca subsp. vesca]	CER1	2.52626	up	2.80401e-07	1.54594e-05	yes
TRINITY_DN24536_c0_g5	1154	TRINITY_DN24536_c0_g5_i1	pectinesterase inhibitor 6 [Rosa chinensis]	-	1.48772	up	2.93823e-07	1.61337e-05	yes
TRINITY_DN22909_c0_g4	971	TRINITY_DN22909_c0_g4_i1;TRINITY_DN22909_c0_g4_i2	PREDICTED: phospholipase A2-alpha isoform X2 [Fragaria vesca subsp. vesca]	PLA2-ALPHA	-2.09696	down	2.9416e-07	1.61337e-05	yes
TRINITY_DN21158_c0_g1	1963	TRINITY_DN21158_c0_g1_i1;TRINITY_DN21158_c0_g1_i2	U-box domain-containing protein 13-like [Rosa chinensis]	-	-1.55695	down	2.98613e-07	1.63355e-05	yes
TRINITY_DN26516_c0_g1	2790	TRINITY_DN26516_c0_g1_i1;TRINITY_DN26516_c0_g1_i2;TRINITY_DN26516_c0_g1_i3;TRINITY_DN26516_c0_g1_i4;TRINITY_DN26516_c0_g1_i5;TRINITY_DN26516_c0_g1_i6;TRINITY_DN26516_c0_g1_i7;TRINITY_DN26516_c0_g1_i8	long chain acyl-CoA synthetase 8-like [Rosa chinensis]	LACS8	1.25549	up	3.01472e-07	1.64493e-05	yes
TRINITY_DN23644_c0_g1	816	TRINITY_DN23644_c0_g1_i1;TRINITY_DN23644_c0_g1_i2;TRINITY_DN23644_c0_g1_i3	uncharacterized protein LOC112172660 [Rosa chinensis]	-	-4.89435	down	3.06211e-07	1.66648e-05	yes
TRINITY_DN17391_c0_g1	834	TRINITY_DN17391_c0_g1_i1	probable calcium-binding protein CML23 [Rosa chinensis]	CML25	3.01475	up	3.25558e-07	1.76722e-05	yes
TRINITY_DN21743_c0_g1	1096	TRINITY_DN21743_c0_g1_i1;TRINITY_DN21743_c0_g1_i2;TRINITY_DN21743_c0_g1_i3;TRINITY_DN21743_c0_g1_i4;TRINITY_DN21743_c0_g1_i5;TRINITY_DN21743_c0_g1_i6	hevamine-A-like [Rosa chinensis]	-	-2.32956	down	3.30868e-07	1.79144e-05	yes
TRINITY_DN23799_c0_g5	1006	TRINITY_DN23799_c0_g5_i1	pathogenesis-related protein 5 [Rosa chinensis]	At1g75040	4.94974	up	3.42287e-07	1.84852e-05	yes
TRINITY_DN24183_c0_g6	1703	TRINITY_DN24183_c0_g6_i1	PREDICTED: fasciclin-like arabinogalactan protein 1 [Fragaria vesca subsp. vesca]	FLA1	-1.38657	down	3.49561e-07	1.88299e-05	yes
TRINITY_DN25937_c2_g1	4057	TRINITY_DN25937_c2_g1_i1;TRINITY_DN25937_c2_g1_i10;TRINITY_DN25937_c2_g1_i11;TRINITY_DN25937_c2_g1_i12;TRINITY_DN25937_c2_g1_i2;TRINITY_DN25937_c2_g1_i3;TRINITY_DN25937_c2_g1_i4;TRINITY_DN25937_c2_g1_i5;TRINITY_DN25937_c2_g1_i6;TRINITY_DN25937_c2_g1_i7;TRINITY_DN25937_c2_g1_i8;TRINITY_DN25937_c2_g1_i9	uncharacterized protein LOC112188368 [Rosa chinensis]	HI_0077	1.22112	up	3.65346e-07	1.96302e-05	yes
TRINITY_DN18727_c0_g1	312	TRINITY_DN18727_c0_g1_i1	glycine-rich cell wall structural protein 1-like [Rosa chinensis]	-	-3.59611	down	3.75955e-07	2.01489e-05	yes
TRINITY_DN23738_c1_g2	2287	TRINITY_DN23738_c1_g2_i1;TRINITY_DN23738_c1_g2_i2;TRINITY_DN23738_c1_g2_i3;TRINITY_DN23738_c1_g2_i4;TRINITY_DN23738_c1_g2_i5;TRINITY_DN23738_c1_g2_i6;TRINITY_DN23738_c1_g2_i7;TRINITY_DN23738_c1_g2_i8	uncharacterized protein LOC112186947 isoform X1 [Rosa chinensis]	-	1.85471	up	3.78906e-07	2.02556e-05	yes
TRINITY_DN21424_c2_g5	1598	TRINITY_DN21424_c2_g5_i1;TRINITY_DN21424_c2_g5_i2	PREDICTED: calreticulin-3-like [Fragaria vesca subsp. vesca]	CRT3	-1.39832	down	3.8405e-07	2.04788e-05	yes
TRINITY_DN25381_c2_g5	1011	TRINITY_DN25381_c2_g5_i1;TRINITY_DN25381_c2_g5_i2	transcription factor bHLH149 [Rosa chinensis]	BHLH147	1.50398	up	3.94692e-07	2.09932e-05	yes
TRINITY_DN25114_c0_g2	2551	TRINITY_DN25114_c0_g2_i1;TRINITY_DN25114_c0_g2_i2;TRINITY_DN25114_c0_g2_i3;TRINITY_DN25114_c0_g2_i4;TRINITY_DN25114_c0_g2_i5	protein ROOT HAIR DEFECTIVE 3 homolog 2-like isoform X1 [Rosa chinensis]	At5g45160	-4.20644	down	4.01625e-07	2.13083e-05	yes
TRINITY_DN22305_c0_g1	3672	TRINITY_DN22305_c0_g1_i1;TRINITY_DN22305_c0_g1_i10;TRINITY_DN22305_c0_g1_i11;TRINITY_DN22305_c0_g1_i12;TRINITY_DN22305_c0_g1_i13;TRINITY_DN22305_c0_g1_i2;TRINITY_DN22305_c0_g1_i3;TRINITY_DN22305_c0_g1_i4;TRINITY_DN22305_c0_g1_i5;TRINITY_DN22305_c0_g1_i6;TRINITY_DN22305_c0_g1_i7;TRINITY_DN22305_c0_g1_i8;TRINITY_DN22305_c0_g1_i9	PREDICTED: alpha,alpha-trehalose-phosphate synthase [UDP-forming] 1-like [Fragaria vesca subsp. vesca]	TPS1	1.24256	up	4.04638e-07	2.14144e-05	yes
TRINITY_DN26530_c0_g3	2098	TRINITY_DN26530_c0_g3_i1;TRINITY_DN26530_c0_g3_i2	PREDICTED: chaperonin CPN60-2, mitochondrial [Fragaria vesca subsp. vesca]	CPN60-2	1.39811	up	4.26372e-07	2.25082e-05	yes
TRINITY_DN23354_c0_g9	885	TRINITY_DN23354_c0_g9_i1;TRINITY_DN23354_c0_g9_i2	uncharacterized protein LOC112173288 [Rosa chinensis]	-	2.00846	up	4.3574e-07	2.29454e-05	yes
TRINITY_DN26575_c0_g1	384	TRINITY_DN26575_c0_g1_i1;TRINITY_DN26575_c0_g1_i2;TRINITY_DN26575_c0_g1_i3	PREDICTED: ankyrin repeat-containing protein At5g02620-like [Fragaria vesca subsp. vesca]	-	-5.40063	down	4.42521e-07	2.32283e-05	yes
TRINITY_DN23304_c2_g3	3521	TRINITY_DN23304_c2_g3_i1;TRINITY_DN23304_c2_g3_i2;TRINITY_DN23304_c2_g3_i3;TRINITY_DN23304_c2_g3_i4;TRINITY_DN23304_c2_g3_i5	protein LNK2-like isoform X2 [Rosa chinensis]	LNK2	-1.28617	down	4.43313e-07	2.32283e-05	yes
TRINITY_DN25657_c1_g4	2183	TRINITY_DN25657_c1_g4_i1;TRINITY_DN25657_c1_g4_i2	PREDICTED: luminal-binding protein 4 [Fragaria vesca subsp. vesca]	MED37B	2.93313	up	4.50192e-07	2.35303e-05	yes
TRINITY_DN25107_c0_g8	432	TRINITY_DN25107_c0_g8_i1;TRINITY_DN25107_c0_g8_i2	-	-	-3.57221	down	4.55061e-07	2.37261e-05	yes
TRINITY_DN22416_c1_g3	739	TRINITY_DN22416_c1_g3_i1	UDP-glucose flavonoid 3-O-glucosyltransferase 6 [Rosa chinensis]	GT6	1.39142	up	4.56957e-07	2.37662e-05	yes
TRINITY_DN25498_c0_g2	3519	TRINITY_DN25498_c0_g2_i1;TRINITY_DN25498_c0_g2_i10;TRINITY_DN25498_c0_g2_i11;TRINITY_DN25498_c0_g2_i12;TRINITY_DN25498_c0_g2_i13;TRINITY_DN25498_c0_g2_i14;TRINITY_DN25498_c0_g2_i15;TRINITY_DN25498_c0_g2_i16;TRINITY_DN25498_c0_g2_i17;TRINITY_DN25498_c0_g2_i18;TRINITY_DN25498_c0_g2_i19;TRINITY_DN25498_c0_g2_i2;TRINITY_DN25498_c0_g2_i3;TRINITY_DN25498_c0_g2_i4;TRINITY_DN25498_c0_g2_i5;TRINITY_DN2549…	PREDICTED: ABC transporter G family member 22 isoform X1 [Fragaria vesca subsp. vesca]	ABCG22	1.24532	up	4.63173e-07	2.40304e-05	yes
TRINITY_DN21921_c0_g2	1527	TRINITY_DN21921_c0_g2_i1	serine/arginine repetitive matrix protein 1 [Rosa chinensis]	-	2.71683	up	4.71174e-07	2.43855e-05	yes
TRINITY_DN25237_c0_g1	943	TRINITY_DN25237_c0_g1_i1	PREDICTED: uncharacterized protein LOC103436246 [Malus domestica]	-	-2.30996	down	4.77783e-07	2.46671e-05	yes
TRINITY_DN25570_c0_g1	845	TRINITY_DN25570_c0_g1_i1;TRINITY_DN25570_c0_g1_i2;TRINITY_DN25570_c0_g1_i3;TRINITY_DN25570_c0_g1_i4;TRINITY_DN25570_c0_g1_i5;TRINITY_DN25570_c0_g1_i6;TRINITY_DN25570_c0_g1_i7	heat shock protein 83-like [Rosa chinensis]	HSP83A	2.48381	up	4.82689e-07	2.48596e-05	yes
TRINITY_DN22431_c1_g7	2466	TRINITY_DN22431_c1_g7_i1;TRINITY_DN22431_c1_g7_i2	protein phosphatase 2C 77-like [Rosa chinensis]	HAB1	1.51169	up	4.97595e-07	2.5565e-05	yes
TRINITY_DN21023_c0_g2	1065	TRINITY_DN21023_c0_g2_i1	18.2 kDa class I heat shock protein-like [Rosa chinensis]	HSP18.5-C	1.51564	up	5.27875e-07	2.70021e-05	yes
TRINITY_DN24076_c0_g6	3449	TRINITY_DN24076_c0_g6_i1	protein QUIRKY [Rosa chinensis]	QKY	1.56687	up	5.28125e-07	2.70021e-05	yes
TRINITY_DN22580_c0_g7	1109	TRINITY_DN22580_c0_g7_i1	hypothetical protein POPTR_006G073300 [Populus trichocarpa]	-	3.84154	up	5.36658e-07	2.73722e-05	yes
TRINITY_DN22117_c0_g7	953	TRINITY_DN22117_c0_g7_i1	transcription factor WER-like [Rosa chinensis]	C1	-2.29467	down	5.51545e-07	2.80637e-05	yes
TRINITY_DN24437_c0_g10	956	TRINITY_DN24437_c0_g10_i1	LOB domain-containing protein 39-like [Rosa chinensis]	LBD39	2.51416	up	5.59592e-07	2.84047e-05	yes
TRINITY_DN23028_c1_g6	1485	TRINITY_DN23028_c1_g6_i1	AP2/ERF and B3 domain-containing transcription repressor RAV2-like [Rosa chinensis]	RAV2	-1.20396	down	5.84615e-07	2.96037e-05	yes
TRINITY_DN20926_c0_g1	1693	TRINITY_DN20926_c0_g1_i1	VAN3-binding protein [Rosa chinensis]	VAB	-2.48155	down	5.96197e-07	3.01179e-05	yes
TRINITY_DN21780_c0_g3	1744	TRINITY_DN21780_c0_g3_i1	blue-light photoreceptor PHR2 [Prunus yedoensis var. nudiflora]	PHR2	-1.56081	down	5.99848e-07	3.02301e-05	yes
TRINITY_DN22223_c0_g2	1468	TRINITY_DN22223_c0_g2_i1;TRINITY_DN22223_c0_g2_i2	PREDICTED: 1-aminocyclopropane-1-carboxylate oxidase homolog 1-like [Fragaria vesca subsp. vesca]	At1g06620	-1.70122	down	6.14164e-07	3.08779e-05	yes
TRINITY_DN4396_c0_g1	1271	TRINITY_DN4396_c0_g1_i1	peroxidase P7-like [Rosa chinensis]	GSVIVT00023967001	-4.08355	down	6.27883e-07	3.14821e-05	yes
TRINITY_DN22848_c0_g12	985	TRINITY_DN22848_c0_g12_i1	PREDICTED: CASP-like protein 1D1 [Fragaria vesca subsp. vesca]	POPTRDRAFT_820933	1.59674	up	6.29164e-07	3.14821e-05	yes
TRINITY_DN26719_c0_g1	3437	TRINITY_DN26719_c0_g1_i1;TRINITY_DN26719_c0_g1_i2;TRINITY_DN26719_c0_g1_i3;TRINITY_DN26719_c0_g1_i4;TRINITY_DN26719_c0_g1_i5;TRINITY_DN26719_c0_g1_i6;TRINITY_DN26719_c0_g1_i7;TRINITY_DN26719_c0_g1_i8;TRINITY_DN26719_c0_g1_i9	linoleate 13S-lipoxygenase 2-1, chloroplastic-like isoform X1 [Rosa chinensis]	LOX2.1	-1.83168	down	6.64353e-07	3.31642e-05	yes
TRINITY_DN22833_c0_g1	1190	TRINITY_DN22833_c0_g1_i1;TRINITY_DN22833_c0_g1_i2	uncharacterized protein LOC112166166 [Rosa chinensis]	-	-1.30135	down	6.66927e-07	3.31938e-05	yes
TRINITY_DN22016_c0_g10	1631	TRINITY_DN22016_c0_g10_i1	PREDICTED: probable trehalose-phosphate phosphatase J [Fragaria vesca subsp. vesca]	TPPJ	1.55994	up	6.68089e-07	3.31938e-05	yes
TRINITY_DN25301_c0_g5	2419	TRINITY_DN25301_c0_g5_i1;TRINITY_DN25301_c0_g5_i2;TRINITY_DN25301_c0_g5_i3	putative Coiled-coil domain containing protein [Rosa chinensis]	At2g23790	1.21542	up	6.73578e-07	3.3388e-05	yes
TRINITY_DN24079_c0_g1	871	TRINITY_DN24079_c0_g1_i1;TRINITY_DN24079_c0_g1_i2;TRINITY_DN24079_c0_g1_i3;TRINITY_DN24079_c0_g1_i4	auxin-binding protein ABP19a-like [Rosa chinensis]	ABP19A	-2.64078	down	6.87976e-07	3.39469e-05	yes
TRINITY_DN25700_c0_g1	2489	TRINITY_DN25700_c0_g1_i1;TRINITY_DN25700_c0_g1_i2;TRINITY_DN25700_c0_g1_i3;TRINITY_DN25700_c0_g1_i4	hypothetical protein RchiOBHm_Chr1g0342551 [Rosa chinensis]	-	1.4096	up	6.88069e-07	3.39469e-05	yes
TRINITY_DN22997_c0_g1	763	TRINITY_DN22997_c0_g1_i1	glycine-rich protein 5-like [Rosa chinensis]	-	-1.57297	down	7.06512e-07	3.47756e-05	yes
TRINITY_DN22339_c1_g5	2921	TRINITY_DN22339_c1_g5_i1	uncharacterized protein LOC112178568 [Rosa chinensis]	maoI	-1.87875	down	7.08852e-07	3.48096e-05	yes
TRINITY_DN23749_c0_g3	3049	TRINITY_DN23749_c0_g3_i1;TRINITY_DN23749_c0_g3_i2;TRINITY_DN23749_c0_g3_i3;TRINITY_DN23749_c0_g3_i4;TRINITY_DN23749_c0_g3_i5	putative nucleic acid-binding protein [Rosa chinensis]	-	1.17212	up	7.28013e-07	3.56676e-05	yes
TRINITY_DN25604_c0_g1	538	TRINITY_DN25604_c0_g1_i1	subtilisin-like protease SBT2.5 [Rosa chinensis]	-	-4.64103	down	7.34148e-07	3.58849e-05	yes
TRINITY_DN22131_c0_g10	412	TRINITY_DN22131_c0_g10_i1	hypothetical protein PRUPE_6G177500 [Prunus persica]	-	-2.72316	down	7.36664e-07	3.59247e-05	yes
TRINITY_DN23009_c1_g7	913	TRINITY_DN23009_c1_g7_i1	RING-H2 finger protein ATL8-like [Rosa chinensis]	ATL8	-1.29116	down	7.41567e-07	3.60734e-05	yes
TRINITY_DN19930_c0_g1	1199	TRINITY_DN19930_c0_g1_i1	ethylene-responsive transcription factor 1A [Prunus avium]	ERF1A	-1.55368	down	7.43131e-07	3.60734e-05	yes
TRINITY_DN26806_c0_g1	1738	TRINITY_DN26806_c0_g1_i1;TRINITY_DN26806_c0_g1_i2;TRINITY_DN26806_c0_g1_i3;TRINITY_DN26806_c0_g1_i4;TRINITY_DN26806_c0_g1_i5;TRINITY_DN26806_c0_g1_i6;TRINITY_DN26806_c0_g1_i7	PREDICTED: pleiotropic drug resistance protein 2-like [Fragaria vesca subsp. vesca]	PDR2	-1.27026	down	7.62733e-07	3.69401e-05	yes
TRINITY_DN24511_c0_g5	1543	TRINITY_DN24511_c0_g5_i1;TRINITY_DN24511_c0_g5_i2;TRINITY_DN24511_c0_g5_i3;TRINITY_DN24511_c0_g5_i4;TRINITY_DN24511_c0_g5_i5;TRINITY_DN24511_c0_g5_i6;TRINITY_DN24511_c0_g5_i7;TRINITY_DN24511_c0_g5_i8;TRINITY_DN24511_c0_g5_i9	PREDICTED: serine/threonine-protein kinase SAPK2-like [Fragaria vesca subsp. vesca]	SAPK2	-1.36739	down	7.78368e-07	3.75015e-05	yes
TRINITY_DN12635_c0_g1	1052	TRINITY_DN12635_c0_g1_i1	PREDICTED: protodermal factor 1 [Fragaria vesca subsp. vesca]	PDF1	-2.3883	down	7.79058e-07	3.75015e-05	yes
TRINITY_DN24258_c0_g1	2143	TRINITY_DN24258_c0_g1_i1;TRINITY_DN24258_c0_g1_i2;TRINITY_DN24258_c0_g1_i3;TRINITY_DN24258_c0_g1_i4;TRINITY_DN24258_c0_g1_i5;TRINITY_DN24258_c0_g1_i6	putative laccase-9 [Rosa chinensis]	LAC9	-2.31151	down	7.79653e-07	3.75015e-05	yes
TRINITY_DN23145_c0_g1	1222	TRINITY_DN23145_c0_g1_i1;TRINITY_DN23145_c0_g1_i2;TRINITY_DN23145_c0_g1_i3;TRINITY_DN23145_c0_g1_i4;TRINITY_DN23145_c0_g1_i5;TRINITY_DN23145_c0_g1_i6;TRINITY_DN23145_c0_g1_i7	probable xyloglucan endotransglucosylase/hydrolase protein 23 [Rosa chinensis]	XTH23	2.20044	up	7.81433e-07	3.75017e-05	yes
TRINITY_DN24291_c1_g3	1229	TRINITY_DN24291_c1_g3_i1;TRINITY_DN24291_c1_g3_i2;TRINITY_DN24291_c1_g3_i3;TRINITY_DN24291_c1_g3_i4	-	-	-2.13062	down	7.97691e-07	3.81951e-05	yes
TRINITY_DN23912_c1_g1	1374	TRINITY_DN23912_c1_g1_i1;TRINITY_DN23912_c1_g1_i2;TRINITY_DN23912_c1_g1_i3	WAT1-related protein At1g43650 isoform X1 [Rosa chinensis]	At1g43650	-2.56872	down	8.02667e-07	3.83283e-05	yes
TRINITY_DN24848_c0_g2	736	TRINITY_DN24848_c0_g2_i1	-	-	-1.50325	down	8.04177e-07	3.83283e-05	yes
TRINITY_DN25287_c2_g5	879	TRINITY_DN25287_c2_g5_i1	putative pectinesterase [Rosa chinensis]	-	-1.54523	down	8.05918e-07	3.83283e-05	yes
TRINITY_DN23534_c0_g1	2233	TRINITY_DN23534_c0_g1_i1;TRINITY_DN23534_c0_g1_i2	uncharacterized protein LOC112173010 [Rosa chinensis]	-	1.27399	up	8.24504e-07	3.91241e-05	yes
TRINITY_DN25979_c0_g1	3061	TRINITY_DN25979_c0_g1_i1;TRINITY_DN25979_c0_g1_i2	uncharacterized protein LOC112176805 [Rosa chinensis]	-	1.20138	up	8.28135e-07	3.92083e-05	yes
TRINITY_DN23795_c0_g5	1472	TRINITY_DN23795_c0_g5_i1;TRINITY_DN23795_c0_g5_i2;TRINITY_DN23795_c0_g5_i3;TRINITY_DN23795_c0_g5_i4	-	-	2.00406	up	8.35088e-07	3.94473e-05	yes
TRINITY_DN26408_c1_g5	526	TRINITY_DN26408_c1_g5_i1	-	-	-3.31568	down	8.38057e-07	3.94473e-05	yes
TRINITY_DN25675_c1_g4	2527	TRINITY_DN25675_c1_g4_i1;TRINITY_DN25675_c1_g4_i2;TRINITY_DN25675_c1_g4_i3;TRINITY_DN25675_c1_g4_i4	uncharacterized protein LOC112164896 [Rosa chinensis]	-	-1.69989	down	8.38788e-07	3.94473e-05	yes
TRINITY_DN21259_c0_g1	1589	TRINITY_DN21259_c0_g1_i1;TRINITY_DN21259_c0_g1_i2	serine carboxypeptidase-like 18 [Rosa chinensis]	SCPL18	-2.20727	down	8.63911e-07	4.05386e-05	yes
TRINITY_DN26539_c0_g2	2642	TRINITY_DN26539_c0_g2_i1;TRINITY_DN26539_c0_g2_i2;TRINITY_DN26539_c0_g2_i3;TRINITY_DN26539_c0_g2_i4;TRINITY_DN26539_c0_g2_i5	putative alpha-glucan, water dikinase [Rosa chinensis]	GWD2	1.38122	up	8.88939e-07	4.16205e-05	yes
TRINITY_DN24036_c0_g3	3290	TRINITY_DN24036_c0_g3_i1;TRINITY_DN24036_c0_g3_i2	PREDICTED: probable receptor protein kinase TMK1 [Fragaria vesca subsp. vesca]	TMK1	1.59598	up	8.92823e-07	4.17098e-05	yes
TRINITY_DN24563_c2_g4	2016	TRINITY_DN24563_c2_g4_i1	putative E3 ubiquitin-protein ligase XBAT31 isoform X1 [Rosa chinensis]	XBAT31	-1.51049	down	9.36169e-07	4.36383e-05	yes
TRINITY_DN23886_c0_g1	3204	TRINITY_DN23886_c0_g1_i1;TRINITY_DN23886_c0_g1_i2;TRINITY_DN23886_c0_g1_i3;TRINITY_DN23886_c0_g1_i4;TRINITY_DN23886_c0_g1_i5;TRINITY_DN23886_c0_g1_i6;TRINITY_DN23886_c0_g1_i7	nitrate reductase [NAD(P)H]-like [Rosa chinensis]	NIA	-4.88534	down	9.6924e-07	4.50803e-05	yes
TRINITY_DN22726_c0_g5	880	TRINITY_DN22726_c0_g5_i1;TRINITY_DN22726_c0_g5_i2	-	-	1.40787	up	9.87899e-07	4.58472e-05	yes
TRINITY_DN23830_c0_g9	1804	TRINITY_DN23830_c0_g9_i1	tubulin beta chain-like [Rosa chinensis]	-	-1.36516	down	9.99857e-07	4.63004e-05	yes
TRINITY_DN23253_c0_g5	616	TRINITY_DN23253_c0_g5_i1	-	-	2.79926	up	1.08626e-06	5.01913e-05	yes
TRINITY_DN25868_c0_g1	735	TRINITY_DN25868_c0_g1_i1	17.4 kDa class III heat shock protein [Rosa chinensis]	HSP17.4B	2.31435	up	1.09787e-06	5.06169e-05	yes
TRINITY_DN22166_c1_g7	737	TRINITY_DN22166_c1_g7_i1;TRINITY_DN22166_c1_g7_i2	HVA22-like protein f [Rosa chinensis]	HVA22F	3.49433	up	1.10053e-06	5.06293e-05	yes
TRINITY_DN23727_c0_g1	1845	TRINITY_DN23727_c0_g1_i1;TRINITY_DN23727_c0_g1_i2	berberine bridge enzyme-like 13 [Rosa chinensis]	At1g30760	1.52266	up	1.10429e-06	5.06915e-05	yes
TRINITY_DN28676_c0_g1	772	TRINITY_DN28676_c0_g1_i1	putative DnaJ domain-containing protein [Rosa chinensis]	ATJ11	-1.81242	down	1.16511e-06	5.33677e-05	yes
TRINITY_DN21591_c0_g1	2315	TRINITY_DN21591_c0_g1_i1	PREDICTED: membrane protein of ER body-like protein [Fragaria vesca subsp. vesca]	MEBL	-1.49555	down	1.19152e-06	5.44589e-05	yes
TRINITY_DN24476_c0_g3	2003	TRINITY_DN24476_c0_g3_i1;TRINITY_DN24476_c0_g3_i2;TRINITY_DN24476_c0_g3_i3	PREDICTED: RNA polymerase sigma factor sigE, chloroplastic/mitochondrial [Fragaria vesca subsp. vesca]	SIGE	1.67621	up	1.20835e-06	5.51093e-05	yes
TRINITY_DN24377_c0_g2	3456	TRINITY_DN24377_c0_g2_i1;TRINITY_DN24377_c0_g2_i2;TRINITY_DN24377_c0_g2_i3	NPC intracellular cholesterol transporter 1-like isoform X1 [Rosa chinensis]	Npc1	1.16127	up	1.23535e-06	5.62189e-05	yes
TRINITY_DN26025_c0_g1	1373	TRINITY_DN26025_c0_g1_i1;TRINITY_DN26025_c0_g1_i2;TRINITY_DN26025_c0_g1_i3;TRINITY_DN26025_c0_g1_i4;TRINITY_DN26025_c0_g1_i5;TRINITY_DN26025_c0_g1_i6;TRINITY_DN26025_c0_g1_i7;TRINITY_DN26025_c0_g1_i8	PREDICTED: MATH domain and coiled-coil domain-containing protein At3g58370-like [Fragaria vesca subsp. vesca]	UBP12	1.22302	up	1.24193e-06	5.6299e-05	yes
TRINITY_DN25668_c0_g5	2038	TRINITY_DN25668_c0_g5_i1	PREDICTED: probable alpha-amylase 2 [Fragaria vesca subsp. vesca]	AMY2	1.48632	up	1.24244e-06	5.6299e-05	yes
TRINITY_DN26664_c0_g2	1034	TRINITY_DN26664_c0_g2_i1;TRINITY_DN26664_c0_g2_i10;TRINITY_DN26664_c0_g2_i11;TRINITY_DN26664_c0_g2_i12;TRINITY_DN26664_c0_g2_i13;TRINITY_DN26664_c0_g2_i14;TRINITY_DN26664_c0_g2_i2;TRINITY_DN26664_c0_g2_i3;TRINITY_DN26664_c0_g2_i4;TRINITY_DN26664_c0_g2_i5;TRINITY_DN26664_c0_g2_i6;TRINITY_DN26664_c0_g2_i7;TRINITY_DN26664_c0_g2_i8;TRINITY_DN26664_c0_g2_i9	-	-	1.41007	up	1.25081e-06	5.65572e-05	yes
TRINITY_DN23299_c0_g1	564	TRINITY_DN23299_c0_g1_i1;TRINITY_DN23299_c0_g1_i2	-	-	3.04415	up	1.26019e-06	5.68592e-05	yes
TRINITY_DN22656_c0_g5	1009	TRINITY_DN22656_c0_g5_i1;TRINITY_DN22656_c0_g5_i2;TRINITY_DN22656_c0_g5_i3;TRINITY_DN22656_c0_g5_i4	PREDICTED: deoxyuridine 5'-triphosphate nucleotidohydrolase [Fragaria vesca subsp. vesca]	DUT	-1.97105	down	1.26375e-06	5.68983e-05	yes
TRINITY_DN24416_c2_g1	1749	TRINITY_DN24416_c2_g1_i1	uncharacterized protein LOC112201685 [Rosa chinensis]	-	3.14338	up	1.27264e-06	5.71768e-05	yes
TRINITY_DN26388_c0_g10	1534	TRINITY_DN26388_c0_g10_i1;TRINITY_DN26388_c0_g10_i2;TRINITY_DN26388_c0_g10_i3;TRINITY_DN26388_c0_g10_i4	PREDICTED: GDSL esterase/lipase At1g28580-like [Fragaria vesca subsp. vesca]	At2g27360	-2.63535	down	1.30407e-06	5.84646e-05	yes
TRINITY_DN23200_c0_g2	1504	TRINITY_DN23200_c0_g2_i1	U-box domain-containing protein 4 [Prunus persica]	PUB4	1.47174	up	1.31128e-06	5.86631e-05	yes
TRINITY_DN26248_c0_g4	1190	TRINITY_DN26248_c0_g4_i1	chlorophyll a-b binding protein of LHCII type 1-like [Prunus avium]	AB80	-1.39497	down	1.31481e-06	5.86967e-05	yes
TRINITY_DN25376_c0_g1	1970	TRINITY_DN25376_c0_g1_i1	CBL-interacting serine/threonine-protein kinase 12-like [Rosa chinensis]	CIPK12	1.298	up	1.35985e-06	6.05219e-05	yes
TRINITY_DN24252_c0_g3	818	TRINITY_DN24252_c0_g3_i1;TRINITY_DN24252_c0_g3_i2	uncharacterized protein LOC112200155 [Rosa chinensis]	-	-1.65656	down	1.36143e-06	6.05219e-05	yes
TRINITY_DN24562_c0_g4	756	TRINITY_DN24562_c0_g4_i1;TRINITY_DN24562_c0_g4_i2	PREDICTED: uncharacterized protein LOC101314176 [Fragaria vesca subsp. vesca]	-	2.61403	up	1.37775e-06	6.11191e-05	yes
TRINITY_DN23692_c0_g3	977	TRINITY_DN23692_c0_g3_i1;TRINITY_DN23692_c0_g3_i2;TRINITY_DN23692_c0_g3_i3;TRINITY_DN23692_c0_g3_i4;TRINITY_DN23692_c0_g3_i5;TRINITY_DN23692_c0_g3_i6	PREDICTED: endochitinase PR4-like [Fragaria vesca subsp. vesca]	EP3	-2.24711	down	1.39406e-06	6.17125e-05	yes
TRINITY_DN23682_c0_g5	598	TRINITY_DN23682_c0_g5_i1;TRINITY_DN23682_c0_g5_i2	Natterin-3 like [Actinidia chinensis var. chinensis]	-	2.62158	up	1.39892e-06	6.17984e-05	yes
TRINITY_DN22768_c0_g1	2306	TRINITY_DN22768_c0_g1_i1;TRINITY_DN22768_c0_g1_i10;TRINITY_DN22768_c0_g1_i11;TRINITY_DN22768_c0_g1_i12;TRINITY_DN22768_c0_g1_i13;TRINITY_DN22768_c0_g1_i14;TRINITY_DN22768_c0_g1_i15;TRINITY_DN22768_c0_g1_i16;TRINITY_DN22768_c0_g1_i17;TRINITY_DN22768_c0_g1_i18;TRINITY_DN22768_c0_g1_i19;TRINITY_DN22768_c0_g1_i2;TRINITY_DN22768_c0_g1_i20;TRINITY_DN22768_c0_g1_i3;TRINITY_DN22768_c0_g1_i4;TRINITY_DN227…	hypothetical protein CDL15_Pgr016450 [Punica granatum]	SC35	1.61918	up	1.42212e-06	6.26921e-05	yes
TRINITY_DN4158_c0_g1	708	TRINITY_DN4158_c0_g1_i1	uncharacterized GPI-anchored protein At5g19250-like isoform X2 [Rosa chinensis]	At5g19250	5.29048	up	1.46662e-06	6.45192e-05	yes
TRINITY_DN24882_c0_g1	1363	TRINITY_DN24882_c0_g1_i1;TRINITY_DN24882_c0_g1_i2;TRINITY_DN24882_c0_g1_i3;TRINITY_DN24882_c0_g1_i4;TRINITY_DN24882_c0_g1_i5	uncharacterized protein LOC112184868 [Rosa chinensis]	CAB40	-1.16049	down	1.52833e-06	6.70939e-05	yes
TRINITY_DN23730_c1_g5	995	TRINITY_DN23730_c1_g5_i1;TRINITY_DN23730_c1_g5_i2	stem-specific protein TSJT1-like [Rosa chinensis]	TSJT1	-2.17168	down	1.5507e-06	6.78767e-05	yes
TRINITY_DN25736_c0_g1	3855	TRINITY_DN25736_c0_g1_i1;TRINITY_DN25736_c0_g1_i10;TRINITY_DN25736_c0_g1_i11;TRINITY_DN25736_c0_g1_i12;TRINITY_DN25736_c0_g1_i2;TRINITY_DN25736_c0_g1_i3;TRINITY_DN25736_c0_g1_i4;TRINITY_DN25736_c0_g1_i5;TRINITY_DN25736_c0_g1_i6;TRINITY_DN25736_c0_g1_i7;TRINITY_DN25736_c0_g1_i8;TRINITY_DN25736_c0_g1_i9	putative Heat shock protein 70 family [Rosa chinensis]	HSP70	1.13862	up	1.55259e-06	6.78767e-05	yes
TRINITY_DN23445_c1_g3	1143	TRINITY_DN23445_c1_g3_i1	nuclear transcription factor Y subunit C-2 isoform X1 [Rosa chinensis]	NFYC2	1.45668	up	1.61441e-06	7.04338e-05	yes
TRINITY_DN24116_c3_g1	624	TRINITY_DN24116_c3_g1_i1	-	-	4.77608	up	1.67498e-06	7.27825e-05	yes
TRINITY_DN22418_c0_g3	1187	TRINITY_DN22418_c0_g3_i1;TRINITY_DN22418_c0_g3_i2	uncharacterized protein At3g61260 isoform X2 [Rosa chinensis]	-	3.34142	up	1.67514e-06	7.27825e-05	yes
TRINITY_DN25451_c0_g1	2831	TRINITY_DN25451_c0_g1_i1;TRINITY_DN25451_c0_g1_i2;TRINITY_DN25451_c0_g1_i3;TRINITY_DN25451_c0_g1_i4;TRINITY_DN25451_c0_g1_i5;TRINITY_DN25451_c0_g1_i6;TRINITY_DN25451_c0_g1_i7;TRINITY_DN25451_c0_g1_i8	bZIP transcription factor 46 [Rosa chinensis]	ABF2	1.4133	up	1.68852e-06	7.3032e-05	yes
TRINITY_DN24367_c0_g4	2618	TRINITY_DN24367_c0_g4_i1	TORTIFOLIA1-like protein 4 [Rosa chinensis]	TOR1L4	-1.34457	down	1.69084e-06	7.3032e-05	yes
TRINITY_DN23835_c0_g1	2869	TRINITY_DN23835_c0_g1_i1;TRINITY_DN23835_c0_g1_i2;TRINITY_DN23835_c0_g1_i3;TRINITY_DN23835_c0_g1_i4;TRINITY_DN23835_c0_g1_i5;TRINITY_DN23835_c0_g1_i6;TRINITY_DN23835_c0_g1_i7	endoplasmic reticulum metallopeptidase 1 isoform X1 [Rosa chinensis]	Lema_P032730	1.23162	up	1.69126e-06	7.3032e-05	yes
TRINITY_DN24363_c1_g6	1076	TRINITY_DN24363_c1_g6_i1	B-box zinc finger protein 19 isoform X1 [Ziziphus jujuba]	BBX19	-1.57583	down	1.70997e-06	7.36893e-05	yes
TRINITY_DN23704_c0_g10	1493	TRINITY_DN23704_c0_g10_i1	uncharacterized protein LOC112171874 [Rosa chinensis]	-	1.06539	up	1.7223e-06	7.392e-05	yes
TRINITY_DN25738_c0_g1	2228	TRINITY_DN25738_c0_g1_i1;TRINITY_DN25738_c0_g1_i2;TRINITY_DN25738_c0_g1_i3;TRINITY_DN25738_c0_g1_i4;TRINITY_DN25738_c0_g1_i5;TRINITY_DN25738_c0_g1_i6	putative protein kinase RLK-Pelle-L-LEC family [Rosa chinensis]	LECRK41	-2.14512	down	1.72233e-06	7.392e-05	yes
TRINITY_DN26832_c0_g4	614	TRINITY_DN26832_c0_g4_i1	putative glutathione transferase [Rosa chinensis]	-	-4.50547	down	1.77609e-06	7.60728e-05	yes
TRINITY_DN25878_c0_g7	1293	TRINITY_DN25878_c0_g7_i1;TRINITY_DN25878_c0_g7_i2	desiccation protectant protein Lea14 homolog [Rosa chinensis]	-	1.59462	up	1.795e-06	7.67273e-05	yes
TRINITY_DN25752_c0_g3	1648	TRINITY_DN25752_c0_g3_i1;TRINITY_DN25752_c0_g3_i2;TRINITY_DN25752_c0_g3_i3;TRINITY_DN25752_c0_g3_i4;TRINITY_DN25752_c0_g3_i5	shikimate O-hydroxycinnamoyltransferase-like [Rosa chinensis]	HST	-1.35505	down	1.84605e-06	7.87497e-05	yes
TRINITY_DN24248_c1_g3	1006	TRINITY_DN24248_c1_g3_i1	PREDICTED: uncharacterized protein LOC101304985 [Fragaria vesca subsp. vesca]	-	-1.14444	down	1.87723e-06	7.99187e-05	yes
TRINITY_DN22181_c1_g4	3004	TRINITY_DN22181_c1_g4_i1;TRINITY_DN22181_c1_g4_i2	receptor-like serine/threonine-protein kinase ALE2 isoform X1 [Rosa chinensis]	ALE2	-1.16725	down	1.91143e-06	8.12108e-05	yes
TRINITY_DN21006_c0_g1	1087	TRINITY_DN21006_c0_g1_i1;TRINITY_DN21006_c0_g1_i2;TRINITY_DN21006_c0_g1_i3;TRINITY_DN21006_c0_g1_i4	profilin [Rosa chinensis]	-	1.16382	up	1.94169e-06	8.23307e-05	yes
TRINITY_DN26194_c0_g6	1446	TRINITY_DN26194_c0_g6_i1;TRINITY_DN26194_c0_g6_i2;TRINITY_DN26194_c0_g6_i3;TRINITY_DN26194_c0_g6_i4;TRINITY_DN26194_c0_g6_i5;TRINITY_DN26194_c0_g6_i6	serine carboxypeptidase-like 13 isoform X1 [Rosa chinensis]	SCPL18	-2.10995	down	1.97266e-06	8.33857e-05	yes
TRINITY_DN25828_c1_g2	1771	TRINITY_DN25828_c1_g2_i1;TRINITY_DN25828_c1_g2_i2	mitochondrial arginine transporter BAC2-like [Rosa chinensis]	BAC2	1.6565	up	1.97447e-06	8.33857e-05	yes
TRINITY_DN25912_c0_g4	799	TRINITY_DN25912_c0_g4_i1;TRINITY_DN25912_c0_g4_i2;TRINITY_DN25912_c0_g4_i3;TRINITY_DN25912_c0_g4_i4	aquaporin PIP1-3 [Rosa chinensis]	PIP1-3	1.23406	up	1.98426e-06	8.36322e-05	yes
TRINITY_DN25287_c2_g3	2016	TRINITY_DN25287_c2_g3_i1;TRINITY_DN25287_c2_g3_i2	phloroglucinol O-methyltransferase [Rosa chinensis var. spontanea]	COMT1	-1.85494	down	2.01719e-06	8.48506e-05	yes
TRINITY_DN23027_c2_g4	1677	TRINITY_DN23027_c2_g4_i1	high affinity nitrate transporter 2.5-like [Rosa chinensis]	NRT2.5	-4.30464	down	2.02954e-06	8.52002e-05	yes
TRINITY_DN24846_c0_g11	1520	TRINITY_DN24846_c0_g11_i1;TRINITY_DN24846_c0_g11_i2	PREDICTED: uncharacterized protein DDB_G0283697 [Fragaria vesca subsp. vesca]	-	1.45787	up	2.06952e-06	8.67064e-05	yes
TRINITY_DN18023_c0_g2	1104	TRINITY_DN18023_c0_g2_i1	probable acyl-activating enzyme 1, peroxisomal isoform X1 [Rosa chinensis]	AAE1	-6.71664	down	2.07867e-06	8.69171e-05	yes
TRINITY_DN23529_c0_g3	1904	TRINITY_DN23529_c0_g3_i1	beta-amyrin 28-oxidase [Rosa chinensis]	-	-1.20451	down	2.12038e-06	8.84862e-05	yes
TRINITY_DN20765_c0_g1	1851	TRINITY_DN20765_c0_g1_i1;TRINITY_DN20765_c0_g1_i2	pectinesterase [Rosa chinensis]	PME54	-2.16425	down	2.13864e-06	8.9072e-05	yes
TRINITY_DN25289_c0_g2	1051	TRINITY_DN25289_c0_g2_i1;TRINITY_DN25289_c0_g2_i2;TRINITY_DN25289_c0_g2_i3	rust resistance kinase Lr10-like isoform X1 [Rosa chinensis]	LRK10	-3.26211	down	2.14829e-06	8.92979e-05	yes
TRINITY_DN26644_c0_g2	2120	TRINITY_DN26644_c0_g2_i1;TRINITY_DN26644_c0_g2_i2;TRINITY_DN26644_c0_g2_i3;TRINITY_DN26644_c0_g2_i4;TRINITY_DN26644_c0_g2_i5;TRINITY_DN26644_c0_g2_i6;TRINITY_DN26644_c0_g2_i7;TRINITY_DN26644_c0_g2_i8;TRINITY_DN26644_c0_g2_i9	PREDICTED: protein NRT1/ PTR FAMILY 5.2-like [Fragaria vesca subsp. vesca]	NPF5.2	-2.02121	down	2.17162e-06	9.009e-05	yes
TRINITY_DN23500_c1_g4	2247	TRINITY_DN23500_c1_g4_i1	uncharacterized protein LOC112182297 [Rosa chinensis]	-	-6.11149	down	2.17667e-06	9.01227e-05	yes
TRINITY_DN25018_c0_g2	1736	TRINITY_DN25018_c0_g2_i1;TRINITY_DN25018_c0_g2_i2;TRINITY_DN25018_c0_g2_i3	probable WRKY transcription factor 46 [Rosa chinensis]	WRKY46	-1.76243	down	2.27295e-06	9.37777e-05	yes
TRINITY_DN22340_c2_g5	1970	TRINITY_DN22340_c2_g5_i1	polyphenol oxidase, chloroplastic-like [Rosa chinensis]	-	-4.17783	down	2.27383e-06	9.37777e-05	yes
TRINITY_DN4915_c0_g1	764	TRINITY_DN4915_c0_g1_i1	PREDICTED: MLP-like protein 31 [Fragaria vesca subsp. vesca]	MLP28	-3.01525	down	2.27956e-06	9.38306e-05	yes
TRINITY_DN22107_c3_g2	662	TRINITY_DN22107_c3_g2_i1;TRINITY_DN22107_c3_g2_i2;TRINITY_DN22107_c3_g2_i3;TRINITY_DN22107_c3_g2_i4;TRINITY_DN22107_c3_g2_i5	putative protein kinase RLK-Pelle-DLSV family [Rosa chinensis]	At1g53420	2.72161	up	2.29329e-06	9.42122e-05	yes
TRINITY_DN23593_c1_g4	833	TRINITY_DN23593_c1_g4_i1	rust resistance kinase Lr10-like isoform X1 [Rosa chinensis]	LRK10	-2.65931	down	2.33077e-06	9.55661e-05	yes
TRINITY_DN24356_c1_g10	1772	TRINITY_DN24356_c1_g10_i1;TRINITY_DN24356_c1_g10_i2;TRINITY_DN24356_c1_g10_i3;TRINITY_DN24356_c1_g10_i4	uncharacterized protein LOC112172122 [Rosa chinensis]	-	1.1024	up	2.37938e-06	9.73703e-05	yes
TRINITY_DN23318_c0_g3	734	TRINITY_DN23318_c0_g3_i1;TRINITY_DN23318_c0_g3_i2;TRINITY_DN23318_c0_g3_i3;TRINITY_DN23318_c0_g3_i4	PREDICTED: phylloplanin-like [Fragaria vesca subsp. vesca]	-	-2.08869	down	2.43112e-06	9.92948e-05	yes
TRINITY_DN22340_c0_g1	574	TRINITY_DN22340_c0_g1_i1	uncharacterized protein LOC112188653 [Rosa chinensis]	-	1.74823	up	2.44619e-06	9.97175e-05	yes
TRINITY_DN26488_c0_g7	882	TRINITY_DN26488_c0_g7_i1	lipid transfer-like protein VAS [Rosa chinensis]	-	-1.1265	down	2.56057e-06	0.000104179	yes
TRINITY_DN22099_c0_g9	1292	TRINITY_DN22099_c0_g9_i1	caffeic acid 3-O-methyltransferase [Rosa chinensis]	COMT	1.94611	up	2.60855e-06	0.000105927	yes
TRINITY_DN20651_c0_g1	534	TRINITY_DN20651_c0_g1_i1;TRINITY_DN20651_c0_g1_i2	PREDICTED: UPF0057 membrane protein At2g24040-like [Fragaria vesca subsp. vesca]	At4g30660	-1.1401	down	2.66351e-06	0.000107951	yes
TRINITY_DN25080_c0_g2	1228	TRINITY_DN25080_c0_g2_i1;TRINITY_DN25080_c0_g2_i2	endochitinase 2 [Prunus persica]	CHI2	2.07107	up	2.69677e-06	0.00010909	yes
TRINITY_DN22664_c0_g1	1987	TRINITY_DN22664_c0_g1_i1;TRINITY_DN22664_c0_g1_i2	PREDICTED: L-ascorbate oxidase homolog [Fragaria vesca subsp. vesca]	-	1.62481	up	2.70459e-06	0.000109197	yes
TRINITY_DN17568_c0_g1	1216	TRINITY_DN17568_c0_g1_i1	uncharacterized protein LOC18780101 [Prunus persica]	-	-1.60862	down	2.71213e-06	0.000109293	yes
TRINITY_DN25840_c1_g3	1438	TRINITY_DN25840_c1_g3_i1;TRINITY_DN25840_c1_g3_i2;TRINITY_DN25840_c1_g3_i3;TRINITY_DN25840_c1_g3_i4	PREDICTED: activator of 90 kDa heat shock protein ATPase homolog [Fragaria vesca subsp. vesca]	AHSA1	1.13242	up	2.72256e-06	0.000109504	yes
TRINITY_DN20280_c0_g1	1183	TRINITY_DN20280_c0_g1_i1	PREDICTED: thaumatin-like protein [Fragaria vesca subsp. vesca]	At1g18250	1.91568	up	2.73034e-06	0.000109608	yes
TRINITY_DN24226_c1_g1	1234	TRINITY_DN24226_c1_g1_i1;TRINITY_DN24226_c1_g1_i2;TRINITY_DN24226_c1_g1_i3;TRINITY_DN24226_c1_g1_i4;TRINITY_DN24226_c1_g1_i5	GDSL esterase/lipase At1g33811 [Rosa chinensis]	At1g33811	1.05992	up	2.76039e-06	0.000110604	yes
TRINITY_DN26111_c0_g6	896	TRINITY_DN26111_c0_g6_i1	uncharacterized protein LOC112188777 [Rosa chinensis]	At1g03680	-2.47957	down	2.77816e-06	0.000111105	yes
TRINITY_DN22751_c0_g14	1049	TRINITY_DN22751_c0_g14_i1;TRINITY_DN22751_c0_g14_i2	probable xyloglucan endotransglucosylase/hydrolase protein 8 [Rosa chinensis]	XTH8	-1.21117	down	2.83407e-06	0.000113127	yes
TRINITY_DN26400_c1_g7	1745	TRINITY_DN26400_c1_g7_i1	protein SAR DEFICIENT 1-like [Rosa chinensis]	SARD1	-6.56024	down	2.85172e-06	0.000113617	yes
TRINITY_DN23225_c0_g8	961	TRINITY_DN23225_c0_g8_i1	hypothetical protein RchiOBHm_Chr2g0126621 [Rosa chinensis]	-	-2.5968	down	2.88682e-06	0.000114799	yes
TRINITY_DN28383_c0_g1	501	TRINITY_DN28383_c0_g1_i1	methylsterol monooxygenase 1-1-like [Rosa chinensis]	SMO1-1	-5.56031	down	2.92609e-06	0.000116142	yes
TRINITY_DN26230_c1_g10	2583	TRINITY_DN26230_c1_g10_i1;TRINITY_DN26230_c1_g10_i2	phenylalanine ammonia-lyase 2 [Rubus idaeus]	PAL1	1.22798	up	2.96607e-06	0.000117508	yes
TRINITY_DN25905_c0_g1	1895	TRINITY_DN25905_c0_g1_i1;TRINITY_DN25905_c0_g1_i2;TRINITY_DN25905_c0_g1_i3;TRINITY_DN25905_c0_g1_i4;TRINITY_DN25905_c0_g1_i5;TRINITY_DN25905_c0_g1_i6	probable glycerol-3-phosphate acyltransferase 2 [Rosa chinensis]	GPAT2	1.51646	up	2.97307e-06	0.000117564	yes
TRINITY_DN26094_c0_g1	1900	TRINITY_DN26094_c0_g1_i1;TRINITY_DN26094_c0_g1_i2;TRINITY_DN26094_c0_g1_i3;TRINITY_DN26094_c0_g1_i4;TRINITY_DN26094_c0_g1_i5	heparan-alpha-glucosaminide N-acetyltransferase isoform X1 [Prunus avium]	Hgsnat	-1.28569	down	3.02262e-06	0.000119159	yes
TRINITY_DN25793_c0_g2	876	TRINITY_DN25793_c0_g2_i1;TRINITY_DN25793_c0_g2_i2;TRINITY_DN25793_c0_g2_i3;TRINITY_DN25793_c0_g2_i4;TRINITY_DN25793_c0_g2_i5	heavy metal-associated isoprenylated plant protein 20-like [Rosa chinensis]	HIPP20	1.46912	up	3.02469e-06	0.000119159	yes
TRINITY_DN22349_c0_g1	918	TRINITY_DN22349_c0_g1_i1;TRINITY_DN22349_c0_g1_i2	disease resistance response protein 206-like [Rosa chinensis]	PI206	1.38489	up	3.06606e-06	0.000120564	yes
TRINITY_DN24366_c1_g6	3677	TRINITY_DN24366_c1_g6_i1;TRINITY_DN24366_c1_g6_i2;TRINITY_DN24366_c1_g6_i3	auxin response factor 5 isoform X1 [Rosa chinensis]	ARF5	1.3183	up	3.14642e-06	0.000123494	yes
TRINITY_DN23728_c1_g2	2386	TRINITY_DN23728_c1_g2_i1;TRINITY_DN23728_c1_g2_i2;TRINITY_DN23728_c1_g2_i3;TRINITY_DN23728_c1_g2_i4	ELF3-like protein 2 [Rosa chinensis]	ELF3-2	1.69538	up	3.1551e-06	0.000123605	yes
TRINITY_DN24889_c0_g2	551	TRINITY_DN24889_c0_g2_i1;TRINITY_DN24889_c0_g2_i2;TRINITY_DN24889_c0_g2_i3;TRINITY_DN24889_c0_g2_i4	putative beta-glucosidase [Rosa chinensis]	-	-2.02581	down	3.1866e-06	0.000124424	yes
TRINITY_DN19813_c0_g1	908	TRINITY_DN19813_c0_g1_i1	PREDICTED: uncharacterized protein LOC101308005 [Fragaria vesca subsp. vesca]	-	3.58977	up	3.18779e-06	0.000124424	yes
TRINITY_DN22816_c3_g6	2143	TRINITY_DN22816_c3_g6_i1	-	gag	8.91353	up	3.26991e-06	0.000127394	yes
TRINITY_DN22544_c0_g3	850	TRINITY_DN22544_c0_g3_i1;TRINITY_DN22544_c0_g3_i2;TRINITY_DN22544_c0_g3_i3	-	-	1.76559	up	3.30346e-06	0.000128464	yes
TRINITY_DN25461_c0_g2	3043	TRINITY_DN25461_c0_g2_i1;TRINITY_DN25461_c0_g2_i2;TRINITY_DN25461_c0_g2_i3;TRINITY_DN25461_c0_g2_i4	two-component response regulator-like APRR7 isoform X1 [Rosa chinensis]	APRR7	-1.21795	down	3.32177e-06	0.000128939	yes
TRINITY_DN23896_c1_g4	917	TRINITY_DN23896_c1_g4_i1;TRINITY_DN23896_c1_g4_i2;TRINITY_DN23896_c1_g4_i3;TRINITY_DN23896_c1_g4_i4;TRINITY_DN23896_c1_g4_i5;TRINITY_DN23896_c1_g4_i6;TRINITY_DN23896_c1_g4_i7;TRINITY_DN23896_c1_g4_i8	putative glycerophosphodiester phosphodiesterase, protein kinase RLK-Pelle-LRK10L-2 family [Rosa chinensis]	LRK10	-4.23337	down	3.33247e-06	0.000129116	yes
TRINITY_DN22355_c1_g2	3172	TRINITY_DN22355_c1_g2_i1;TRINITY_DN22355_c1_g2_i2	ORF3, partial [Dioscorea rotundata]	-	3.45815	up	3.36096e-06	0.000129982	yes
TRINITY_DN24663_c0_g4	802	TRINITY_DN24663_c0_g4_i1	non-specific lipid-transfer protein 4 [Rosa chinensis]	-	1.66661	up	3.48873e-06	0.000134676	yes
TRINITY_DN22958_c1_g5	2692	TRINITY_DN22958_c1_g5_i1	PREDICTED: cell division cycle protein 48 homolog [Fragaria vesca subsp. vesca]	CDC48	1.20267	up	3.50625e-06	0.000135106	yes
TRINITY_DN21317_c0_g1	2129	TRINITY_DN21317_c0_g1_i1;TRINITY_DN21317_c0_g1_i2	uncharacterized protein LOC112169127 isoform X1 [Rosa chinensis]	-	-1.33462	down	3.58738e-06	0.00013798	yes
TRINITY_DN23834_c0_g1	1484	TRINITY_DN23834_c0_g1_i1;TRINITY_DN23834_c0_g1_i10;TRINITY_DN23834_c0_g1_i11;TRINITY_DN23834_c0_g1_i12;TRINITY_DN23834_c0_g1_i13;TRINITY_DN23834_c0_g1_i14;TRINITY_DN23834_c0_g1_i15;TRINITY_DN23834_c0_g1_i16;TRINITY_DN23834_c0_g1_i17;TRINITY_DN23834_c0_g1_i2;TRINITY_DN23834_c0_g1_i3;TRINITY_DN23834_c0_g1_i4;TRINITY_DN23834_c0_g1_i5;TRINITY_DN23834_c0_g1_i6;TRINITY_DN23834_c0_g1_i7;TRINITY_DN23834_…	-	-	-3.73643	down	3.59429e-06	0.000137995	yes
TRINITY_DN25136_c0_g5	2107	TRINITY_DN25136_c0_g5_i1;TRINITY_DN25136_c0_g5_i2	chaperone protein ClpB4, mitochondrial [Rosa chinensis]	CLPB4	1.2517	up	3.694e-06	0.000141565	yes
TRINITY_DN25888_c0_g2	887	TRINITY_DN25888_c0_g2_i1;TRINITY_DN25888_c0_g2_i2;TRINITY_DN25888_c0_g2_i3;TRINITY_DN25888_c0_g2_i4;TRINITY_DN25888_c0_g2_i5	-	-	4.17718	up	3.88724e-06	0.000148701	yes
TRINITY_DN25830_c0_g1	720	TRINITY_DN25830_c0_g1_i1	aquaporin NIP6-1 [Rosa chinensis]	NIP6-1	-2.80188	down	3.92441e-06	0.000149852	yes
TRINITY_DN3052_c0_g1	728	TRINITY_DN3052_c0_g1_i1;TRINITY_DN3052_c0_g1_i2	non-specific lipid-transfer protein 3-like [Rosa chinensis]	-	1.53573	up	3.94355e-06	0.000150311	yes
TRINITY_DN25467_c3_g7	1671	TRINITY_DN25467_c3_g7_i1;TRINITY_DN25467_c3_g7_i2	-	-	1.32255	up	3.95705e-06	0.000150553	yes
TRINITY_DN25071_c0_g1	1659	TRINITY_DN25071_c0_g1_i1;TRINITY_DN25071_c0_g1_i2;TRINITY_DN25071_c0_g1_i3	sugar transporter ERD6-like 3 isoform X1 [Rosa chinensis]	SUGTL2	-2.13746	down	4.0442e-06	0.000153592	yes
TRINITY_DN24252_c0_g4	544	TRINITY_DN24252_c0_g4_i1	hypothetical protein CDL15_Pgr012314 [Punica granatum]	-	1.17604	up	4.05155e-06	0.000153595	yes
TRINITY_DN21694_c0_g6	943	TRINITY_DN21694_c0_g6_i1	uncharacterized protein LOC112174706 [Rosa chinensis]	-	-1.36381	down	4.07637e-06	0.000154245	yes
TRINITY_DN23548_c0_g4	1165	TRINITY_DN23548_c0_g4_i1;TRINITY_DN23548_c0_g4_i2;TRINITY_DN23548_c0_g4_i3	-	-	-1.07961	down	4.08395e-06	0.000154245	yes
TRINITY_DN23170_c1_g2	1513	TRINITY_DN23170_c1_g2_i1;TRINITY_DN23170_c1_g2_i2	photosystem I reaction center subunit psaK, chloroplastic [Rosa chinensis]	PSAK	-1.16414	down	4.0906e-06	0.000154245	yes
TRINITY_DN23192_c0_g3	291	TRINITY_DN23192_c0_g3_i1	glycine-rich cell wall structural protein-like [Rosa chinensis]	-	-2.42362	down	4.11503e-06	0.000154643	yes
TRINITY_DN26513_c0_g2	1529	TRINITY_DN26513_c0_g2_i1;TRINITY_DN26513_c0_g2_i2;TRINITY_DN26513_c0_g2_i3	uncharacterized protein LOC112180371 [Rosa chinensis]	-	1.53651	up	4.11987e-06	0.000154643	yes
TRINITY_DN19325_c0_g1	1125	TRINITY_DN19325_c0_g1_i1	putative transcription factor NAM family [Rosa chinensis]	NAC029	2.25393	up	4.12312e-06	0.000154643	yes
TRINITY_DN23262_c1_g3	716	TRINITY_DN23262_c1_g3_i1	putative polyketide cyclase/dehydrase, START-like domain-containing protein [Rosa chinensis]	-	-3.47565	down	4.19668e-06	0.000157123	yes
TRINITY_DN22527_c4_g2	620	TRINITY_DN22527_c4_g2_i1;TRINITY_DN22527_c4_g2_i2;TRINITY_DN22527_c4_g2_i3	putative ankyrin repeat-containing domain, PGG domain-containing protein [Rosa chinensis]	-	-4.38616	down	4.28674e-06	0.00016021	yes
TRINITY_DN23822_c0_g4	3260	TRINITY_DN23822_c0_g4_i1;TRINITY_DN23822_c0_g4_i2;TRINITY_DN23822_c0_g4_i3	sucrose synthase [Rosa chinensis]	SS	-1.68533	down	4.38284e-06	0.000163513	yes
TRINITY_DN22101_c0_g1	2606	TRINITY_DN22101_c0_g1_i1;TRINITY_DN22101_c0_g1_i2	putative glycerol-3-phosphate transporter 1 [Rosa chinensis]	At3g47420	1.25311	up	4.51683e-06	0.000168214	yes
TRINITY_DN25459_c1_g8	2387	TRINITY_DN25459_c1_g8_i1;TRINITY_DN25459_c1_g8_i2	hypothetical protein DVH24_008760 [Malus domestica]	-	1.88493	up	4.55336e-06	0.000169276	yes
TRINITY_DN22254_c1_g5	5012	TRINITY_DN22254_c1_g5_i1	uncharacterized protein LOC112185729 isoform X1 [Rosa chinensis]	CTR1	1.80089	up	4.56568e-06	0.000169436	yes
TRINITY_DN22405_c0_g2	1152	TRINITY_DN22405_c0_g2_i1;TRINITY_DN22405_c0_g2_i2	PREDICTED: calcineurin B-like protein 4 [Fragaria vesca subsp. vesca]	CBL4	-1.94933	down	4.60558e-06	0.000170617	yes
TRINITY_DN20756_c1_g1	1611	TRINITY_DN20756_c1_g1_i1;TRINITY_DN20756_c1_g1_i2	uncharacterized protein LOC112183289 isoform X1 [Rosa chinensis]	-	-2.07402	down	4.61849e-06	0.000170795	yes
TRINITY_DN24899_c0_g3	813	TRINITY_DN24899_c0_g3_i1;TRINITY_DN24899_c0_g3_i2;TRINITY_DN24899_c0_g3_i3	PREDICTED: protein TRANSPARENT TESTA 12-like [Fragaria vesca subsp. vesca]	DTX29	-3.33188	down	4.65134e-06	0.000171709	yes
TRINITY_DN26000_c0_g7	1840	TRINITY_DN26000_c0_g7_i1;TRINITY_DN26000_c0_g7_i2	transcription factor SPATULA [Rosa chinensis]	SPT	-1.84149	down	4.71232e-06	0.000173657	yes
TRINITY_DN24200_c0_g3	1670	TRINITY_DN24200_c0_g3_i1;TRINITY_DN24200_c0_g3_i10;TRINITY_DN24200_c0_g3_i11;TRINITY_DN24200_c0_g3_i12;TRINITY_DN24200_c0_g3_i2;TRINITY_DN24200_c0_g3_i3;TRINITY_DN24200_c0_g3_i4;TRINITY_DN24200_c0_g3_i5;TRINITY_DN24200_c0_g3_i6;TRINITY_DN24200_c0_g3_i7;TRINITY_DN24200_c0_g3_i8;TRINITY_DN24200_c0_g3_i9	perakine reductase-like [Rosa chinensis]	PR	-1.73454	down	4.81319e-06	0.000177065	yes
TRINITY_DN25002_c0_g3	3981	TRINITY_DN25002_c0_g3_i1;TRINITY_DN25002_c0_g3_i2;TRINITY_DN25002_c0_g3_i3;TRINITY_DN25002_c0_g3_i4	PREDICTED: probable galactinol--sucrose galactosyltransferase 2 [Fragaria vesca subsp. vesca]	RFS2	1.70639	up	4.96909e-06	0.000182482	yes
TRINITY_DN26625_c1_g6	1365	TRINITY_DN26625_c1_g6_i1	uncharacterized protein LOC112167160 [Rosa chinensis]	-	-2.82893	down	5.06505e-06	0.000185683	yes
TRINITY_DN494_c0_g1	877	TRINITY_DN494_c0_g1_i1;TRINITY_DN494_c0_g1_i2	transcription factor ORG2-like [Rosa chinensis]	ORG3	4.02112	up	5.08934e-06	0.00018625	yes
TRINITY_DN22079_c0_g13	1268	TRINITY_DN22079_c0_g13_i1	PREDICTED: expansin-A6 [Fragaria vesca subsp. vesca]	EXPA4	-1.25359	down	5.12734e-06	0.000187316	yes
TRINITY_DN19498_c0_g1	573	TRINITY_DN19498_c0_g1_i1	putative germin-like protein 2-1 [Rosa chinensis]	Os02g0491600	-3.84626	down	5.29464e-06	0.000193094	yes
TRINITY_DN20571_c0_g4	1007	TRINITY_DN20571_c0_g4_i1	uncharacterized protein LOC112172370 [Rosa chinensis]	-	1.76272	up	5.39337e-06	0.000196356	yes
TRINITY_DN19681_c1_g1	1238	TRINITY_DN19681_c1_g1_i1;TRINITY_DN19681_c1_g1_i2	PREDICTED: pathogenesis-related protein 5 [Fragaria vesca subsp. vesca]	At1g18250	2.28235	up	5.41482e-06	0.000196797	yes
TRINITY_DN26311_c2_g5	1492	TRINITY_DN26311_c2_g5_i1	PREDICTED: WD repeat-containing protein LWD1-like [Fragaria vesca subsp. vesca]	LWD1	-2.58225	down	5.42866e-06	0.000196962	yes
TRINITY_DN25232_c0_g5	3385	TRINITY_DN25232_c0_g5_i1;TRINITY_DN25232_c0_g5_i2	potassium transporter 6-like [Rosa chinensis]	POT6	1.07879	up	5.49298e-06	0.000198616	yes
TRINITY_DN22664_c0_g3	805	TRINITY_DN22664_c0_g3_i1;TRINITY_DN22664_c0_g3_i2;TRINITY_DN22664_c0_g3_i3	-	-	-1.14409	down	5.49309e-06	0.000198616	yes
TRINITY_DN22587_c0_g4	1885	TRINITY_DN22587_c0_g4_i1;TRINITY_DN22587_c0_g4_i2	PREDICTED: hydroquinone glucosyltransferase-like [Fragaria vesca subsp. vesca]	AS	-1.3079	down	5.51013e-06	0.000198892	yes
TRINITY_DN26491_c1_g2	2131	TRINITY_DN26491_c1_g2_i1	4-coumarate:coA ligase 3 [Rubus idaeus]	-	-1.6919	down	5.54062e-06	0.000199651	yes
TRINITY_DN25115_c0_g3	2612	TRINITY_DN25115_c0_g3_i1;TRINITY_DN25115_c0_g3_i2;TRINITY_DN25115_c0_g3_i3;TRINITY_DN25115_c0_g3_i4;TRINITY_DN25115_c0_g3_i5;TRINITY_DN25115_c0_g3_i6;TRINITY_DN25115_c0_g3_i7;TRINITY_DN25115_c0_g3_i8	peptidyl-prolyl cis-trans isomerase CYP18-2 [Arachis duranensis]	CYP18-2	1.72419	up	5.5526e-06	0.000199742	yes
TRINITY_DN23462_c0_g1	3333	TRINITY_DN23462_c0_g1_i1	formin-like protein 2 [Rosa chinensis]	FH1	-1.30866	down	5.58597e-06	0.000200601	yes
TRINITY_DN22131_c0_g1	1187	TRINITY_DN22131_c0_g1_i1	-	-	-1.0263	down	5.67264e-06	0.000203367	yes
TRINITY_DN23717_c1_g1	790	TRINITY_DN23717_c1_g1_i1;TRINITY_DN23717_c1_g1_i2	Eukaryotic translation initiation factor SUI [Parasponia andersonii]	GOS2	1.17034	up	5.75862e-06	0.0002061	yes
TRINITY_DN24415_c1_g1	2641	TRINITY_DN24415_c1_g1_i1;TRINITY_DN24415_c1_g1_i2;TRINITY_DN24415_c1_g1_i3;TRINITY_DN24415_c1_g1_i4;TRINITY_DN24415_c1_g1_i5	long-chain-alcohol oxidase FAO1 [Rosa chinensis]	FAO1	-1.55894	down	5.78154e-06	0.00020657	yes
TRINITY_DN25117_c0_g3	1955	TRINITY_DN25117_c0_g3_i1;TRINITY_DN25117_c0_g3_i2	lysine histidine transporter-like 8 [Rosa chinensis]	AATL1	-1.92914	down	5.83448e-06	0.000208109	yes
TRINITY_DN18755_c0_g1	690	TRINITY_DN18755_c0_g1_i1	hypothetical protein Pyn_28535 [Prunus yedoensis var. nudiflora]	-	-1.30906	down	5.85006e-06	0.000208181	yes
TRINITY_DN24586_c0_g2	1997	TRINITY_DN24586_c0_g2_i1;TRINITY_DN24586_c0_g2_i2;TRINITY_DN24586_c0_g2_i3;TRINITY_DN24586_c0_g2_i4;TRINITY_DN24586_c0_g2_i5;TRINITY_DN24586_c0_g2_i6	ACT domain-containing protein ACR10 [Rosa chinensis]	ACR10	-1.13817	down	5.85621e-06	0.000208181	yes
TRINITY_DN23156_c0_g4	1877	TRINITY_DN23156_c0_g4_i1;TRINITY_DN23156_c0_g4_i2;TRINITY_DN23156_c0_g4_i3;TRINITY_DN23156_c0_g4_i4;TRINITY_DN23156_c0_g4_i5	ATP-dependent 6-phosphofructokinase 6 [Prunus persica]	PFK3	1.01637	up	6.05815e-06	0.000214998	yes
TRINITY_DN25550_c0_g3	1929	TRINITY_DN25550_c0_g3_i1	probable cysteine protease RD21C [Rosa chinensis]	RD21A	-1.48405	down	6.10406e-06	0.000216264	yes
TRINITY_DN23839_c0_g11	2878	TRINITY_DN23839_c0_g11_i1	putative cell division cycle ATPase [Prunus persica]	spast	-1.18585	down	6.32833e-06	0.000223834	yes
TRINITY_DN24981_c0_g1	2378	TRINITY_DN24981_c0_g1_i1;TRINITY_DN24981_c0_g1_i2	putative transcription factor C2H2 family [Rosa chinensis]	RMA1H1	1.35086	up	6.33916e-06	0.000223842	yes
TRINITY_DN21775_c0_g6	1314	TRINITY_DN21775_c0_g6_i1	malate dehydrogenase, cytoplasmic-like isoform X1 [Rosa chinensis]	-	3.21832	up	6.35758e-06	0.000224118	yes
TRINITY_DN26528_c0_g1	1101	TRINITY_DN26528_c0_g1_i1;TRINITY_DN26528_c0_g1_i2;TRINITY_DN26528_c0_g1_i3;TRINITY_DN26528_c0_g1_i4;TRINITY_DN26528_c0_g1_i5	(-)-germacrene D synthase-like [Rosa chinensis]	VIT_19s0014g04930	-3.04548	down	6.40113e-06	0.000225277	yes
TRINITY_DN22730_c1_g6	1734	TRINITY_DN22730_c1_g6_i1	triose phosphate/phosphate translocator, non-green plastid, chloroplastic [Rosa chinensis]	PPT1	-1.24455	down	6.44157e-06	0.000226323	yes
TRINITY_DN23676_c2_g6	941	TRINITY_DN23676_c2_g6_i1	cyclin-U4-1-like [Rosa chinensis]	CYCU4-1	-2.87585	down	6.48495e-06	0.000227469	yes
TRINITY_DN26202_c0_g1	1032	TRINITY_DN26202_c0_g1_i1;TRINITY_DN26202_c0_g1_i10;TRINITY_DN26202_c0_g1_i2;TRINITY_DN26202_c0_g1_i3;TRINITY_DN26202_c0_g1_i4;TRINITY_DN26202_c0_g1_i5;TRINITY_DN26202_c0_g1_i6;TRINITY_DN26202_c0_g1_i7;TRINITY_DN26202_c0_g1_i8;TRINITY_DN26202_c0_g1_i9	-	-	2.27836	up	6.64382e-06	0.000232655	yes
TRINITY_DN23663_c0_g1	2140	TRINITY_DN23663_c0_g1_i1;TRINITY_DN23663_c0_g1_i2;TRINITY_DN23663_c0_g1_i3;TRINITY_DN23663_c0_g1_i4;TRINITY_DN23663_c0_g1_i5	PREDICTED: inorganic phosphate transporter 1-4 [Fragaria vesca subsp. vesca]	PHT1-4	-1.71611	down	6.72892e-06	0.000235245	yes
TRINITY_DN26733_c0_g5	2319	TRINITY_DN26733_c0_g5_i1;TRINITY_DN26733_c0_g5_i2	chloroplast putative beta-amylase 3 protein [Rosa hybrid cultivar]	BAM3	-1.08957	down	6.89767e-06	0.000240746	yes
TRINITY_DN24881_c1_g1	865	TRINITY_DN24881_c1_g1_i1	-	-	-4.27432	down	6.91095e-06	0.000240811	yes
TRINITY_DN24627_c1_g7	579	TRINITY_DN24627_c1_g7_i1	expansin [Rubus idaeus]	EXPA8	-1.12202	down	7.18373e-06	0.000249904	yes
TRINITY_DN14671_c0_g1	1221	TRINITY_DN14671_c0_g1_i1;TRINITY_DN14671_c0_g1_i2	PREDICTED: early nodulin-like protein 2 [Fragaria vesca subsp. vesca]	At4g27520	2.06372	up	7.37957e-06	0.000256295	yes
TRINITY_DN24291_c1_g7	297	TRINITY_DN24291_c1_g7_i1	-	-	-3.03904	down	7.46318e-06	0.000258773	yes
TRINITY_DN22790_c0_g8	970	TRINITY_DN22790_c0_g8_i1;TRINITY_DN22790_c0_g8_i2	PREDICTED: reticulon-like protein B13 [Fragaria vesca subsp. vesca]	-	3.852	up	7.56345e-06	0.000261819	yes
TRINITY_DN24713_c0_g5	1126	TRINITY_DN24713_c0_g5_i1;TRINITY_DN24713_c0_g5_i2	protein NEN4 [Rosa chinensis]	NEN4	3.54989	up	7.74594e-06	0.000267698	yes
TRINITY_DN24366_c1_g7	1152	TRINITY_DN24366_c1_g7_i1;TRINITY_DN24366_c1_g7_i2	aquaporin TIP4-1 [Rosa chinensis]	TIP4-1	1.82243	up	7.82154e-06	0.000269869	yes
TRINITY_DN21838_c0_g7	1026	TRINITY_DN21838_c0_g7_i1;TRINITY_DN21838_c0_g7_i2	histone H1-like [Rosa chinensis]	At2g30620	1.4251	up	7.90847e-06	0.000272423	yes
TRINITY_DN18315_c0_g1	1812	TRINITY_DN18315_c0_g1_i1	amino acid permease 8-like [Rosa chinensis]	AAP6	1.46426	up	8.04479e-06	0.000276395	yes
TRINITY_DN26431_c1_g2	992	TRINITY_DN26431_c1_g2_i1;TRINITY_DN26431_c1_g2_i2;TRINITY_DN26431_c1_g2_i3;TRINITY_DN26431_c1_g2_i4	PREDICTED: heat shock protein 83 [Fragaria vesca subsp. vesca]	HSP83A	1.97944	up	8.04996e-06	0.000276395	yes
TRINITY_DN25025_c0_g6	3625	TRINITY_DN25025_c0_g6_i1;TRINITY_DN25025_c0_g6_i2	serine/threonine-protein kinase Nek5 isoform X1 [Rosa chinensis]	NEK5	-1.23386	down	8.34101e-06	0.000285923	yes
TRINITY_DN4533_c0_g1	1252	TRINITY_DN4533_c0_g1_i1	fasciclin-like arabinogalactan protein 17 [Rosa chinensis]	FLA17	-1.2524	down	8.35796e-06	0.00028604	yes
TRINITY_DN20426_c0_g1	521	TRINITY_DN20426_c0_g1_i1	hypothetical protein RchiOBHm_Chr5g0027421 [Rosa chinensis]	-	-3.04185	down	8.43978e-06	0.000288373	yes
TRINITY_DN22733_c0_g3	797	TRINITY_DN22733_c0_g3_i1;TRINITY_DN22733_c0_g3_i2	PREDICTED: omega-hydroxypalmitate O-feruloyl transferase [Prunus mume]	HHT1	-2.67055	down	8.71689e-06	0.00029736	yes
TRINITY_DN27857_c0_g1	593	TRINITY_DN27857_c0_g1_i1	PREDICTED: oleosin Zm-I-like [Fragaria vesca subsp. vesca]	OL3	4.41623	up	8.76597e-06	0.000298516	yes
TRINITY_DN24180_c0_g1	711	TRINITY_DN24180_c0_g1_i1	nuclear transcription factor Y subunit B-3-like [Rosa chinensis]	NFYB2	-1.41777	down	8.77906e-06	0.000298516	yes
TRINITY_DN25999_c0_g1	2193	TRINITY_DN25999_c0_g1_i1;TRINITY_DN25999_c0_g1_i2	uncharacterized protein LOC112193931 [Rosa chinensis]	-	1.45132	up	8.80124e-06	0.000298789	yes
TRINITY_DN23849_c1_g2	1669	TRINITY_DN23849_c1_g2_i1	serine carboxypeptidase-like 34 [Rosa chinensis]	SCPL34	-1.08225	down	8.89156e-06	0.000301175	yes
TRINITY_DN23737_c1_g2	4188	TRINITY_DN23737_c1_g2_i1;TRINITY_DN23737_c1_g2_i2	NADH dehydrogenase subunit 7 (mitochondrion) [Boehmeria nivea]	NAD7	1.43141	up	8.90751e-06	0.000301175	yes
TRINITY_DN25145_c0_g11	730	TRINITY_DN25145_c0_g11_i1	PREDICTED: expansin-A4-like [Fragaria vesca subsp. vesca]	EXPA8	-1.21181	down	8.9143e-06	0.000301175	yes
TRINITY_DN25190_c2_g6	721	TRINITY_DN25190_c2_g6_i1;TRINITY_DN25190_c2_g6_i2	PREDICTED: guanine nucleotide-binding protein subunit gamma 1 [Fragaria vesca subsp. vesca]	GG1	-1.61872	down	8.94269e-06	0.000301647	yes
TRINITY_DN13378_c0_g1	508	TRINITY_DN13378_c0_g1_i1	uncharacterized protein LOC18040754 [Citrus clementina]	yjcK	-4.27218	down	8.95683e-06	0.000301647	yes
TRINITY_DN22449_c0_g7	655	TRINITY_DN22449_c0_g7_i1	PREDICTED: photosystem I reaction center subunit V, chloroplastic [Fragaria vesca subsp. vesca]	PSAG	-1.08098	down	9.17724e-06	0.000308577	yes
TRINITY_DN22965_c0_g7	2987	TRINITY_DN22965_c0_g7_i1	zinc finger CCCH domain-containing protein 30 [Rosa chinensis]	At2g41900	1.00904	up	9.30099e-06	0.000312241	yes
TRINITY_DN23005_c1_g1	3383	TRINITY_DN23005_c1_g1_i1;TRINITY_DN23005_c1_g1_i2;TRINITY_DN23005_c1_g1_i3;TRINITY_DN23005_c1_g1_i4;TRINITY_DN23005_c1_g1_i5;TRINITY_DN23005_c1_g1_i6;TRINITY_DN23005_c1_g1_i7;TRINITY_DN23005_c1_g1_i8	uncharacterized protein LOC112169571 isoform X2 [Rosa chinensis]	-	1.13405	up	9.54485e-06	0.000319919	yes
TRINITY_DN22419_c1_g1	1039	TRINITY_DN22419_c1_g1_i1	desiccation-related protein PCC13-62-like [Rosa chinensis]	-	-2.86408	down	9.5675e-06	0.00032017	yes
TRINITY_DN23915_c0_g3	1821	TRINITY_DN23915_c0_g3_i1;TRINITY_DN23915_c0_g3_i2;TRINITY_DN23915_c0_g3_i3;TRINITY_DN23915_c0_g3_i4;TRINITY_DN23915_c0_g3_i5;TRINITY_DN23915_c0_g3_i6	serine/threonine-protein kinase SRK2I isoform X1 [Rosa chinensis]	SRK2I	1.07746	up	9.78717e-06	0.000327003	yes
TRINITY_DN25068_c1_g1	496	TRINITY_DN25068_c1_g1_i1	-	-	-3.85714	down	9.87e-06	0.000329249	yes
TRINITY_DN22374_c0_g3	2441	TRINITY_DN22374_c0_g3_i1	lysine-specific demethylase JMJ25-like [Rosa chinensis]	JMJ25	2.33763	up	9.91417e-06	0.000330201	yes
TRINITY_DN22731_c3_g9	683	TRINITY_DN22731_c3_g9_i1	-	-	-3.12907	down	9.94626e-06	0.000330748	yes
TRINITY_DN22062_c0_g2	1984	TRINITY_DN22062_c0_g2_i1;TRINITY_DN22062_c0_g2_i2	uncharacterized protein LOC112189885 [Rosa chinensis]	-	1.1938	up	9.99111e-06	0.000331717	yes
TRINITY_DN22018_c0_g1	1856	TRINITY_DN22018_c0_g1_i1	PREDICTED: asparagine--tRNA ligase, cytoplasmic 2 [Fragaria vesca subsp. vesca]	SYNC2	2.6224	up	1.02156e-05	0.000338233	yes
TRINITY_DN23807_c0_g1	2094	TRINITY_DN23807_c0_g1_i1;TRINITY_DN23807_c0_g1_i10;TRINITY_DN23807_c0_g1_i11;TRINITY_DN23807_c0_g1_i12;TRINITY_DN23807_c0_g1_i13;TRINITY_DN23807_c0_g1_i14;TRINITY_DN23807_c0_g1_i2;TRINITY_DN23807_c0_g1_i3;TRINITY_DN23807_c0_g1_i4;TRINITY_DN23807_c0_g1_i5;TRINITY_DN23807_c0_g1_i6;TRINITY_DN23807_c0_g1_i7;TRINITY_DN23807_c0_g1_i8;TRINITY_DN23807_c0_g1_i9	-	-	1.37049	up	1.02194e-05	0.000338233	yes
TRINITY_DN26308_c0_g1	1700	TRINITY_DN26308_c0_g1_i1;TRINITY_DN26308_c0_g1_i2;TRINITY_DN26308_c0_g1_i3;TRINITY_DN26308_c0_g1_i4;TRINITY_DN26308_c0_g1_i5	putative UDP-rhamnose:rhamnosyltransferase 1 [Rosa chinensis]	GT4	-1.27588	down	1.02601e-05	0.000338695	yes
TRINITY_DN23184_c0_g1	614	TRINITY_DN23184_c0_g1_i1	-	-	3.2663	up	1.02654e-05	0.000338695	yes
TRINITY_DN22549_c0_g3	1594	TRINITY_DN22549_c0_g3_i1	glucan endo-1,3-beta-glucosidase 13 [Rosa chinensis]	At5g56590	1.11357	up	1.07128e-05	0.000352905	yes
TRINITY_DN25697_c1_g3	997	TRINITY_DN25697_c1_g3_i1;TRINITY_DN25697_c1_g3_i2;TRINITY_DN25697_c1_g3_i3	PREDICTED: extracellular ribonuclease LE-like [Fragaria vesca subsp. vesca]	-	-2.45826	down	1.07747e-05	0.000354353	yes
TRINITY_DN26741_c1_g1	2198	TRINITY_DN26741_c1_g1_i1;TRINITY_DN26741_c1_g1_i2;TRINITY_DN26741_c1_g1_i3;TRINITY_DN26741_c1_g1_i4;TRINITY_DN26741_c1_g1_i5;TRINITY_DN26741_c1_g1_i6;TRINITY_DN26741_c1_g1_i7;TRINITY_DN26741_c1_g1_i8;TRINITY_DN26741_c1_g1_i9	PREDICTED: 3-hydroxy-3-methylglutaryl-coenzyme A reductase 1-like [Fragaria vesca subsp. vesca]	HMG1	-1.87496	down	1.07962e-05	0.000354353	yes
TRINITY_DN23873_c0_g3	605	TRINITY_DN23873_c0_g3_i1	uncharacterized protein LOC112177044 [Rosa chinensis]	-	1.5882	up	1.08071e-05	0.000354353	yes
TRINITY_DN24298_c2_g4	1873	TRINITY_DN24298_c2_g4_i1	tryptophan aminotransferase-related protein 3-like [Rosa chinensis]	TAR4	-1.22836	down	1.09074e-05	0.000357087	yes
TRINITY_DN24356_c1_g2	1511	TRINITY_DN24356_c1_g2_i1	PREDICTED: ammonium transporter 1 member 3-like [Fragaria vesca subsp. vesca]	AMT1-3	-2.00262	down	1.0938e-05	0.000357535	yes
TRINITY_DN24458_c0_g6	1055	TRINITY_DN24458_c0_g6_i1	abscisic acid receptor PYL4 [Rosa chinensis]	PYL4	-1.72276	down	1.12441e-05	0.00036697	yes
TRINITY_DN22470_c0_g6	1018	TRINITY_DN22470_c0_g6_i1;TRINITY_DN22470_c0_g6_i2	auxin-responsive protein IAA17-like [Rosa chinensis]	IAA17	1.25354	up	1.14791e-05	0.000374064	yes
TRINITY_DN21966_c0_g7	1944	TRINITY_DN21966_c0_g7_i1;TRINITY_DN21966_c0_g7_i2	molybdate-anion transporter-like [Rosa chinensis]	mfsd5	-1.1287	down	1.16072e-05	0.000377655	yes
TRINITY_DN25563_c0_g2	2371	TRINITY_DN25563_c0_g2_i1;TRINITY_DN25563_c0_g2_i10;TRINITY_DN25563_c0_g2_i11;TRINITY_DN25563_c0_g2_i12;TRINITY_DN25563_c0_g2_i13;TRINITY_DN25563_c0_g2_i14;TRINITY_DN25563_c0_g2_i15;TRINITY_DN25563_c0_g2_i16;TRINITY_DN25563_c0_g2_i2;TRINITY_DN25563_c0_g2_i3;TRINITY_DN25563_c0_g2_i4;TRINITY_DN25563_c0_g2_i5;TRINITY_DN25563_c0_g2_i6;TRINITY_DN25563_c0_g2_i7;TRINITY_DN25563_c0_g2_i8;TRINITY_DN25563_c…	putative beta-glucosidase [Rosa chinensis]	BGLU11	-1.69102	down	1.1717e-05	0.000380641	yes
TRINITY_DN25217_c1_g6	1177	TRINITY_DN25217_c1_g6_i1	PREDICTED: uncharacterized protein LOC105349822 [Fragaria vesca subsp. vesca]	-	-1.44096	down	1.1735e-05	0.000380641	yes
TRINITY_DN23424_c0_g1	1342	TRINITY_DN23424_c0_g1_i1;TRINITY_DN23424_c0_g1_i2;TRINITY_DN23424_c0_g1_i3	PREDICTED: adenosine kinase 2-like [Fragaria vesca subsp. vesca]	ADK2	-1.08517	down	1.17681e-05	0.000381128	yes
TRINITY_DN25616_c0_g5	665	TRINITY_DN25616_c0_g5_i1;TRINITY_DN25616_c0_g5_i2	putative transcription factor MADS-type1 family [Rosa chinensis]	AGL62	3.86342	up	1.18036e-05	0.000381691	yes
TRINITY_DN25332_c0_g5	1082	TRINITY_DN25332_c0_g5_i1	PREDICTED: aquaporin SIP1-1-like [Fragaria vesca subsp. vesca]	SIP1-1	-1.394	down	1.18488e-05	0.000382567	yes
TRINITY_DN26064_c0_g2	2380	TRINITY_DN26064_c0_g2_i1;TRINITY_DN26064_c0_g2_i2;TRINITY_DN26064_c0_g2_i3;TRINITY_DN26064_c0_g2_i4;TRINITY_DN26064_c0_g2_i5;TRINITY_DN26064_c0_g2_i6;TRINITY_DN26064_c0_g2_i7	uncharacterized protein LOC112197485 isoform X1 [Rosa chinensis]	CAR3	1.11607	up	1.20815e-05	0.000388958	yes
TRINITY_DN24937_c0_g6	1015	TRINITY_DN24937_c0_g6_i1;TRINITY_DN24937_c0_g6_i2	-	-	-2.98903	down	1.20836e-05	0.000388958	yes
TRINITY_DN23055_c1_g4	1145	TRINITY_DN23055_c1_g4_i1;TRINITY_DN23055_c1_g4_i2;TRINITY_DN23055_c1_g4_i3;TRINITY_DN23055_c1_g4_i4	PREDICTED: uncharacterized protein LOC101307154 [Fragaria vesca subsp. vesca]	-	1.12379	up	1.21775e-05	0.000391385	yes
TRINITY_DN26248_c0_g6	1611	TRINITY_DN26248_c0_g6_i1	PREDICTED: N-glycosylase/DNA lyase OGG1 [Fragaria vesca subsp. vesca]	OGG1	1.05711	up	1.22246e-05	0.000391904	yes
TRINITY_DN24901_c0_g1	1617	TRINITY_DN24901_c0_g1_i1;TRINITY_DN24901_c0_g1_i2;TRINITY_DN24901_c0_g1_i3;TRINITY_DN24901_c0_g1_i4;TRINITY_DN24901_c0_g1_i5	7-deoxyloganetin glucosyltransferase-like [Rosa chinensis]	UGT85A24	-1.02773	down	1.22308e-05	0.000391904	yes
TRINITY_DN23393_c1_g1	2060	TRINITY_DN23393_c1_g1_i1;TRINITY_DN23393_c1_g1_i10;TRINITY_DN23393_c1_g1_i11;TRINITY_DN23393_c1_g1_i12;TRINITY_DN23393_c1_g1_i2;TRINITY_DN23393_c1_g1_i3;TRINITY_DN23393_c1_g1_i4;TRINITY_DN23393_c1_g1_i5;TRINITY_DN23393_c1_g1_i6;TRINITY_DN23393_c1_g1_i7;TRINITY_DN23393_c1_g1_i8;TRINITY_DN23393_c1_g1_i9	uncharacterized protein LOC112175196 [Rosa chinensis]	-	1.09538	up	1.24403e-05	0.000398015	yes
TRINITY_DN23884_c0_g4	1650	TRINITY_DN23884_c0_g4_i1;TRINITY_DN23884_c0_g4_i2;TRINITY_DN23884_c0_g4_i3;TRINITY_DN23884_c0_g4_i4	probable isoprenylcysteine alpha-carbonyl methylesterase ICMEL2 isoform X1 [Rosa chinensis]	ICME	1.58637	up	1.25335e-05	0.000400388	yes
TRINITY_DN25156_c1_g2	1516	TRINITY_DN25156_c1_g2_i1;TRINITY_DN25156_c1_g2_i2;TRINITY_DN25156_c1_g2_i3	zinc finger protein CONSTANS-LIKE 5 [Rosa chinensis]	COL5	-1.04003	down	1.26846e-05	0.000404604	yes
TRINITY_DN24443_c1_g6	2433	TRINITY_DN24443_c1_g6_i1	probable methyltransferase PMT3 [Rosa chinensis]	At1g04430	-1.19445	down	1.27394e-05	0.00040574	yes
TRINITY_DN25072_c1_g1	2900	TRINITY_DN25072_c1_g1_i1	monosaccharide-sensing protein 2-like [Rosa chinensis]	MSSP2	1.07734	up	1.28296e-05	0.000407998	yes
TRINITY_DN24023_c0_g1	1629	TRINITY_DN24023_c0_g1_i1;TRINITY_DN24023_c0_g1_i10;TRINITY_DN24023_c0_g1_i11;TRINITY_DN24023_c0_g1_i2;TRINITY_DN24023_c0_g1_i3;TRINITY_DN24023_c0_g1_i4;TRINITY_DN24023_c0_g1_i5;TRINITY_DN24023_c0_g1_i6;TRINITY_DN24023_c0_g1_i7;TRINITY_DN24023_c0_g1_i8;TRINITY_DN24023_c0_g1_i9	serine/arginine-rich SC35-like splicing factor SCL33 [Rosa chinensis]	SCL30A	1.12904	up	1.31005e-05	0.000415984	yes
TRINITY_DN17414_c0_g1	1431	TRINITY_DN17414_c0_g1_i1	uncharacterized GPI-anchored protein At4g28100 [Rosa chinensis]	At4g28100	-1.17683	down	1.31493e-05	0.000416908	yes
TRINITY_DN19883_c0_g1	1282	TRINITY_DN19883_c0_g1_i1	vignain-like [Rosa chinensis]	CYSEP	1.6298	up	1.34132e-05	0.000424636	yes
TRINITY_DN26435_c0_g2	2063	TRINITY_DN26435_c0_g2_i1;TRINITY_DN26435_c0_g2_i2;TRINITY_DN26435_c0_g2_i3	PREDICTED: O-glucosyltransferase rumi homolog isoform X3 [Fragaria vesca subsp. vesca]	CPIJ013394	1.37328	up	1.34947e-05	0.000426579	yes
TRINITY_DN22384_c0_g3	1664	TRINITY_DN22384_c0_g3_i1	COBRA-like protein 4 [Rosa chinensis]	COBL4	2.45245	up	1.36769e-05	0.000431693	yes
TRINITY_DN23360_c1_g3	1233	TRINITY_DN23360_c1_g3_i1;TRINITY_DN23360_c1_g3_i2;TRINITY_DN23360_c1_g3_i3;TRINITY_DN23360_c1_g3_i4	PREDICTED: heat shock protein 83 [Fragaria vesca subsp. vesca]	HSP82	2.29275	up	1.37049e-05	0.00043193	yes
TRINITY_DN25591_c0_g1	463	TRINITY_DN25591_c0_g1_i1;TRINITY_DN25591_c0_g1_i2	cytochrome P450 CYP72A219-like isoform X1 [Rosa chinensis]	CYP72A14	-2.02307	down	1.39489e-05	0.000438965	yes
TRINITY_DN22365_c0_g3	1831	TRINITY_DN22365_c0_g3_i1;TRINITY_DN22365_c0_g3_i2;TRINITY_DN22365_c0_g3_i3;TRINITY_DN22365_c0_g3_i4	glucan endo-1,3-beta-D-glucosidase [Rosa chinensis]	At4g34480	1.23719	up	1.40909e-05	0.000442773	yes
TRINITY_DN205_c0_g1	797	TRINITY_DN205_c0_g1_i1	-	-	-4.27782	down	1.43511e-05	0.000450279	yes
TRINITY_DN24828_c0_g3	2206	TRINITY_DN24828_c0_g3_i1;TRINITY_DN24828_c0_g3_i2;TRINITY_DN24828_c0_g3_i3;TRINITY_DN24828_c0_g3_i4;TRINITY_DN24828_c0_g3_i5	phosphoglucomutase, cytoplasmic [Rosa chinensis]	PGM1	1.10538	up	1.46493e-05	0.000458953	yes
TRINITY_DN24446_c0_g7	1264	TRINITY_DN24446_c0_g7_i1;TRINITY_DN24446_c0_g7_i2;TRINITY_DN24446_c0_g7_i3;TRINITY_DN24446_c0_g7_i4	zinc finger protein ZAT5-like [Rosa chinensis]	ZAT5	2.96451	up	1.47744e-05	0.00046202	yes
TRINITY_DN25386_c0_g6	1027	TRINITY_DN25386_c0_g6_i1;TRINITY_DN25386_c0_g6_i2	probable transmembrane ascorbate ferrireductase 3 [Rosa chinensis]	CYB561C	1.94135	up	1.47909e-05	0.00046202	yes
TRINITY_DN25798_c1_g6	701	TRINITY_DN25798_c1_g6_i1;TRINITY_DN25798_c1_g6_i2;TRINITY_DN25798_c1_g6_i3	-	-	2.82612	up	1.48669e-05	0.000463707	yes
TRINITY_DN27235_c0_g1	1771	TRINITY_DN27235_c0_g1_i1	PREDICTED: leucine-rich repeat extensin-like protein 1 [Fragaria vesca subsp. vesca]	-	1.45254	up	1.49531e-05	0.000465707	yes
TRINITY_DN21540_c0_g7	1674	TRINITY_DN21540_c0_g7_i1	PREDICTED: protein IWS1 homolog A [Fragaria vesca subsp. vesca]	-	2.22491	up	1.49965e-05	0.000466371	yes
TRINITY_DN23580_c1_g2	1855	TRINITY_DN23580_c1_g2_i1;TRINITY_DN23580_c1_g2_i2;TRINITY_DN23580_c1_g2_i3	UDP-glucose 4-epimerase GEPI48 [Rosa chinensis]	-	1.20325	up	1.54831e-05	0.000480797	yes
TRINITY_DN22518_c0_g6	1904	TRINITY_DN22518_c0_g6_i1	fatty acyl-CoA reductase 1-like [Rosa chinensis]	FAR1	-1.63592	down	1.56395e-05	0.000484296	yes
TRINITY_DN23358_c1_g7	1767	TRINITY_DN23358_c1_g7_i1	PREDICTED: zinc finger CCCH domain-containing protein 54 [Fragaria vesca subsp. vesca]	PEI1	2.5006	up	1.56417e-05	0.000484296	yes
TRINITY_DN21723_c3_g7	3219	TRINITY_DN21723_c3_g7_i1	uncharacterized protein LOC110768017 isoform X1 [Prunus avium]	-	1.03308	up	1.5681e-05	0.000484802	yes
TRINITY_DN22595_c0_g4	698	TRINITY_DN22595_c0_g4_i1;TRINITY_DN22595_c0_g4_i2	PREDICTED: cysteine-rich and transmembrane domain-containing protein A [Fragaria vesca subsp. vesca]	-	1.68908	up	1.57526e-05	0.000486303	yes
TRINITY_DN22862_c0_g4	512	TRINITY_DN22862_c0_g4_i1	-	-	-3.90188	down	1.57996e-05	0.000487042	yes
TRINITY_DN26432_c0_g5	1123	TRINITY_DN26432_c0_g5_i1;TRINITY_DN26432_c0_g5_i2	-	-	3.3214	up	1.60583e-05	0.000494295	yes
TRINITY_DN21725_c0_g1	848	TRINITY_DN21725_c0_g1_i1;TRINITY_DN21725_c0_g1_i2	PREDICTED: extensin-2-like, partial [Fragaria vesca subsp. vesca]	-	-1.79044	down	1.60953e-05	0.000494713	yes
TRINITY_DN22117_c0_g2	1857	TRINITY_DN22117_c0_g2_i1;TRINITY_DN22117_c0_g2_i10;TRINITY_DN22117_c0_g2_i11;TRINITY_DN22117_c0_g2_i12;TRINITY_DN22117_c0_g2_i13;TRINITY_DN22117_c0_g2_i2;TRINITY_DN22117_c0_g2_i3;TRINITY_DN22117_c0_g2_i4;TRINITY_DN22117_c0_g2_i5;TRINITY_DN22117_c0_g2_i6;TRINITY_DN22117_c0_g2_i7;TRINITY_DN22117_c0_g2_i8;TRINITY_DN22117_c0_g2_i9	peptidyl-prolyl cis-trans isomerase FKBP42 [Rosa chinensis]	FKBP42	0.985888	up	1.62979e-05	0.000500212	no
TRINITY_DN23102_c0_g4	2279	TRINITY_DN23102_c0_g4_i1	pheophorbide a oxygenase, chloroplastic [Rosa chinensis]	PAO	1.11218	up	1.63475e-05	0.000501006	yes
TRINITY_DN23327_c0_g4	792	TRINITY_DN23327_c0_g4_i1;TRINITY_DN23327_c0_g4_i2	uncharacterized protein LOC112165165 [Rosa chinensis]	-	2.96237	up	1.6418e-05	0.000502439	yes
TRINITY_DN21352_c1_g1	1282	TRINITY_DN21352_c1_g1_i1;TRINITY_DN21352_c1_g1_i2	PREDICTED: dehydration-responsive element-binding protein 3-like [Fragaria vesca subsp. vesca]	DREB3	1.09182	up	1.65665e-05	0.000506251	yes
TRINITY_DN25298_c3_g2	1218	TRINITY_DN25298_c3_g2_i1;TRINITY_DN25298_c3_g2_i2;TRINITY_DN25298_c3_g2_i3;TRINITY_DN25298_c3_g2_i4;TRINITY_DN25298_c3_g2_i5	uncharacterized protein LOC112199542 [Rosa chinensis]	-	2.60198	up	1.66064e-05	0.000506734	yes
TRINITY_DN25589_c0_g3	1107	TRINITY_DN25589_c0_g3_i1;TRINITY_DN25589_c0_g3_i2;TRINITY_DN25589_c0_g3_i3	PREDICTED: LOW QUALITY PROTEIN: pyrophosphate-energized vacuolar membrane proton pump-like [Fragaria vesca subsp. vesca]	-	1.16769	up	1.70956e-05	0.000520909	yes
TRINITY_DN23689_c0_g2	1773	TRINITY_DN23689_c0_g2_i1	galactomannan galactosyltransferase 1 [Rosa chinensis]	GMGT1	-2.11689	down	1.7291e-05	0.000526104	yes
TRINITY_DN16722_c0_g1	759	TRINITY_DN16722_c0_g1_i1	PREDICTED: uncharacterized protein LOC105353440 [Fragaria vesca subsp. vesca]	-	1.25038	up	1.75294e-05	0.000532591	yes
TRINITY_DN23672_c2_g12	1059	TRINITY_DN23672_c2_g12_i1;TRINITY_DN23672_c2_g12_i2;TRINITY_DN23672_c2_g12_i3;TRINITY_DN23672_c2_g12_i4	-	-	-2.18516	down	1.76432e-05	0.000535278	yes
TRINITY_DN22826_c0_g2	1375	TRINITY_DN22826_c0_g2_i1	expansin-A6 [Rosa chinensis]	EXPA6	-1.44606	down	1.77862e-05	0.000538844	yes
TRINITY_DN26772_c1_g1	2369	TRINITY_DN26772_c1_g1_i1;TRINITY_DN26772_c1_g1_i10;TRINITY_DN26772_c1_g1_i11;TRINITY_DN26772_c1_g1_i12;TRINITY_DN26772_c1_g1_i13;TRINITY_DN26772_c1_g1_i2;TRINITY_DN26772_c1_g1_i3;TRINITY_DN26772_c1_g1_i4;TRINITY_DN26772_c1_g1_i5;TRINITY_DN26772_c1_g1_i6;TRINITY_DN26772_c1_g1_i7;TRINITY_DN26772_c1_g1_i8;TRINITY_DN26772_c1_g1_i9	MATH domain and coiled-coil domain-containing protein At3g58270-like isoform X2 [Rosa chinensis]	UBP13	1.09056	up	1.78577e-05	0.000540235	yes
TRINITY_DN26575_c1_g2	2254	TRINITY_DN26575_c1_g2_i1;TRINITY_DN26575_c1_g2_i10;TRINITY_DN26575_c1_g2_i11;TRINITY_DN26575_c1_g2_i2;TRINITY_DN26575_c1_g2_i3;TRINITY_DN26575_c1_g2_i4;TRINITY_DN26575_c1_g2_i5;TRINITY_DN26575_c1_g2_i6;TRINITY_DN26575_c1_g2_i7;TRINITY_DN26575_c1_g2_i8;TRINITY_DN26575_c1_g2_i9	ankyrin repeat-containing protein At5g02620-like [Rosa chinensis]	-	-3.01031	down	1.81973e-05	0.000549583	yes
TRINITY_DN24053_c0_g6	765	TRINITY_DN24053_c0_g6_i1;TRINITY_DN24053_c0_g6_i2	gibberellin-regulated protein 6 [Citrus sinensis]	GASA6	-1.83283	down	1.82188e-05	0.000549583	yes
TRINITY_DN22829_c0_g1	1250	TRINITY_DN22829_c0_g1_i1;TRINITY_DN22829_c0_g1_i2;TRINITY_DN22829_c0_g1_i3;TRINITY_DN22829_c0_g1_i4;TRINITY_DN22829_c0_g1_i5	isoeugenol synthase 1-like [Rosa chinensis]	IGS1	-3.32886	down	1.88332e-05	0.000567307	yes
TRINITY_DN25223_c0_g10	1250	TRINITY_DN25223_c0_g10_i1;TRINITY_DN25223_c0_g10_i2;TRINITY_DN25223_c0_g10_i3	binding partner of ACD11 1-like [Rosa chinensis]	BPA1	-1.00564	down	1.88882e-05	0.000568153	yes
TRINITY_DN22962_c0_g1	2032	TRINITY_DN22962_c0_g1_i1;TRINITY_DN22962_c0_g1_i10;TRINITY_DN22962_c0_g1_i11;TRINITY_DN22962_c0_g1_i12;TRINITY_DN22962_c0_g1_i13;TRINITY_DN22962_c0_g1_i14;TRINITY_DN22962_c0_g1_i15;TRINITY_DN22962_c0_g1_i16;TRINITY_DN22962_c0_g1_i17;TRINITY_DN22962_c0_g1_i18;TRINITY_DN22962_c0_g1_i2;TRINITY_DN22962_c0_g1_i3;TRINITY_DN22962_c0_g1_i4;TRINITY_DN22962_c0_g1_i5;TRINITY_DN22962_c0_g1_i6;TRINITY_DN22962…	PREDICTED: ribulose bisphosphate carboxylase/oxygenase activase, chloroplastic-like [Fragaria vesca subsp. vesca]	RCA1	-1.07593	down	1.8995e-05	0.000570554	yes
TRINITY_DN26305_c0_g3	1458	TRINITY_DN26305_c0_g3_i1;TRINITY_DN26305_c0_g3_i2	F-box/kelch-repeat protein At1g15670-like [Rosa chinensis]	At1g15670	-2.43066	down	2.0052e-05	0.000601239	yes
TRINITY_DN25467_c3_g5	473	TRINITY_DN25467_c3_g5_i1	cyclic nucleotide-gated ion channel 1-like [Rosa chinensis]	CNGC1	3.02155	up	2.00736e-05	0.000601239	yes
TRINITY_DN22158_c0_g7	957	TRINITY_DN22158_c0_g7_i1	uncharacterized protein LOC112169635 isoform X1 [Rosa chinensis]	-	1.9866	up	2.0136e-05	0.000602255	yes
TRINITY_DN26220_c0_g1	1634	TRINITY_DN26220_c0_g1_i1;TRINITY_DN26220_c0_g1_i2;TRINITY_DN26220_c0_g1_i3;TRINITY_DN26220_c0_g1_i4;TRINITY_DN26220_c0_g1_i5;TRINITY_DN26220_c0_g1_i6;TRINITY_DN26220_c0_g1_i7;TRINITY_DN26220_c0_g1_i8	hypothetical protein PRUPE_6G264600 [Prunus persica]	-	1.26313	up	2.05264e-05	0.000613063	yes
TRINITY_DN24182_c0_g6	2669	TRINITY_DN24182_c0_g6_i1;TRINITY_DN24182_c0_g6_i2;TRINITY_DN24182_c0_g6_i3	PREDICTED: G-type lectin S-receptor-like serine/threonine-protein kinase At5g24080 [Fragaria vesca subsp. vesca]	At5g24080	2.34487	up	2.06114e-05	0.000614733	yes
TRINITY_DN26806_c1_g1	2337	TRINITY_DN26806_c1_g1_i1;TRINITY_DN26806_c1_g1_i2	pleiotropic drug resistance protein 2-like [Rosa chinensis]	PDR2	-1.25077	down	2.07403e-05	0.000617705	yes
TRINITY_DN18583_c0_g1	1231	TRINITY_DN18583_c0_g1_i1	basic leucine zipper 9 [Rosa chinensis]	BZIP9	1.41554	up	2.08502e-05	0.000620104	yes
TRINITY_DN23952_c0_g7	1346	TRINITY_DN23952_c0_g7_i1	class V chitinase-like [Rosa chinensis]	Chia	-2.2977	down	2.09473e-05	0.000622115	yes
TRINITY_DN24751_c2_g3	2904	TRINITY_DN24751_c2_g3_i1;TRINITY_DN24751_c2_g3_i2;TRINITY_DN24751_c2_g3_i3;TRINITY_DN24751_c2_g3_i4	putative potassium channel, voltage-dependent, ELK [Rosa chinensis]	CNGC13	1.95524	up	2.11332e-05	0.000626753	yes
TRINITY_DN23354_c0_g10	1696	TRINITY_DN23354_c0_g10_i1	beta-amylase isoform X2 [Rosa chinensis]	BMY1	-2.15502	down	2.13283e-05	0.000631652	yes
TRINITY_DN21725_c0_g4	1758	TRINITY_DN21725_c0_g4_i1;TRINITY_DN21725_c0_g4_i2;TRINITY_DN21725_c0_g4_i3;TRINITY_DN21725_c0_g4_i4;TRINITY_DN21725_c0_g4_i5	putative Extensin domain-containing protein [Rosa chinensis]	-	-1.60009	down	2.208e-05	0.000652999	yes
TRINITY_DN23254_c1_g3	462	TRINITY_DN23254_c1_g3_i1	non-specific lipid-transfer protein 8-like [Rosa chinensis]	-	-3.13331	down	2.279e-05	0.000672307	yes
TRINITY_DN26100_c0_g1	1695	TRINITY_DN26100_c0_g1_i1;TRINITY_DN26100_c0_g1_i10;TRINITY_DN26100_c0_g1_i11;TRINITY_DN26100_c0_g1_i2;TRINITY_DN26100_c0_g1_i3;TRINITY_DN26100_c0_g1_i4;TRINITY_DN26100_c0_g1_i5;TRINITY_DN26100_c0_g1_i6;TRINITY_DN26100_c0_g1_i7;TRINITY_DN26100_c0_g1_i8;TRINITY_DN26100_c0_g1_i9	putative galactose oxidase/kelch, beta-propeller [Rosa chinensis]	-	1.15015	up	2.27965e-05	0.000672307	yes
TRINITY_DN22138_c0_g7	662	TRINITY_DN22138_c0_g7_i1;TRINITY_DN22138_c0_g7_i2	PREDICTED: uncharacterized protein LOC101300875 [Fragaria vesca subsp. vesca]	-	2.52245	up	2.29554e-05	0.000676048	yes
TRINITY_DN24158_c0_g1	6174	TRINITY_DN24158_c0_g1_i1	callose synthase 7 isoform X2 [Rosa chinensis]	CALS7	1.13291	up	2.31481e-05	0.000680772	yes
TRINITY_DN24520_c0_g2	1778	TRINITY_DN24520_c0_g2_i1	BAHD acyltransferase DCR [Rosa chinensis]	DCR	-3.81278	down	2.32705e-05	0.000683421	yes
TRINITY_DN22981_c0_g4	2914	TRINITY_DN22981_c0_g4_i1;TRINITY_DN22981_c0_g4_i2	uncharacterized protein LOC112179639 isoform X1 [Rosa chinensis]	-	-1.72585	down	2.35571e-05	0.000690876	yes
TRINITY_DN22946_c0_g5	578	TRINITY_DN22946_c0_g5_i1	PREDICTED: uncharacterized protein LOC103422370 [Malus domestica]	-	4.81415	up	2.38516e-05	0.000698544	yes
TRINITY_DN25249_c0_g1	1118	TRINITY_DN25249_c0_g1_i1;TRINITY_DN25249_c0_g1_i2;TRINITY_DN25249_c0_g1_i3;TRINITY_DN25249_c0_g1_i4;TRINITY_DN25249_c0_g1_i5;TRINITY_DN25249_c0_g1_i6	AAA-ATPase ASD, mitochondrial-like isoform X1 [Rosa chinensis]	AATP1	-2.50333	down	2.40749e-05	0.000704107	yes
TRINITY_DN26423_c0_g1	1451	TRINITY_DN26423_c0_g1_i1;TRINITY_DN26423_c0_g1_i2;TRINITY_DN26423_c0_g1_i3;TRINITY_DN26423_c0_g1_i4;TRINITY_DN26423_c0_g1_i5	uncharacterized protein DDB_G0285291-like [Rosa chinensis]	-	1.22747	up	2.42148e-05	0.00070722	yes
TRINITY_DN26838_c1_g4	2294	TRINITY_DN26838_c1_g4_i1	PREDICTED: pentatricopeptide repeat-containing protein At1g34160 [Fragaria vesca subsp. vesca]	PCMP-H68	2.04696	up	2.42509e-05	0.000707296	yes
TRINITY_DN24360_c0_g2	2411	TRINITY_DN24360_c0_g2_i1	9-cis-epoxycarotenoid dioxygenase NCED1, chloroplastic-like [Rosa chinensis]	NCED1	2.21554	up	2.43665e-05	0.000708802	yes
TRINITY_DN21559_c0_g4	2222	TRINITY_DN21559_c0_g4_i1;TRINITY_DN21559_c0_g4_i2	putative monodehydroascorbate reductase (NADH) [Rosa chinensis]	AFRR	1.90947	up	2.43697e-05	0.000708802	yes
TRINITY_DN23208_c0_g4	1690	TRINITY_DN23208_c0_g4_i1;TRINITY_DN23208_c0_g4_i2	probable transcription factor KAN4 [Rosa chinensis]	KAN4	-1.70963	down	2.47397e-05	0.000718575	yes
TRINITY_DN21911_c0_g1	2209	TRINITY_DN21911_c0_g1_i1;TRINITY_DN21911_c0_g1_i2;TRINITY_DN21911_c0_g1_i3;TRINITY_DN21911_c0_g1_i4;TRINITY_DN21911_c0_g1_i5;TRINITY_DN21911_c0_g1_i6;TRINITY_DN21911_c0_g1_i7;TRINITY_DN21911_c0_g1_i8	nudix hydrolase 8 [Rosa chinensis]	NUDT8	-1.07563	down	2.48913e-05	0.000720367	yes
TRINITY_DN26557_c1_g5	723	TRINITY_DN26557_c1_g5_i1;TRINITY_DN26557_c1_g5_i2	-	-	-2.7849	down	2.48954e-05	0.000720367	yes
TRINITY_DN22886_c0_g11	2862	TRINITY_DN22886_c0_g11_i1	PREDICTED: LOW QUALITY PROTEIN: multiple C2 and transmembrane domain-containing protein 2 [Fragaria vesca subsp. vesca]	FTIP1	2.5366	up	2.49038e-05	0.000720367	yes
TRINITY_DN24134_c0_g7	1522	TRINITY_DN24134_c0_g7_i1;TRINITY_DN24134_c0_g7_i2;TRINITY_DN24134_c0_g7_i3;TRINITY_DN24134_c0_g7_i4;TRINITY_DN24134_c0_g7_i5	protochlorophyllide reductase, chloroplastic [Rosa chinensis]	PORA	-1.05192	down	2.49585e-05	0.000720963	yes
TRINITY_DN23899_c0_g7	939	TRINITY_DN23899_c0_g7_i1	heavy metal-associated isoprenylated plant protein 29 [Rosa chinensis]	HIPP28	-3.46388	down	2.53675e-05	0.000731125	yes
TRINITY_DN23796_c0_g6	990	TRINITY_DN23796_c0_g6_i1	stress enhanced protein 2, chloroplastic [Rosa chinensis]	SEP2	1.8855	up	2.53796e-05	0.000731125	yes
TRINITY_DN23494_c1_g8	698	TRINITY_DN23494_c1_g8_i1;TRINITY_DN23494_c1_g8_i2	EG45-like domain containing protein [Rosa chinensis]	CjBAp12	-1.64658	down	2.55591e-05	0.000735294	yes
TRINITY_DN22946_c0_g8	1085	TRINITY_DN22946_c0_g8_i1	PREDICTED: uncharacterized protein LOC101315069 isoform X1 [Fragaria vesca subsp. vesca]	-	-2.40114	down	2.59203e-05	0.000744671	yes
TRINITY_DN24306_c0_g1	2238	TRINITY_DN24306_c0_g1_i1;TRINITY_DN24306_c0_g1_i2	heat stress transcription factor B-2b [Rosa chinensis]	HSFB2B	1.04467	up	2.60393e-05	0.000747074	yes
TRINITY_DN21915_c1_g4	2053	TRINITY_DN21915_c1_g4_i1;TRINITY_DN21915_c1_g4_i2	MLO-like protein 1 [Rosa chinensis]	MLO1	-3.49957	down	2.66355e-05	0.000761676	yes
TRINITY_DN12525_c0_g1	1640	TRINITY_DN12525_c0_g1_i1;TRINITY_DN12525_c0_g1_i2	PREDICTED: uncharacterized protein LOC101308537 [Fragaria vesca subsp. vesca]	-	-1.15847	down	2.66503e-05	0.000761676	yes
TRINITY_DN25372_c0_g1	873	TRINITY_DN25372_c0_g1_i1	-	-	-1.11994	down	2.66565e-05	0.000761676	yes
TRINITY_DN22443_c2_g2	2133	TRINITY_DN22443_c2_g2_i1;TRINITY_DN22443_c2_g2_i2	PREDICTED: protein ACCELERATED CELL DEATH 6-like [Prunus mume]	-	-1.1414	down	2.69853e-05	0.000769611	yes
TRINITY_DN24163_c0_g8	2761	TRINITY_DN24163_c0_g8_i1	zinc finger MYND domain-containing protein 15 isoform X1 [Rosa chinensis]	ZMYND15	-1.20597	down	2.70071e-05	0.000769611	yes
TRINITY_DN26263_c0_g6	525	TRINITY_DN26263_c0_g6_i1	hypothetical protein RchiOBHm_Chr7g0178031 [Rosa chinensis]	-	2.17135	up	2.70898e-05	0.000770927	yes
TRINITY_DN24371_c0_g5	1617	TRINITY_DN24371_c0_g5_i1	DNA damage-repair/toleration protein DRT100 [Rosa chinensis]	DRT100	-1.27037	down	2.71786e-05	0.000772413	yes
TRINITY_DN26237_c0_g1	2940	TRINITY_DN26237_c0_g1_i1;TRINITY_DN26237_c0_g1_i2;TRINITY_DN26237_c0_g1_i3;TRINITY_DN26237_c0_g1_i4;TRINITY_DN26237_c0_g1_i5;TRINITY_DN26237_c0_g1_i6	PREDICTED: serine/threonine-protein kinase tricorner [Fragaria vesca subsp. vesca]	CBK1	0.989798	up	2.74313e-05	0.000778547	no
TRINITY_DN24882_c0_g3	999	TRINITY_DN24882_c0_g3_i1;TRINITY_DN24882_c0_g3_i2;TRINITY_DN24882_c0_g3_i3	chlorophyll a-b binding protein of LHCII type 1-like [Rosa chinensis]	CAB1B	-1.01891	down	2.7512e-05	0.000779789	yes
TRINITY_DN22220_c1_g6	1316	TRINITY_DN22220_c1_g6_i1	mitogen-activated protein kinase kinase kinase 18-like [Rosa chinensis]	NPK1	2.46467	up	2.77841e-05	0.000786445	yes
TRINITY_DN24848_c0_g8	1667	TRINITY_DN24848_c0_g8_i1	PREDICTED: uncharacterized protein LOC101308572 [Fragaria vesca subsp. vesca]	-	-2.76915	down	2.8006e-05	0.000791666	yes
TRINITY_DN24432_c2_g2	2045	TRINITY_DN24432_c2_g2_i1;TRINITY_DN24432_c2_g2_i2	vegetative cell wall protein gp1-like [Rosa chinensis]	-	1.50116	up	2.81018e-05	0.000793312	yes
TRINITY_DN177_c0_g1	1936	TRINITY_DN177_c0_g1_i1	Aspartic proteinase [Triticum urartu]	Ctsd	-3.28927	down	2.82974e-05	0.000797767	yes
TRINITY_DN26003_c0_g4	1191	TRINITY_DN26003_c0_g4_i1	PREDICTED: RNA-binding protein cabeza [Fragaria vesca subsp. vesca]	-	-1.15683	down	2.88987e-05	0.000813632	yes
TRINITY_DN22862_c0_g10	1394	TRINITY_DN22862_c0_g10_i1;TRINITY_DN22862_c0_g10_i2	beta carbonic anhydrase 5, chloroplastic-like isoform X2 [Rosa chinensis]	BCA5	0.979437	up	2.92887e-05	0.000823096	no
TRINITY_DN23788_c1_g4	2378	TRINITY_DN23788_c1_g4_i1;TRINITY_DN23788_c1_g4_i2;TRINITY_DN23788_c1_g4_i3;TRINITY_DN23788_c1_g4_i4;TRINITY_DN23788_c1_g4_i5;TRINITY_DN23788_c1_g4_i6;TRINITY_DN23788_c1_g4_i7;TRINITY_DN23788_c1_g4_i8	PREDICTED: uncharacterized protein LOC101303085 [Fragaria vesca subsp. vesca]	-	1.46732	up	2.93128e-05	0.000823096	yes
TRINITY_DN25231_c0_g3	1191	TRINITY_DN25231_c0_g3_i1;TRINITY_DN25231_c0_g3_i2	uncharacterized protein LOC112174284 [Rosa chinensis]	-	-1.21465	down	2.94866e-05	0.000826879	yes
TRINITY_DN24480_c0_g2	2208	TRINITY_DN24480_c0_g2_i1;TRINITY_DN24480_c0_g2_i2;TRINITY_DN24480_c0_g2_i3;TRINITY_DN24480_c0_g2_i4	aspartic proteinase PCS1 [Rosa chinensis]	PCS1	-1.16686	down	2.95998e-05	0.000828156	yes
TRINITY_DN24459_c0_g4	3095	TRINITY_DN24459_c0_g4_i1	U-box domain-containing protein 3 [Rosa chinensis]	PUB3	-1.16773	down	2.96106e-05	0.000828156	yes
TRINITY_DN23327_c0_g1	2154	TRINITY_DN23327_c0_g1_i1;TRINITY_DN23327_c0_g1_i2;TRINITY_DN23327_c0_g1_i3;TRINITY_DN23327_c0_g1_i4;TRINITY_DN23327_c0_g1_i5	desumoylating isopeptidase 1 [Rosa chinensis]	desi1	1.10744	up	3.0082e-05	0.000840228	yes
TRINITY_DN22977_c0_g1	1781	TRINITY_DN22977_c0_g1_i1;TRINITY_DN22977_c0_g1_i2;TRINITY_DN22977_c0_g1_i3;TRINITY_DN22977_c0_g1_i4;TRINITY_DN22977_c0_g1_i5;TRINITY_DN22977_c0_g1_i6;TRINITY_DN22977_c0_g1_i7	protein TIFY 10a [Rosa chinensis]	TIFY10A	-1.26334	down	3.05892e-05	0.000853265	yes
TRINITY_DN22765_c0_g3	2628	TRINITY_DN22765_c0_g3_i1;TRINITY_DN22765_c0_g3_i10;TRINITY_DN22765_c0_g3_i11;TRINITY_DN22765_c0_g3_i12;TRINITY_DN22765_c0_g3_i13;TRINITY_DN22765_c0_g3_i14;TRINITY_DN22765_c0_g3_i15;TRINITY_DN22765_c0_g3_i16;TRINITY_DN22765_c0_g3_i17;TRINITY_DN22765_c0_g3_i18;TRINITY_DN22765_c0_g3_i19;TRINITY_DN22765_c0_g3_i2;TRINITY_DN22765_c0_g3_i3;TRINITY_DN22765_c0_g3_i4;TRINITY_DN22765_c0_g3_i5;TRINITY_DN2276…	protein RAE1-like [Rosa chinensis]	RAE1	1.03766	up	3.06607e-05	0.000853576	yes
TRINITY_DN23120_c0_g1	3479	TRINITY_DN23120_c0_g1_i1	putative nucleotidyltransferase, Ribonuclease H [Rosa chinensis]	pol	1.77718	up	3.06812e-05	0.000853576	yes
TRINITY_DN25525_c2_g4	1936	TRINITY_DN25525_c2_g4_i1;TRINITY_DN25525_c2_g4_i2	WEB family protein At2g40480 [Rosa chinensis]	At2g40480	-1.49901	down	3.12364e-05	0.000867878	yes
TRINITY_DN24588_c0_g6	1581	TRINITY_DN24588_c0_g6_i1;TRINITY_DN24588_c0_g6_i2	PREDICTED: 36.4 kDa proline-rich protein [Fragaria vesca subsp. vesca]	TPRP-F1	-0.977193	down	3.15165e-05	0.000874511	no
TRINITY_DN25250_c0_g2	777	TRINITY_DN25250_c0_g2_i1	PREDICTED: E3 ubiquitin-protein ligase RING1-like [Fragaria vesca subsp. vesca]	RHC1A	3.62941	up	3.16274e-05	0.000876435	yes
TRINITY_DN24043_c3_g1	3919	TRINITY_DN24043_c3_g1_i1;TRINITY_DN24043_c3_g1_i2;TRINITY_DN24043_c3_g1_i3;TRINITY_DN24043_c3_g1_i4	auxin response factor 6 [Rosa chinensis]	ARF6	-1.0904	down	3.18374e-05	0.0008811	yes
TRINITY_DN21463_c0_g4	3097	TRINITY_DN21463_c0_g4_i1;TRINITY_DN21463_c0_g4_i2;TRINITY_DN21463_c0_g4_i3;TRINITY_DN21463_c0_g4_i4	serine/threonine-protein kinase ATR isoform X1 [Rosa chinensis]	ATR	2.11356	up	3.2053e-05	0.000885905	yes
TRINITY_DN26632_c0_g3	1452	TRINITY_DN26632_c0_g3_i1;TRINITY_DN26632_c0_g3_i2;TRINITY_DN26632_c0_g3_i3;TRINITY_DN26632_c0_g3_i4;TRINITY_DN26632_c0_g3_i5;TRINITY_DN26632_c0_g3_i6;TRINITY_DN26632_c0_g3_i7;TRINITY_DN26632_c0_g3_i8;TRINITY_DN26632_c0_g3_i9	receptor-like protein EIX2 [Rosa chinensis]	-	-4.34238	down	3.23181e-05	0.000891569	yes
TRINITY_DN25552_c0_g6	600	TRINITY_DN25552_c0_g6_i1;TRINITY_DN25552_c0_g6_i2	PREDICTED: TMV resistance protein N-like [Fragaria vesca subsp. vesca]	-	4.06266	up	3.23424e-05	0.000891569	yes
TRINITY_DN22248_c0_g4	897	TRINITY_DN22248_c0_g4_i1;TRINITY_DN22248_c0_g4_i2;TRINITY_DN22248_c0_g4_i3	PREDICTED: glutaredoxin-C4 [Fragaria vesca subsp. vesca]	GRXC4	-0.956902	down	3.31057e-05	0.000911421	no
TRINITY_DN21892_c0_g3	2074	TRINITY_DN21892_c0_g3_i1	D-xylose-proton symporter-like 3, chloroplastic isoform X1 [Rosa chinensis]	At5g59250	-0.938221	down	3.32894e-05	0.00091482	no
TRINITY_DN26327_c0_g10	675	TRINITY_DN26327_c0_g10_i1	hypothetical protein RchiOBHm_Chr6g0253681 [Rosa chinensis]	-	-1.26813	down	3.33158e-05	0.00091482	yes
TRINITY_DN25697_c1_g4	3253	TRINITY_DN25697_c1_g4_i1;TRINITY_DN25697_c1_g4_i2	MAP kinase kinase MKK1/SSP32-like [Rosa chinensis]	EDR1	-0.992903	down	3.3489e-05	0.000918381	no
TRINITY_DN25709_c0_g1	278	TRINITY_DN25709_c0_g1_i1	serine carboxypeptidase-like 2 isoform X1 [Rosa chinensis]	SCPL15	-3.75456	down	3.36276e-05	0.000920985	yes
TRINITY_DN25116_c1_g5	1296	TRINITY_DN25116_c1_g5_i1	PREDICTED: putative elongation of fatty acids protein DDB_G0272012 [Fragaria vesca subsp. vesca]	DDB_G0272012	-1.27566	down	3.37367e-05	0.000922778	yes
TRINITY_DN22624_c0_g3	1259	TRINITY_DN22624_c0_g3_i1	protodermal factor 1 isoform X1 [Rosa chinensis]	-	-1.30415	down	3.38243e-05	0.000923621	yes
TRINITY_DN24738_c0_g7	596	TRINITY_DN24738_c0_g7_i1;TRINITY_DN24738_c0_g7_i2	PREDICTED: uncharacterized protein LOC105349803 [Fragaria vesca subsp. vesca]	-	1.81183	up	3.3855e-05	0.000923621	yes
TRINITY_DN25569_c0_g6	1015	TRINITY_DN25569_c0_g6_i1;TRINITY_DN25569_c0_g6_i2;TRINITY_DN25569_c0_g6_i3;TRINITY_DN25569_c0_g6_i4	-	-	1.17072	up	3.42207e-05	0.000932393	yes
TRINITY_DN24501_c0_g6	2386	TRINITY_DN24501_c0_g6_i1;TRINITY_DN24501_c0_g6_i2	spermatogenesis-associated protein 20 [Rosa chinensis]	SPATA20	1.28388	up	3.44007e-05	0.000935208	yes
TRINITY_DN26205_c0_g8	805	TRINITY_DN26205_c0_g8_i1	PREDICTED: WEB family protein At1g75720 [Fragaria vesca subsp. vesca]	At1g75720	2.17136	up	3.44126e-05	0.000935208	yes
TRINITY_DN23674_c0_g4	2281	TRINITY_DN23674_c0_g4_i1	probable leucine-rich repeat receptor-like protein kinase At1g68400 [Rosa chinensis]	At1g68400	-1.34472	down	3.46366e-05	0.000940084	yes
TRINITY_DN25816_c1_g8	2374	TRINITY_DN25816_c1_g8_i1	putative C2 domain, formin, FH2 domain, protein-tyrosine phosphatase [Rosa chinensis]	FH13	1.88547	up	3.48149e-05	0.000943712	yes
TRINITY_DN26223_c1_g1	925	TRINITY_DN26223_c1_g1_i1	PREDICTED: GTP-binding protein YPTM2-like [Fragaria vesca subsp. vesca]	YPTM2	-1.66929	down	3.5633e-05	0.00096465	yes
TRINITY_DN25108_c0_g4	2975	TRINITY_DN25108_c0_g4_i1	protein SHORTAGE IN CHIASMATA 1 [Rosa chinensis]	SHOC1	2.48959	up	3.57228e-05	0.000965842	yes
TRINITY_DN20525_c0_g1	1067	TRINITY_DN20525_c0_g1_i1	putative protein TPRXL [Rosa chinensis]	-	-2.30918	down	3.61611e-05	0.000976442	yes
TRINITY_DN25075_c0_g2	1444	TRINITY_DN25075_c0_g2_i1	class V chitinase-like [Rosa chinensis]	cht-1	-1.08437	down	3.68786e-05	0.000994544	yes
TRINITY_DN25979_c0_g4	920	TRINITY_DN25979_c0_g4_i1	uncharacterized protein LOC112166343 [Rosa chinensis]	-	-3.15357	down	3.74107e-05	0.00100761	yes
TRINITY_DN26557_c1_g2	1351	TRINITY_DN26557_c1_g2_i1;TRINITY_DN26557_c1_g2_i2;TRINITY_DN26557_c1_g2_i3;TRINITY_DN26557_c1_g2_i4;TRINITY_DN26557_c1_g2_i5;TRINITY_DN26557_c1_g2_i6	-	-	-1.47296	down	3.79624e-05	0.00102116	yes
TRINITY_DN21946_c2_g10	1256	TRINITY_DN21946_c2_g10_i1;TRINITY_DN21946_c2_g10_i2	kinesin-like protein KIN-7E [Rosa chinensis]	KIN7G	-1.3392	down	3.8038e-05	0.0010219	yes
TRINITY_DN25674_c1_g2	1771	TRINITY_DN25674_c1_g2_i1;TRINITY_DN25674_c1_g2_i2;TRINITY_DN25674_c1_g2_i3	chaperone protein dnaJ 8, chloroplastic [Rosa chinensis]	ATJ8	-1.1616	down	3.81862e-05	0.00102457	yes
TRINITY_DN5260_c0_g1	537	TRINITY_DN5260_c0_g1_i1	hypothetical protein RchiOBHm_Chr6g0298931 [Rosa chinensis]	-	4.46349	up	3.83252e-05	0.001027	yes
TRINITY_DN26749_c1_g1	649	TRINITY_DN26749_c1_g1_i1;TRINITY_DN26749_c1_g1_i2;TRINITY_DN26749_c1_g1_i3;TRINITY_DN26749_c1_g1_i4;TRINITY_DN26749_c1_g1_i5;TRINITY_DN26749_c1_g1_i6;TRINITY_DN26749_c1_g1_i7;TRINITY_DN26749_c1_g1_i8	-	-	2.2981	up	3.84223e-05	0.0010283	yes
TRINITY_DN23730_c1_g3	3425	TRINITY_DN23730_c1_g3_i1;TRINITY_DN23730_c1_g3_i2;TRINITY_DN23730_c1_g3_i3;TRINITY_DN23730_c1_g3_i4;TRINITY_DN23730_c1_g3_i5;TRINITY_DN23730_c1_g3_i6	PREDICTED: chloride channel protein CLC-c [Fragaria vesca subsp. vesca]	CLC-C	1.00333	up	3.85436e-05	0.00103024	yes
TRINITY_DN23563_c2_g5	758	TRINITY_DN23563_c2_g5_i1	PREDICTED: phosphatidylinositol/phosphatidylcholine transfer protein SFH11 [Fragaria vesca subsp. vesca]	SFH11	3.89588	up	3.86802e-05	0.00103258	yes
TRINITY_DN24875_c0_g1	1708	TRINITY_DN24875_c0_g1_i1;TRINITY_DN24875_c0_g1_i2	PREDICTED: protein ASPARTIC PROTEASE IN GUARD CELL 2 [Fragaria vesca subsp. vesca]	AED3	-1.0535	down	3.89123e-05	0.00103746	yes
TRINITY_DN25469_c0_g3	2208	TRINITY_DN25469_c0_g3_i1;TRINITY_DN25469_c0_g3_i2;TRINITY_DN25469_c0_g3_i3;TRINITY_DN25469_c0_g3_i4	L-ascorbate oxidase homolog [Rosa chinensis]	Bp10	-1.32071	down	3.91659e-05	0.00104291	yes
TRINITY_DN24659_c0_g10	1718	TRINITY_DN24659_c0_g10_i1	PREDICTED: protein trichome birefringence-like 25 [Fragaria vesca subsp. vesca]	TBL25	0.969162	up	3.93063e-05	0.00104533	no
TRINITY_DN24643_c0_g1	1792	TRINITY_DN24643_c0_g1_i1;TRINITY_DN24643_c0_g1_i2	GDSL esterase/lipase At5g45910 [Rosa chinensis]	At5g45910	-1.46717	down	3.93715e-05	0.00104575	yes
TRINITY_DN25191_c0_g3	998	TRINITY_DN25191_c0_g3_i1;TRINITY_DN25191_c0_g3_i2	-	-	-1.27578	down	3.94648e-05	0.00104691	yes
TRINITY_DN26329_c0_g1	2625	TRINITY_DN26329_c0_g1_i1;TRINITY_DN26329_c0_g1_i10;TRINITY_DN26329_c0_g1_i2;TRINITY_DN26329_c0_g1_i3;TRINITY_DN26329_c0_g1_i4;TRINITY_DN26329_c0_g1_i5;TRINITY_DN26329_c0_g1_i6;TRINITY_DN26329_c0_g1_i7;TRINITY_DN26329_c0_g1_i8;TRINITY_DN26329_c0_g1_i9	cycloartenol synthase-like isoform X1 [Rosa chinensis]	CPR	-1.4616	down	3.96331e-05	0.00104929	yes
TRINITY_DN22975_c0_g10	1526	TRINITY_DN22975_c0_g10_i1	PREDICTED: glucan endo-1,3-beta-glucosidase 6 [Fragaria vesca subsp. vesca]	At5g58090	2.91602	up	3.96538e-05	0.00104929	yes
TRINITY_DN8274_c0_g1	441	TRINITY_DN8274_c0_g1_i1	-	-	-2.07863	down	3.97725e-05	0.00105073	yes
TRINITY_DN21387_c3_g7	989	TRINITY_DN21387_c3_g7_i1	-	-	4.06201	up	3.98078e-05	0.00105073	yes
TRINITY_DN22296_c0_g3	928	TRINITY_DN22296_c0_g3_i1	PREDICTED: fasciclin-like arabinogalactan protein 12 [Fragaria vesca subsp. vesca]	FLA11	1.58024	up	4.03449e-05	0.00106305	yes
TRINITY_DN21464_c1_g1	2988	TRINITY_DN21464_c1_g1_i1;TRINITY_DN21464_c1_g1_i2;TRINITY_DN21464_c1_g1_i3	PREDICTED: probable inactive leucine-rich repeat receptor-like protein kinase At3g03770 [Fragaria vesca subsp. vesca]	At3g03770	-1.14849	down	4.03755e-05	0.00106305	yes
TRINITY_DN23843_c0_g1	1863	TRINITY_DN23843_c0_g1_i1	aspartic proteinase-like [Rosa chinensis]	-	1.25685	up	4.07932e-05	0.00107271	yes
TRINITY_DN26440_c0_g1	1910	TRINITY_DN26440_c0_g1_i1;TRINITY_DN26440_c0_g1_i10;TRINITY_DN26440_c0_g1_i2;TRINITY_DN26440_c0_g1_i3;TRINITY_DN26440_c0_g1_i4;TRINITY_DN26440_c0_g1_i5;TRINITY_DN26440_c0_g1_i6;TRINITY_DN26440_c0_g1_i7;TRINITY_DN26440_c0_g1_i8;TRINITY_DN26440_c0_g1_i9	alpha-amylase-like [Rosa chinensis]	AMY1.1	-3.17152	down	4.08513e-05	0.00107291	yes
TRINITY_DN24194_c0_g1	1134	TRINITY_DN24194_c0_g1_i1;TRINITY_DN24194_c0_g1_i2;TRINITY_DN24194_c0_g1_i3;TRINITY_DN24194_c0_g1_i4;TRINITY_DN24194_c0_g1_i5;TRINITY_DN24194_c0_g1_i6;TRINITY_DN24194_c0_g1_i7	-	-	-1.25185	down	4.13084e-05	0.00108356	yes
TRINITY_DN21989_c0_g4	1448	TRINITY_DN21989_c0_g4_i1	PREDICTED: protein trichome birefringence-like 38 [Fragaria vesca subsp. vesca]	TBL38	-1.05376	down	4.13985e-05	0.00108458	yes
TRINITY_DN24951_c1_g11	933	TRINITY_DN24951_c1_g11_i1;TRINITY_DN24951_c1_g11_i2	syntaxin-71-like isoform X2 [Rosa chinensis]	SYP71	3.12168	up	4.2373e-05	0.00110873	yes
TRINITY_DN26228_c1_g1	3574	TRINITY_DN26228_c1_g1_i1;TRINITY_DN26228_c1_g1_i10;TRINITY_DN26228_c1_g1_i2;TRINITY_DN26228_c1_g1_i3;TRINITY_DN26228_c1_g1_i4;TRINITY_DN26228_c1_g1_i5;TRINITY_DN26228_c1_g1_i6;TRINITY_DN26228_c1_g1_i7;TRINITY_DN26228_c1_g1_i8;TRINITY_DN26228_c1_g1_i9	probable E3 ubiquitin-protein ligase RZFP34 [Rosa chinensis]	MIEL1	1.59563	up	4.26262e-05	0.00111398	yes
TRINITY_DN26277_c1_g3	1000	TRINITY_DN26277_c1_g3_i1;TRINITY_DN26277_c1_g3_i10;TRINITY_DN26277_c1_g3_i11;TRINITY_DN26277_c1_g3_i12;TRINITY_DN26277_c1_g3_i13;TRINITY_DN26277_c1_g3_i2;TRINITY_DN26277_c1_g3_i3;TRINITY_DN26277_c1_g3_i4;TRINITY_DN26277_c1_g3_i5;TRINITY_DN26277_c1_g3_i6;TRINITY_DN26277_c1_g3_i7;TRINITY_DN26277_c1_g3_i8;TRINITY_DN26277_c1_g3_i9	-	-	2.56434	up	4.2928e-05	0.00112048	yes
TRINITY_DN26586_c0_g4	570	TRINITY_DN26586_c0_g4_i1;TRINITY_DN26586_c0_g4_i2;TRINITY_DN26586_c0_g4_i3;TRINITY_DN26586_c0_g4_i4;TRINITY_DN26586_c0_g4_i5;TRINITY_DN26586_c0_g4_i6	-	-	2.1451	up	4.31389e-05	0.00112459	yes
TRINITY_DN23179_c0_g4	879	TRINITY_DN23179_c0_g4_i1	F-box/kelch-repeat protein At4g19930-like [Rosa chinensis]	-	-3.66443	down	4.32438e-05	0.00112594	yes
TRINITY_DN20443_c1_g2	1643	TRINITY_DN20443_c1_g2_i1	NADH dehydrogenase subunit 4 (mitochondrion) [Roya obtusa]	Mtnd4	-1.15878	down	4.43931e-05	0.00115357	yes
TRINITY_DN24980_c0_g2	2589	TRINITY_DN24980_c0_g2_i1;TRINITY_DN24980_c0_g2_i2;TRINITY_DN24980_c0_g2_i3;TRINITY_DN24980_c0_g2_i4;TRINITY_DN24980_c0_g2_i5;TRINITY_DN24980_c0_g2_i6	putative transcription factor/ chromatin remodeling BED-type(Zn) family [Rosa chinensis]	-	2.13261	up	4.44142e-05	0.00115357	yes
TRINITY_DN23814_c1_g8	633	TRINITY_DN23814_c1_g8_i1	-	-	2.28716	up	4.4709e-05	0.0011598	yes
TRINITY_DN20988_c0_g2	1384	TRINITY_DN20988_c0_g2_i1	PREDICTED: protein EXORDIUM-like 3 [Prunus mume]	EXL3	-1.14166	down	4.48224e-05	0.00116131	yes
TRINITY_DN22231_c0_g4	843	TRINITY_DN22231_c0_g4_i1;TRINITY_DN22231_c0_g4_i10;TRINITY_DN22231_c0_g4_i2;TRINITY_DN22231_c0_g4_i3;TRINITY_DN22231_c0_g4_i4;TRINITY_DN22231_c0_g4_i5;TRINITY_DN22231_c0_g4_i6;TRINITY_DN22231_c0_g4_i7;TRINITY_DN22231_c0_g4_i8;TRINITY_DN22231_c0_g4_i9	PREDICTED: polyubiquitin isoform X1 [Vitis vinifera]	PCUBI4-1	-1.03829	down	4.48779e-05	0.00116133	yes
TRINITY_DN24667_c0_g1	2782	TRINITY_DN24667_c0_g1_i1;TRINITY_DN24667_c0_g1_i2;TRINITY_DN24667_c0_g1_i3	uncharacterized protein LOC112176283 isoform X1 [Rosa chinensis]	LIPF	1.10993	up	4.50097e-05	0.0011633	yes
TRINITY_DN22484_c0_g3	1685	TRINITY_DN22484_c0_g3_i1	NAC domain-containing protein 86 isoform X1 [Rosa chinensis]	NAC086	2.21514	up	4.51107e-05	0.0011633	yes
TRINITY_DN25587_c0_g1	837	TRINITY_DN25587_c0_g1_i1	omega-hydroxypalmitate O-feruloyl transferase-like [Rosa chinensis]	HHT1	-2.50409	down	4.51194e-05	0.0011633	yes
TRINITY_DN25959_c1_g2	1011	TRINITY_DN25959_c1_g2_i1	UDP-glucose flavonoid 3-O-glucosyltransferase 6 [Rosa chinensis]	GT6	1.23386	up	4.53073e-05	0.00116672	yes
TRINITY_DN24895_c0_g1	1161	TRINITY_DN24895_c0_g1_i1;TRINITY_DN24895_c0_g1_i10;TRINITY_DN24895_c0_g1_i11;TRINITY_DN24895_c0_g1_i2;TRINITY_DN24895_c0_g1_i3;TRINITY_DN24895_c0_g1_i4;TRINITY_DN24895_c0_g1_i5;TRINITY_DN24895_c0_g1_i6;TRINITY_DN24895_c0_g1_i7;TRINITY_DN24895_c0_g1_i8;TRINITY_DN24895_c0_g1_i9	hypothetical protein CDL15_Pgr005960 [Punica granatum]	TPRP-F1	-1.34175	down	4.64676e-05	0.00119278	yes
TRINITY_DN22886_c0_g6	1633	TRINITY_DN22886_c0_g6_i1;TRINITY_DN22886_c0_g6_i2	BURP domain protein RD22 isoform X1 [Rosa chinensis]	RD22	1.33564	up	4.64844e-05	0.00119278	yes
TRINITY_DN26509_c4_g5	208	TRINITY_DN26509_c4_g5_i1	-	-	-2.01604	down	4.64888e-05	0.00119278	yes
TRINITY_DN24834_c0_g1	2549	TRINITY_DN24834_c0_g1_i1;TRINITY_DN24834_c0_g1_i2;TRINITY_DN24834_c0_g1_i3;TRINITY_DN24834_c0_g1_i4;TRINITY_DN24834_c0_g1_i5;TRINITY_DN24834_c0_g1_i6;TRINITY_DN24834_c0_g1_i7;TRINITY_DN24834_c0_g1_i8	ABSCISIC ACID-INSENSITIVE 5-like protein 7 [Rosa chinensis]	ABF4	1.0105	up	4.67709e-05	0.00119856	yes
TRINITY_DN7942_c0_g1	1584	TRINITY_DN7942_c0_g1_i1;TRINITY_DN7942_c0_g1_i2	PREDICTED: uncharacterized protein LOC101311158 [Fragaria vesca subsp. vesca]	-	-1.23056	down	4.70875e-05	0.00120521	yes
TRINITY_DN21699_c0_g1	1222	TRINITY_DN21699_c0_g1_i1;TRINITY_DN21699_c0_g1_i2;TRINITY_DN21699_c0_g1_i3;TRINITY_DN21699_c0_g1_i4	putative glucose-6-phosphate 1-epimerase [Rosa chinensis]	-	-0.988807	down	4.74246e-05	0.00121237	no
TRINITY_DN23706_c0_g6	1618	TRINITY_DN23706_c0_g6_i1	protein trichome birefringence-like 41 [Rosa chinensis]	TBL41	1.09941	up	4.866e-05	0.00124245	yes
TRINITY_DN21113_c0_g1	1758	TRINITY_DN21113_c0_g1_i1	PREDICTED: COBRA-like protein 4 isoform X2 [Fragaria vesca subsp. vesca]	COBL4	1.28429	up	4.87946e-05	0.00124438	yes
TRINITY_DN21725_c0_g3	533	TRINITY_DN21725_c0_g3_i1;TRINITY_DN21725_c0_g3_i2;TRINITY_DN21725_c0_g3_i3;TRINITY_DN21725_c0_g3_i4	hypothetical protein RchiOBHm_Chr4g0408831 [Rosa chinensis]	-	-1.74841	down	4.89818e-05	0.00124765	yes
TRINITY_DN22752_c0_g7	539	TRINITY_DN22752_c0_g7_i1	putative voltage-dependent anion channel [Rosa chinensis]	SLAH2	-4.81641	down	4.93844e-05	0.00125639	yes
TRINITY_DN23212_c0_g5	1533	TRINITY_DN23212_c0_g5_i1;TRINITY_DN23212_c0_g5_i2	PREDICTED: F-box protein At2g27310-like isoform X2 [Fragaria vesca subsp. vesca]	At2g27310	1.33917	up	4.95547e-05	0.0012592	yes
TRINITY_DN23259_c1_g1	923	TRINITY_DN23259_c1_g1_i1;TRINITY_DN23259_c1_g1_i2;TRINITY_DN23259_c1_g1_i3	PREDICTED: uncharacterized protein LOC105349347 isoform X1 [Fragaria vesca subsp. vesca]	At3g58210	3.66882	up	4.97505e-05	0.00126266	yes
TRINITY_DN22869_c2_g2	2322	TRINITY_DN22869_c2_g2_i1;TRINITY_DN22869_c2_g2_i2;TRINITY_DN22869_c2_g2_i3;TRINITY_DN22869_c2_g2_i4;TRINITY_DN22869_c2_g2_i5	serine/threonine-protein kinase STY46-like isoform X1 [Rosa chinensis]	STY46	-1.15616	down	5.01075e-05	0.00127019	yes
TRINITY_DN23060_c0_g1	1387	TRINITY_DN23060_c0_g1_i1;TRINITY_DN23060_c0_g1_i2;TRINITY_DN23060_c0_g1_i3	1-aminocyclopropane-1-carboxylate oxidase homolog 4-like [Rosa chinensis]	At1g04350	-1.02783	down	5.08539e-05	0.00128757	yes
TRINITY_DN26309_c0_g1	2051	TRINITY_DN26309_c0_g1_i1;TRINITY_DN26309_c0_g1_i2;TRINITY_DN26309_c0_g1_i3	pectinesterase-like [Rosa chinensis]	PMEU1	-1.16354	down	5.12569e-05	0.00129622	yes
TRINITY_DN23038_c3_g7	1663	TRINITY_DN23038_c3_g7_i1	pyruvate decarboxylase 4-like [Rosa chinensis]	PDC1	-2.6748	down	5.14892e-05	0.00130053	yes
TRINITY_DN25435_c0_g7	943	TRINITY_DN25435_c0_g7_i1;TRINITY_DN25435_c0_g7_i2	uncharacterized protein LOC112187424 [Rosa chinensis]	-	1.25532	up	5.24753e-05	0.00132386	yes
TRINITY_DN25869_c0_g5	3639	TRINITY_DN25869_c0_g5_i1	uncharacterized protein LOC112187028 [Rosa chinensis]	-	-1.11601	down	5.27197e-05	0.00132844	yes
TRINITY_DN24905_c0_g9	885	TRINITY_DN24905_c0_g9_i1	-	-	-3.39351	down	5.32339e-05	0.00133679	yes
TRINITY_DN23510_c0_g6	456	TRINITY_DN23510_c0_g6_i1	PREDICTED: 3-hydroxy-3-methylglutaryl-coenzyme A reductase 1-like [Fragaria vesca subsp. vesca]	-	-2.39661	down	5.32366e-05	0.00133679	yes
TRINITY_DN24971_c0_g4	727	TRINITY_DN24971_c0_g4_i1	PREDICTED: probable WRKY transcription factor 50 [Fragaria vesca subsp. vesca]	WRKY50	-3.7919	down	5.32411e-05	0.00133679	yes
TRINITY_DN24193_c0_g4	1556	TRINITY_DN24193_c0_g4_i1	probable purple acid phosphatase 20 [Rosa chinensis]	PAP20	2.53813	up	5.36936e-05	0.00134655	yes
TRINITY_DN26541_c1_g2	500	TRINITY_DN26541_c1_g2_i1;TRINITY_DN26541_c1_g2_i2;TRINITY_DN26541_c1_g2_i3;TRINITY_DN26541_c1_g2_i4;TRINITY_DN26541_c1_g2_i5;TRINITY_DN26541_c1_g2_i6	beta-glucosidase 12-like [Rosa chinensis]	-	-1.38735	down	5.38573e-05	0.00134905	yes
TRINITY_DN21845_c0_g3	1192	TRINITY_DN21845_c0_g3_i1	PREDICTED: probable plastid-lipid-associated protein 13, chloroplastic [Fragaria vesca subsp. vesca]	PAP13	-1.02759	down	5.39581e-05	0.00134998	yes
TRINITY_DN26313_c0_g1	1382	TRINITY_DN26313_c0_g1_i1;TRINITY_DN26313_c0_g1_i2;TRINITY_DN26313_c0_g1_i3	putative oxidoreductase TDA3 [Rosa chinensis]	SPAC1F5.03c	1.08094	up	5.41897e-05	0.00135417	yes
TRINITY_DN24497_c1_g3	1692	TRINITY_DN24497_c1_g3_i1;TRINITY_DN24497_c1_g3_i2;TRINITY_DN24497_c1_g3_i3;TRINITY_DN24497_c1_g3_i4	cell division protein FtsZ homolog 1, chloroplastic [Rosa chinensis]	FTSZ1	-1.04838	down	5.45099e-05	0.00136056	yes
TRINITY_DN23783_c1_g3	804	TRINITY_DN23783_c1_g3_i1;TRINITY_DN23783_c1_g3_i2;TRINITY_DN23783_c1_g3_i3	-	-	-1.83257	down	5.48159e-05	0.00136658	yes
TRINITY_DN24670_c0_g1	1799	TRINITY_DN24670_c0_g1_i1;TRINITY_DN24670_c0_g1_i2	PREDICTED: transcription factor MYB1R1-like isoform X1 [Malus domestica]	-	-0.904936	down	5.49666e-05	0.00136872	no
TRINITY_DN25141_c1_g2	2290	TRINITY_DN25141_c1_g2_i1;TRINITY_DN25141_c1_g2_i2	phosphatidylinositol/phosphatidylcholine transfer protein SFH8-like [Rosa chinensis]	SFH8	0.901486	up	5.51781e-05	0.00137237	no
TRINITY_DN22172_c0_g3	1749	TRINITY_DN22172_c0_g3_i1	solute carrier family 25 member 44-like [Rosa chinensis]	SLC25A44	-1.03076	down	5.5351e-05	0.00137505	yes
TRINITY_DN24379_c0_g3	2910	TRINITY_DN24379_c0_g3_i1;TRINITY_DN24379_c0_g3_i2;TRINITY_DN24379_c0_g3_i3;TRINITY_DN24379_c0_g3_i4	probable galactinol--sucrose galactosyltransferase 6 isoform X1 [Rosa chinensis]	RFS6	-1.93	down	5.54832e-05	0.00137671	yes
TRINITY_DN22134_c0_g2	879	TRINITY_DN22134_c0_g2_i1;TRINITY_DN22134_c0_g2_i2;TRINITY_DN22134_c0_g2_i3;TRINITY_DN22134_c0_g2_i4;TRINITY_DN22134_c0_g2_i5;TRINITY_DN22134_c0_g2_i6;TRINITY_DN22134_c0_g2_i7;TRINITY_DN22134_c0_g2_i8	universal stress protein A-like protein [Rosa chinensis]	At3g01520	1.18761	up	5.59533e-05	0.00138675	yes
TRINITY_DN22605_c0_g2	1990	TRINITY_DN22605_c0_g2_i1;TRINITY_DN22605_c0_g2_i2;TRINITY_DN22605_c0_g2_i3	probable polygalacturonase [Rosa chinensis]	GSVIVT00026920001	1.23657	up	5.60353e-05	0.00138715	yes
TRINITY_DN24452_c0_g1	2223	TRINITY_DN24452_c0_g1_i1;TRINITY_DN24452_c0_g1_i10;TRINITY_DN24452_c0_g1_i2;TRINITY_DN24452_c0_g1_i3;TRINITY_DN24452_c0_g1_i4;TRINITY_DN24452_c0_g1_i5;TRINITY_DN24452_c0_g1_i6;TRINITY_DN24452_c0_g1_i7;TRINITY_DN24452_c0_g1_i8;TRINITY_DN24452_c0_g1_i9	hypothetical protein DVH24_026477 [Malus domestica]	-	0.925106	up	5.69683e-05	0.0014086	no
TRINITY_DN23457_c1_g4	525	TRINITY_DN23457_c1_g4_i1	-	-	3.24861	up	5.73121e-05	0.00141517	yes
TRINITY_DN26408_c1_g4	1363	TRINITY_DN26408_c1_g4_i1;TRINITY_DN26408_c1_g4_i2;TRINITY_DN26408_c1_g4_i3;TRINITY_DN26408_c1_g4_i4;TRINITY_DN26408_c1_g4_i5;TRINITY_DN26408_c1_g4_i6;TRINITY_DN26408_c1_g4_i7;TRINITY_DN26408_c1_g4_i8	probable disease resistance protein At4g27220 isoform X1 [Rosa chinensis]	-	-1.76544	down	5.7433e-05	0.00141517	yes
TRINITY_DN23398_c1_g7	2768	TRINITY_DN23398_c1_g7_i1	probable galactinol--sucrose galactosyltransferase 5 [Rosa chinensis]	RFS5	1.91404	up	5.74351e-05	0.00141517	yes
TRINITY_DN24884_c1_g1	810	TRINITY_DN24884_c1_g1_i1;TRINITY_DN24884_c1_g1_i2;TRINITY_DN24884_c1_g1_i3;TRINITY_DN24884_c1_g1_i4;TRINITY_DN24884_c1_g1_i5	-	-	1.21558	up	5.8277e-05	0.00143424	yes
TRINITY_DN22035_c0_g8	733	TRINITY_DN22035_c0_g8_i1	-	-	3.39445	up	5.83506e-05	0.00143438	yes
TRINITY_DN22319_c0_g1	723	TRINITY_DN22319_c0_g1_i1;TRINITY_DN22319_c0_g1_i2;TRINITY_DN22319_c0_g1_i3	PREDICTED: protein EARLY RESPONSIVE TO DEHYDRATION 15-like isoform X2 [Fragaria vesca subsp. vesca]	ERD15	-0.953365	down	5.85247e-05	0.00143699	no
TRINITY_DN5044_c0_g1	1171	TRINITY_DN5044_c0_g1_i1	uncharacterized protein LOC112172548 [Rosa chinensis]	-	1.3167	up	5.93177e-05	0.00145477	yes
TRINITY_DN25278_c1_g1	1952	TRINITY_DN25278_c1_g1_i1;TRINITY_DN25278_c1_g1_i10;TRINITY_DN25278_c1_g1_i11;TRINITY_DN25278_c1_g1_i12;TRINITY_DN25278_c1_g1_i13;TRINITY_DN25278_c1_g1_i14;TRINITY_DN25278_c1_g1_i15;TRINITY_DN25278_c1_g1_i16;TRINITY_DN25278_c1_g1_i17;TRINITY_DN25278_c1_g1_i2;TRINITY_DN25278_c1_g1_i3;TRINITY_DN25278_c1_g1_i4;TRINITY_DN25278_c1_g1_i5;TRINITY_DN25278_c1_g1_i6;TRINITY_DN25278_c1_g1_i7;TRINITY_DN25278_…	-	-	1.97908	up	5.99082e-05	0.00146754	yes
TRINITY_DN25561_c0_g7	264	TRINITY_DN25561_c0_g7_i1	-	-	-3.89673	down	6.01034e-05	0.00147062	yes
TRINITY_DN25835_c0_g1	2096	TRINITY_DN25835_c0_g1_i1;TRINITY_DN25835_c0_g1_i2;TRINITY_DN25835_c0_g1_i3	laccase-14-like [Rosa chinensis]	LAC9	-1.41352	down	6.08978e-05	0.00148833	yes
TRINITY_DN22915_c0_g8	1742	TRINITY_DN22915_c0_g8_i1	transcription factor TCP9-like [Rosa chinensis]	TCP9	-1.09224	down	6.11261e-05	0.00149218	yes
TRINITY_DN22171_c2_g7	2053	TRINITY_DN22171_c2_g7_i1;TRINITY_DN22171_c2_g7_i2;TRINITY_DN22171_c2_g7_i3	PREDICTED: ankyrin repeat-containing protein At5g02620-like [Fragaria vesca subsp. vesca]	ACD6	0.94692	up	6.14477e-05	0.0014983	no
TRINITY_DN24751_c2_g5	1586	TRINITY_DN24751_c2_g5_i1;TRINITY_DN24751_c2_g5_i2	WAT1-related protein At5g47470 [Rosa chinensis]	At5g47470	-1.22773	down	6.52285e-05	0.00158866	yes
TRINITY_DN25386_c0_g7	893	TRINITY_DN25386_c0_g7_i1	putative RNA-directed DNA polymerase [Rosa chinensis]	-	2.50413	up	6.60796e-05	0.00160753	yes
TRINITY_DN23561_c0_g2	1061	TRINITY_DN23561_c0_g2_i1	chlorophyll a-b binding protein CP29.3, chloroplastic [Rosa chinensis]	LHCB4.3	1.00955	up	6.73678e-05	0.00163698	yes
TRINITY_DN22002_c0_g6	1794	TRINITY_DN22002_c0_g6_i1;TRINITY_DN22002_c0_g6_i2	putative F-box domain, galactose oxidase/kelch, beta-propeller, kelch-type beta propeller [Rosa chinensis]	At3g06240	1.0909	up	6.85632e-05	0.00166412	yes
TRINITY_DN22808_c0_g2	2773	TRINITY_DN22808_c0_g2_i1;TRINITY_DN22808_c0_g2_i2	bHLH transcriptional factor AN1 homolog [Rosa hybrid cultivar]	BHLH	-1.2581	down	6.87962e-05	0.00166625	yes
TRINITY_DN24619_c1_g6	316	TRINITY_DN24619_c1_g6_i1	-	-	2.78787	up	6.88088e-05	0.00166625	yes
TRINITY_DN26526_c0_g2	4497	TRINITY_DN26526_c0_g2_i1;TRINITY_DN26526_c0_g2_i10;TRINITY_DN26526_c0_g2_i11;TRINITY_DN26526_c0_g2_i12;TRINITY_DN26526_c0_g2_i13;TRINITY_DN26526_c0_g2_i14;TRINITY_DN26526_c0_g2_i2;TRINITY_DN26526_c0_g2_i3;TRINITY_DN26526_c0_g2_i4;TRINITY_DN26526_c0_g2_i5;TRINITY_DN26526_c0_g2_i6;TRINITY_DN26526_c0_g2_i7;TRINITY_DN26526_c0_g2_i8;TRINITY_DN26526_c0_g2_i9	PREDICTED: phototropin-2 [Fragaria vesca subsp. vesca]	PHOT2	0.941758	up	6.93553e-05	0.00167756	no
TRINITY_DN24153_c0_g3	1307	TRINITY_DN24153_c0_g3_i1;TRINITY_DN24153_c0_g3_i2;TRINITY_DN24153_c0_g3_i3;TRINITY_DN24153_c0_g3_i4	hypothetical protein RchiOBHm_Chr6g0245161 [Rosa chinensis]	PRP4	-1.32628	down	6.97062e-05	0.00168302	yes
TRINITY_DN21547_c0_g1	961	TRINITY_DN21547_c0_g1_i1;TRINITY_DN21547_c0_g1_i2	secoisolariciresinol dehydrogenase [Prunus persica]	-	2.59868	up	6.97405e-05	0.00168302	yes
TRINITY_DN24787_c0_g1	2303	TRINITY_DN24787_c0_g1_i1	PREDICTED: uncharacterized protein LOC101298030 [Fragaria vesca subsp. vesca]	GALS1	-1.10518	down	7.03739e-05	0.00169636	yes
TRINITY_DN23905_c1_g5	1678	TRINITY_DN23905_c1_g5_i1	uncharacterized protein LOC112187669 isoform X1 [Rosa chinensis]	-	-1.04128	down	7.18517e-05	0.00173001	yes
TRINITY_DN24252_c0_g10	518	TRINITY_DN24252_c0_g10_i1;TRINITY_DN24252_c0_g10_i2	uncharacterized protein LOC110024573 [Phalaenopsis equestris]	-	1.32806	up	7.1983e-05	0.0017312	yes
TRINITY_DN25998_c0_g2	2402	TRINITY_DN25998_c0_g2_i1;TRINITY_DN25998_c0_g2_i2;TRINITY_DN25998_c0_g2_i3;TRINITY_DN25998_c0_g2_i4;TRINITY_DN25998_c0_g2_i5	cytochrome P450 704C1-like [Rosa chinensis]	CYP704C1	-2.35714	down	7.21989e-05	0.00173193	yes
TRINITY_DN24758_c1_g1	2192	TRINITY_DN24758_c1_g1_i1;TRINITY_DN24758_c1_g1_i2;TRINITY_DN24758_c1_g1_i3	probable pectate lyase 8 [Rosa chinensis]	At3g07010	-1.12776	down	7.22367e-05	0.00173193	yes
TRINITY_DN22949_c0_g1	3754	TRINITY_DN22949_c0_g1_i1;TRINITY_DN22949_c0_g1_i2;TRINITY_DN22949_c0_g1_i3;TRINITY_DN22949_c0_g1_i4;TRINITY_DN22949_c0_g1_i5;TRINITY_DN22949_c0_g1_i6	calcium-transporting ATPase, endoplasmic reticulum-type [Rosa chinensis]	LCA1	0.935369	up	7.23074e-05	0.00173193	no
TRINITY_DN22570_c1_g1	630	TRINITY_DN22570_c1_g1_i1;TRINITY_DN22570_c1_g1_i2	hypothetical protein DVH24_012447 [Malus domestica]	-	-1.51839	down	7.23416e-05	0.00173193	yes
TRINITY_DN24421_c0_g2	1699	TRINITY_DN24421_c0_g2_i1;TRINITY_DN24421_c0_g2_i2	-	-	1.00427	up	7.30508e-05	0.00174693	yes
TRINITY_DN24197_c0_g1	2349	TRINITY_DN24197_c0_g1_i1;TRINITY_DN24197_c0_g1_i10;TRINITY_DN24197_c0_g1_i11;TRINITY_DN24197_c0_g1_i12;TRINITY_DN24197_c0_g1_i13;TRINITY_DN24197_c0_g1_i14;TRINITY_DN24197_c0_g1_i15;TRINITY_DN24197_c0_g1_i16;TRINITY_DN24197_c0_g1_i17;TRINITY_DN24197_c0_g1_i2;TRINITY_DN24197_c0_g1_i3;TRINITY_DN24197_c0_g1_i4;TRINITY_DN24197_c0_g1_i5;TRINITY_DN24197_c0_g1_i6;TRINITY_DN24197_c0_g1_i7;TRINITY_DN24197_…	E3 ubiquitin-protein ligase RZFP34-like isoform X2 [Rosa chinensis]	MIEL1	-1.98014	down	7.37989e-05	0.00176283	yes
TRINITY_DN25020_c0_g2	843	TRINITY_DN25020_c0_g2_i1	auxin-responsive protein SAUR72-like [Rosa chinensis]	SAUR72	-1.99272	down	7.38825e-05	0.00176283	yes
TRINITY_DN25456_c0_g2	794	TRINITY_DN25456_c0_g2_i1	histidine-containing phosphotransfer protein 4-like [Rosa chinensis]	PHP5	2.55454	up	7.46493e-05	0.00177911	yes
TRINITY_DN26776_c2_g9	430	TRINITY_DN26776_c2_g9_i1	-	-	3.64234	up	7.52152e-05	0.00179058	yes
TRINITY_DN26291_c0_g1	4184	TRINITY_DN26291_c0_g1_i1;TRINITY_DN26291_c0_g1_i2;TRINITY_DN26291_c0_g1_i3;TRINITY_DN26291_c0_g1_i4;TRINITY_DN26291_c0_g1_i5;TRINITY_DN26291_c0_g1_i6;TRINITY_DN26291_c0_g1_i7;TRINITY_DN26291_c0_g1_i8	uncharacterized protein LOC112196794 isoform X3 [Rosa chinensis]	-	0.909215	up	7.55902e-05	0.00179743	no
TRINITY_DN24995_c0_g8	2098	TRINITY_DN24995_c0_g8_i1	polyphenol oxidase, chloroplastic-like [Rosa chinensis]	-	-1.3716	down	7.5673e-05	0.00179743	yes
TRINITY_DN26640_c0_g6	980	TRINITY_DN26640_c0_g6_i1;TRINITY_DN26640_c0_g6_i2	-	-	2.99716	up	7.60544e-05	0.00180446	yes
TRINITY_DN23922_c0_g2	1835	TRINITY_DN23922_c0_g2_i1;TRINITY_DN23922_c0_g2_i2	PREDICTED: cytochrome P450 94C1-like [Fragaria vesca subsp. vesca]	CYP94C1	-2.07985	down	7.75654e-05	0.00183787	yes
TRINITY_DN26221_c0_g1	1083	TRINITY_DN26221_c0_g1_i1;TRINITY_DN26221_c0_g1_i2	DNA replication licensing factor MCM3-like [Rosa chinensis]	ROA2	-2.46243	down	7.76369e-05	0.00183787	yes
TRINITY_DN24936_c0_g2	1745	TRINITY_DN24936_c0_g2_i1;TRINITY_DN24936_c0_g2_i2	glucan 1,3-beta-glucosidase A-like [Rosa chinensis]	exgA	1.17478	up	7.8038e-05	0.0018453	yes
TRINITY_DN25423_c0_g3	585	TRINITY_DN25423_c0_g3_i1;TRINITY_DN25423_c0_g3_i2;TRINITY_DN25423_c0_g3_i3;TRINITY_DN25423_c0_g3_i4;TRINITY_DN25423_c0_g3_i5;TRINITY_DN25423_c0_g3_i6	-	-	1.80048	up	7.86213e-05	0.00185687	yes
TRINITY_DN25685_c0_g2	488	TRINITY_DN25685_c0_g2_i1	probable F-box protein At2g36090 [Rosa chinensis]	At2g36090	-2.88565	down	7.87147e-05	0.00185687	yes
TRINITY_DN21238_c0_g12	2100	TRINITY_DN21238_c0_g12_i1	probable terpene synthase 9 [Rosa chinensis]	TPS9	-2.0159	down	7.87912e-05	0.00185687	yes
TRINITY_DN26565_c0_g1	2458	TRINITY_DN26565_c0_g1_i1;TRINITY_DN26565_c0_g1_i10;TRINITY_DN26565_c0_g1_i11;TRINITY_DN26565_c0_g1_i12;TRINITY_DN26565_c0_g1_i13;TRINITY_DN26565_c0_g1_i14;TRINITY_DN26565_c0_g1_i15;TRINITY_DN26565_c0_g1_i16;TRINITY_DN26565_c0_g1_i17;TRINITY_DN26565_c0_g1_i18;TRINITY_DN26565_c0_g1_i19;TRINITY_DN26565_c0_g1_i2;TRINITY_DN26565_c0_g1_i20;TRINITY_DN26565_c0_g1_i21;TRINITY_DN26565_c0_g1_i3;TRINITY_DN26…	putative post-transcriptional gene silencing PAZ-Argonaute family [Rosa chinensis]	AGO16	0.980112	up	7.94452e-05	0.0018702	no
TRINITY_DN25829_c0_g5	4939	TRINITY_DN25829_c0_g5_i1	uncharacterized protein LOC112192533 [Rosa chinensis]	TY3B-I	1.55382	up	7.9694e-05	0.00187396	yes
TRINITY_DN21759_c1_g2	865	TRINITY_DN21759_c1_g2_i1	ubiquitin-conjugating enzyme E2 variant 1C-like [Rosa chinensis]	UEV1D	-0.899221	down	7.98059e-05	0.00187451	no
TRINITY_DN25074_c0_g6	3594	TRINITY_DN25074_c0_g6_i1	putative Calmodulin-binding domain, plant [Rosa chinensis]	-	1.01425	up	8.03146e-05	0.00188436	yes
TRINITY_DN22140_c2_g5	1276	TRINITY_DN22140_c2_g5_i1;TRINITY_DN22140_c2_g5_i2	chaperone protein ClpB4, mitochondrial [Rosa chinensis]	CLPB3	1.63965	up	8.05564e-05	0.00188596	yes
TRINITY_DN22592_c0_g3	2854	TRINITY_DN22592_c0_g3_i1	protein NSP-INTERACTING KINASE 3 isoform X1 [Rosa chinensis]	NIK3	-1.06835	down	8.05616e-05	0.00188596	yes
TRINITY_DN26386_c0_g2	485	TRINITY_DN26386_c0_g2_i1;TRINITY_DN26386_c0_g2_i2;TRINITY_DN26386_c0_g2_i3	putative quinone oxidoreductase, partial [Fragaria x ananassa]	EO	1.21783	up	8.11006e-05	0.00189648	yes
TRINITY_DN22997_c1_g7	697	TRINITY_DN22997_c1_g7_i1;TRINITY_DN22997_c1_g7_i2;TRINITY_DN22997_c1_g7_i3;TRINITY_DN22997_c1_g7_i4	hypothetical protein RchiOBHm_Chr1g0359501 [Rosa chinensis]	-	0.994522	up	8.20475e-05	0.0019165	no
TRINITY_DN23811_c1_g5	2659	TRINITY_DN23811_c1_g5_i1	probable inactive receptor kinase At5g58300 [Rosa chinensis]	At5g58300	-1.17459	down	8.35087e-05	0.00194681	yes
TRINITY_DN23548_c0_g1	733	TRINITY_DN23548_c0_g1_i1;TRINITY_DN23548_c0_g1_i2;TRINITY_DN23548_c0_g1_i3;TRINITY_DN23548_c0_g1_i4;TRINITY_DN23548_c0_g1_i5	-	-	-1.78629	down	8.35413e-05	0.00194681	yes
TRINITY_DN24443_c1_g4	2312	TRINITY_DN24443_c1_g4_i1;TRINITY_DN24443_c1_g4_i2;TRINITY_DN24443_c1_g4_i3;TRINITY_DN24443_c1_g4_i4	uncharacterized protein LOC112197347 [Rosa chinensis]	-	0.881723	up	8.3674e-05	0.00194681	no
TRINITY_DN23993_c0_g1	1741	TRINITY_DN23993_c0_g1_i1;TRINITY_DN23993_c0_g1_i2;TRINITY_DN23993_c0_g1_i3;TRINITY_DN23993_c0_g1_i4	putative pentatricopeptide [Rosa chinensis]	-	0.976519	up	8.37141e-05	0.00194681	no
TRINITY_DN26151_c0_g8	940	TRINITY_DN26151_c0_g8_i1;TRINITY_DN26151_c0_g8_i2	PREDICTED: calmodulin-like protein 1 [Fragaria vesca subsp. vesca]	CML1	1.14869	up	8.43358e-05	0.00195911	yes
TRINITY_DN19136_c0_g1	1079	TRINITY_DN19136_c0_g1_i1	adenine phosphoribosyltransferase 3 [Rosa chinensis]	APT3	-1.39075	down	8.4537e-05	0.00196163	yes
TRINITY_DN17618_c0_g1	1219	TRINITY_DN17618_c0_g1_i1	formin-1 [Rosa chinensis]	-	-1.12619	down	8.47577e-05	0.00196414	yes
TRINITY_DN25180_c1_g6	1746	TRINITY_DN25180_c1_g6_i1;TRINITY_DN25180_c1_g6_i2	uncharacterized protein LOC112196309 [Rosa chinensis]	-	-1.70222	down	8.4831e-05	0.00196414	yes
TRINITY_DN17840_c0_g1	707	TRINITY_DN17840_c0_g1_i1	uncharacterized protein LOC112189103 [Rosa chinensis]	-	1.22579	up	8.59463e-05	0.00198778	yes
TRINITY_DN24530_c1_g8	1574	TRINITY_DN24530_c1_g8_i1	probable N-acetyltransferase HLS1 [Rosa chinensis]	HLS1	1.3609	up	8.62183e-05	0.00199189	yes
TRINITY_DN23234_c0_g9	935	TRINITY_DN23234_c0_g9_i1	hypothetical protein RchiOBHm_Chr4g0435171 [Rosa chinensis]	-	-1.65874	down	8.65772e-05	0.00199799	yes
TRINITY_DN24267_c0_g1	1144	TRINITY_DN24267_c0_g1_i1;TRINITY_DN24267_c0_g1_i2;TRINITY_DN24267_c0_g1_i3;TRINITY_DN24267_c0_g1_i4;TRINITY_DN24267_c0_g1_i5;TRINITY_DN24267_c0_g1_i6;TRINITY_DN24267_c0_g1_i7;TRINITY_DN24267_c0_g1_i8	2-hydroxyisoflavanone dehydratase-like [Rosa chinensis]	HIDM	-1.26033	down	8.66786e-05	0.00199815	yes
TRINITY_DN21689_c0_g4	852	TRINITY_DN21689_c0_g4_i1	cyclin-U2-1-like [Rosa chinensis]	CYCU2-1	-1.76041	down	8.69692e-05	0.00200266	yes
TRINITY_DN12243_c0_g1	2041	TRINITY_DN12243_c0_g1_i1;TRINITY_DN12243_c0_g1_i2	L10-interacting MYB domain-containing protein-like [Rosa chinensis]	-	-1.55821	down	8.74484e-05	0.00201137	yes
TRINITY_DN25843_c0_g4	2275	TRINITY_DN25843_c0_g4_i1;TRINITY_DN25843_c0_g4_i10;TRINITY_DN25843_c0_g4_i11;TRINITY_DN25843_c0_g4_i2;TRINITY_DN25843_c0_g4_i3;TRINITY_DN25843_c0_g4_i4;TRINITY_DN25843_c0_g4_i5;TRINITY_DN25843_c0_g4_i6;TRINITY_DN25843_c0_g4_i7;TRINITY_DN25843_c0_g4_i8;TRINITY_DN25843_c0_g4_i9	putative nucleic acid-binding protein [Rosa chinensis]	-	1.03991	up	8.75379e-05	0.00201137	yes
TRINITY_DN26199_c0_g1	3707	TRINITY_DN26199_c0_g1_i1;TRINITY_DN26199_c0_g1_i2;TRINITY_DN26199_c0_g1_i3;TRINITY_DN26199_c0_g1_i4	protein LHY-like [Rosa chinensis]	LHY	0.980603	up	8.84959e-05	0.00203065	no
TRINITY_DN25254_c0_g4	1316	TRINITY_DN25254_c0_g4_i1;TRINITY_DN25254_c0_g4_i2;TRINITY_DN25254_c0_g4_i3	PREDICTED: zinc finger A20 and AN1 domain-containing stress-associated protein 8-like isoform X1 [Fragaria vesca subsp. vesca]	SAP8	0.927757	up	8.85695e-05	0.00203065	no
TRINITY_DN22122_c0_g4	1997	TRINITY_DN22122_c0_g4_i1	PREDICTED: adenosylhomocysteinase [Malus domestica]	SAHH	-0.981835	down	8.88426e-05	0.0020339	no
TRINITY_DN24516_c0_g7	1197	TRINITY_DN24516_c0_g7_i1;TRINITY_DN24516_c0_g7_i2;TRINITY_DN24516_c0_g7_i3	annexin D4 [Rosa chinensis]	ANN4	-1.74965	down	8.89485e-05	0.0020339	yes
TRINITY_DN26762_c1_g1	2650	TRINITY_DN26762_c1_g1_i1;TRINITY_DN26762_c1_g1_i10;TRINITY_DN26762_c1_g1_i11;TRINITY_DN26762_c1_g1_i12;TRINITY_DN26762_c1_g1_i13;TRINITY_DN26762_c1_g1_i14;TRINITY_DN26762_c1_g1_i15;TRINITY_DN26762_c1_g1_i16;TRINITY_DN26762_c1_g1_i17;TRINITY_DN26762_c1_g1_i18;TRINITY_DN26762_c1_g1_i19;TRINITY_DN26762_c1_g1_i2;TRINITY_DN26762_c1_g1_i20;TRINITY_DN26762_c1_g1_i21;TRINITY_DN26762_c1_g1_i3;TRINITY_DN26…	prolyl endopeptidase isoform X1 [Rosa chinensis]	PREP	0.941	up	8.90224e-05	0.0020339	no
TRINITY_DN24501_c0_g4	863	TRINITY_DN24501_c0_g4_i1	spermatogenesis-associated protein 20 [Rosa chinensis]	SPATA20	1.38488	up	8.90962e-05	0.0020339	yes
TRINITY_DN25374_c0_g4	2105	TRINITY_DN25374_c0_g4_i1;TRINITY_DN25374_c0_g4_i2;TRINITY_DN25374_c0_g4_i3;TRINITY_DN25374_c0_g4_i4;TRINITY_DN25374_c0_g4_i5	PREDICTED: uncharacterized protein LOC101313777 [Fragaria vesca subsp. vesca]	-	-0.98628	down	8.96953e-05	0.00204536	no
TRINITY_DN25565_c0_g2	2659	TRINITY_DN25565_c0_g2_i1;TRINITY_DN25565_c0_g2_i10;TRINITY_DN25565_c0_g2_i11;TRINITY_DN25565_c0_g2_i12;TRINITY_DN25565_c0_g2_i13;TRINITY_DN25565_c0_g2_i14;TRINITY_DN25565_c0_g2_i15;TRINITY_DN25565_c0_g2_i16;TRINITY_DN25565_c0_g2_i17;TRINITY_DN25565_c0_g2_i18;TRINITY_DN25565_c0_g2_i19;TRINITY_DN25565_c0_g2_i2;TRINITY_DN25565_c0_g2_i20;TRINITY_DN25565_c0_g2_i21;TRINITY_DN25565_c0_g2_i22;TRINITY_DN2…	protein REVEILLE 7-like isoform X1 [Rosa chinensis]	RVE7	0.947753	up	9.03207e-05	0.0020555	no
TRINITY_DN24502_c1_g1	3109	TRINITY_DN24502_c1_g1_i1;TRINITY_DN24502_c1_g1_i10;TRINITY_DN24502_c1_g1_i11;TRINITY_DN24502_c1_g1_i12;TRINITY_DN24502_c1_g1_i2;TRINITY_DN24502_c1_g1_i3;TRINITY_DN24502_c1_g1_i4;TRINITY_DN24502_c1_g1_i5;TRINITY_DN24502_c1_g1_i6;TRINITY_DN24502_c1_g1_i7;TRINITY_DN24502_c1_g1_i8;TRINITY_DN24502_c1_g1_i9	PREDICTED: uncharacterized protein LOC101299355 isoform X1 [Fragaria vesca subsp. vesca]	-	0.91711	up	9.04049e-05	0.0020555	no
TRINITY_DN24937_c0_g1	3268	TRINITY_DN24937_c0_g1_i1;TRINITY_DN24937_c0_g1_i10;TRINITY_DN24937_c0_g1_i11;TRINITY_DN24937_c0_g1_i12;TRINITY_DN24937_c0_g1_i13;TRINITY_DN24937_c0_g1_i14;TRINITY_DN24937_c0_g1_i2;TRINITY_DN24937_c0_g1_i3;TRINITY_DN24937_c0_g1_i4;TRINITY_DN24937_c0_g1_i5;TRINITY_DN24937_c0_g1_i6;TRINITY_DN24937_c0_g1_i7;TRINITY_DN24937_c0_g1_i8;TRINITY_DN24937_c0_g1_i9	CSC1-like protein RXW8 isoform X1 [Rosa chinensis]	RXW8	1.18185	up	9.04317e-05	0.0020555	yes
TRINITY_DN23829_c0_g1	2729	TRINITY_DN23829_c0_g1_i1;TRINITY_DN23829_c0_g1_i10;TRINITY_DN23829_c0_g1_i11;TRINITY_DN23829_c0_g1_i12;TRINITY_DN23829_c0_g1_i13;TRINITY_DN23829_c0_g1_i14;TRINITY_DN23829_c0_g1_i2;TRINITY_DN23829_c0_g1_i3;TRINITY_DN23829_c0_g1_i4;TRINITY_DN23829_c0_g1_i5;TRINITY_DN23829_c0_g1_i6;TRINITY_DN23829_c0_g1_i7;TRINITY_DN23829_c0_g1_i8;TRINITY_DN23829_c0_g1_i9	protein IQ-DOMAIN 1 isoform X2 [Rosa chinensis]	-	-1.15652	down	9.07382e-05	0.00206024	yes
TRINITY_DN24923_c0_g1	1473	TRINITY_DN24923_c0_g1_i1;TRINITY_DN24923_c0_g1_i10;TRINITY_DN24923_c0_g1_i2;TRINITY_DN24923_c0_g1_i3;TRINITY_DN24923_c0_g1_i4;TRINITY_DN24923_c0_g1_i5;TRINITY_DN24923_c0_g1_i6;TRINITY_DN24923_c0_g1_i7;TRINITY_DN24923_c0_g1_i8;TRINITY_DN24923_c0_g1_i9	PREDICTED: dehydrodolichyl diphosphate syntase complex subunit NUS1 [Fragaria vesca subsp. vesca]	NUS1	1.24571	up	9.13009e-05	0.00207079	yes
TRINITY_DN24337_c0_g13	816	TRINITY_DN24337_c0_g13_i1	E3 ubiquitin-protein ligase MPSR1-like [Rosa chinensis]	DURF2	-1.13089	down	9.1899e-05	0.00208212	yes
TRINITY_DN24885_c0_g6	1262	TRINITY_DN24885_c0_g6_i1	fatty acid desaturase 4, chloroplastic [Rosa chinensis]	FAD4	1.25048	up	9.20079e-05	0.00208236	yes
TRINITY_DN23488_c1_g13	1051	TRINITY_DN23488_c1_g13_i1	GATA transcription factor 4-like [Rosa chinensis]	GATA4	-1.18019	down	9.3325e-05	0.0021099	yes
TRINITY_DN21725_c0_g5	2021	TRINITY_DN21725_c0_g5_i1	PREDICTED: uncharacterized protein LOC101291722 [Fragaria vesca subsp. vesca]	AHL5	-1.00923	down	9.36518e-05	0.00211503	yes
TRINITY_DN24907_c2_g5	851	TRINITY_DN24907_c2_g5_i1	-	-	3.10952	up	9.5769e-05	0.00216053	yes
TRINITY_DN24915_c0_g4	846	TRINITY_DN24915_c0_g4_i1;TRINITY_DN24915_c0_g4_i2;TRINITY_DN24915_c0_g4_i3	putative allergen Rub i 3 [Rubus idaeus]	MALD3	1.2304	up	9.61094e-05	0.0021659	yes
TRINITY_DN23192_c0_g7	1375	TRINITY_DN23192_c0_g7_i1	probable beta-1,4-xylosyltransferase IRX9 [Rosa chinensis]	IRX9	1.56593	up	9.67138e-05	0.00217719	yes
TRINITY_DN25611_c0_g2	2942	TRINITY_DN25611_c0_g2_i1;TRINITY_DN25611_c0_g2_i10;TRINITY_DN25611_c0_g2_i2;TRINITY_DN25611_c0_g2_i3;TRINITY_DN25611_c0_g2_i4;TRINITY_DN25611_c0_g2_i5;TRINITY_DN25611_c0_g2_i6;TRINITY_DN25611_c0_g2_i7;TRINITY_DN25611_c0_g2_i8;TRINITY_DN25611_c0_g2_i9	digalactosyldiacylglycerol synthase 1, chloroplastic [Rosa chinensis]	DGD1	1.02899	up	9.69726e-05	0.0021807	yes
TRINITY_DN21348_c0_g3	1281	TRINITY_DN21348_c0_g3_i1	PREDICTED: RNA-binding protein cabeza [Fragaria vesca subsp. vesca]	HIPP32	-1.02189	down	9.75081e-05	0.00219041	yes
TRINITY_DN21951_c0_g1	2124	TRINITY_DN21951_c0_g1_i1;TRINITY_DN21951_c0_g1_i2;TRINITY_DN21951_c0_g1_i3;TRINITY_DN21951_c0_g1_i4;TRINITY_DN21951_c0_g1_i5;TRINITY_DN21951_c0_g1_i6;TRINITY_DN21951_c0_g1_i7;TRINITY_DN21951_c0_g1_i8	uncharacterized protein LOC112187077 [Rosa chinensis]	-	-1.25787	down	9.82695e-05	0.00220516	yes
TRINITY_DN19339_c0_g1	976	TRINITY_DN19339_c0_g1_i1	uncharacterized protein LOC112178062 [Rosa chinensis]	-	-1.69734	down	9.89515e-05	0.00221811	yes
TRINITY_DN25504_c1_g1	1673	TRINITY_DN25504_c1_g1_i1;TRINITY_DN25504_c1_g1_i10;TRINITY_DN25504_c1_g1_i11;TRINITY_DN25504_c1_g1_i12;TRINITY_DN25504_c1_g1_i13;TRINITY_DN25504_c1_g1_i14;TRINITY_DN25504_c1_g1_i15;TRINITY_DN25504_c1_g1_i2;TRINITY_DN25504_c1_g1_i3;TRINITY_DN25504_c1_g1_i4;TRINITY_DN25504_c1_g1_i5;TRINITY_DN25504_c1_g1_i6;TRINITY_DN25504_c1_g1_i7;TRINITY_DN25504_c1_g1_i8;TRINITY_DN25504_c1_g1_i9	spermine synthase [Rosa chinensis]	SPMS	-1.21505	down	0.000101172	0.00226548	yes
TRINITY_DN17813_c0_g1	1081	TRINITY_DN17813_c0_g1_i1	PREDICTED: probable xyloglucan endotransglucosylase/hydrolase protein 10 [Fragaria vesca subsp. vesca]	XTH10	3.37068	up	0.000101426	0.00226876	yes
TRINITY_DN24376_c0_g13	881	TRINITY_DN24376_c0_g13_i1	uncharacterized protein LOC112198094 isoform X1 [Rosa chinensis]	-	-3.57241	down	0.000101645	0.00227125	yes
TRINITY_DN23055_c1_g1	1913	TRINITY_DN23055_c1_g1_i1;TRINITY_DN23055_c1_g1_i2;TRINITY_DN23055_c1_g1_i3;TRINITY_DN23055_c1_g1_i4;TRINITY_DN23055_c1_g1_i5	ATP-dependent 6-phosphofructokinase 6-like [Rosa chinensis]	PFK3	1.53286	up	0.000102289	0.00228204	yes
TRINITY_DN24806_c0_g6	958	TRINITY_DN24806_c0_g6_i1	late embryogenesis abundant protein At1g64065-like [Rosa chinensis]	-	3.01148	up	0.000102344	0.00228204	yes
TRINITY_DN23214_c3_g1	928	TRINITY_DN23214_c3_g1_i1;TRINITY_DN23214_c3_g1_i2;TRINITY_DN23214_c3_g1_i3	endochitinase-like [Rosa chinensis]	-	-2.23158	down	0.000102489	0.00228286	yes
TRINITY_DN22920_c0_g1	1643	TRINITY_DN22920_c0_g1_i1;TRINITY_DN22920_c0_g1_i2	F-box protein At1g67340 [Rosa chinensis]	At1g67340	0.954322	up	0.000102759	0.00228647	no
TRINITY_DN26151_c0_g15	1907	TRINITY_DN26151_c0_g15_i1	hydroxymethylglutaryl-CoA synthase [Rosa chinensis]	HMGS	-1.21831	down	0.000104505	0.00232287	yes
TRINITY_DN26554_c0_g3	2886	TRINITY_DN26554_c0_g3_i1;TRINITY_DN26554_c0_g3_i2;TRINITY_DN26554_c0_g3_i3;TRINITY_DN26554_c0_g3_i4	G-type lectin S-receptor-like serine/threonine-protein kinase CES101 isoform X1 [Rosa chinensis]	CES101	0.91882	up	0.000105581	0.00234432	no
TRINITY_DN25360_c1_g1	1747	TRINITY_DN25360_c1_g1_i1;TRINITY_DN25360_c1_g1_i2;TRINITY_DN25360_c1_g1_i3;TRINITY_DN25360_c1_g1_i4	UPF0496 protein At4g34320-like [Rosa chinensis]	-	-1.34004	down	0.000106027	0.00235174	yes
TRINITY_DN22833_c0_g9	3436	TRINITY_DN22833_c0_g9_i1	PREDICTED: receptor-like protein kinase HSL1 [Fragaria vesca subsp. vesca]	HSL1	1.05037	up	0.000107632	0.00238485	yes
TRINITY_DN26048_c0_g8	1759	TRINITY_DN26048_c0_g8_i1	PREDICTED: uncharacterized protein LOC103342549 [Prunus mume]	-	1.91505	up	0.000109018	0.00241303	yes
TRINITY_DN22274_c2_g4	548	TRINITY_DN22274_c2_g4_i1	putative ATPase, AAA-type, core, AAA-type ATPase domain-containing protein [Rosa chinensis]	At2g18193	1.74422	up	0.000110115	0.00243476	yes
TRINITY_DN24875_c0_g3	1763	TRINITY_DN24875_c0_g3_i1;TRINITY_DN24875_c0_g3_i2;TRINITY_DN24875_c0_g3_i3	protein NDL2-like [Rosa chinensis]	SF21	-1.16435	down	0.000110958	0.00245037	yes
TRINITY_DN24748_c0_g1	3460	TRINITY_DN24748_c0_g1_i1	cellulose synthase A catalytic subunit 4 [UDP-forming] [Rosa chinensis]	CESA4	1.28657	up	0.000111053	0.00245037	yes
TRINITY_DN24090_c1_g2	2822	TRINITY_DN24090_c1_g2_i1;TRINITY_DN24090_c1_g2_i10;TRINITY_DN24090_c1_g2_i11;TRINITY_DN24090_c1_g2_i12;TRINITY_DN24090_c1_g2_i2;TRINITY_DN24090_c1_g2_i3;TRINITY_DN24090_c1_g2_i4;TRINITY_DN24090_c1_g2_i5;TRINITY_DN24090_c1_g2_i6;TRINITY_DN24090_c1_g2_i7;TRINITY_DN24090_c1_g2_i8;TRINITY_DN24090_c1_g2_i9	probable sugar phosphate/phosphate translocator At3g17430 [Rosa chinensis]	At3g17430	-0.925532	down	0.000111376	0.00245492	no
TRINITY_DN12183_c0_g1	583	TRINITY_DN12183_c0_g1_i1	xanthohumol 4-O-methyltransferase-like [Rosa chinensis]	7OMT	-3.30785	down	0.000111804	0.00246179	yes
TRINITY_DN25120_c0_g6	1549	TRINITY_DN25120_c0_g6_i1	scopoletin glucosyltransferase-like [Rosa chinensis]	GT7	1.32604	up	0.000112044	0.00246451	yes
TRINITY_DN21719_c1_g2	2072	TRINITY_DN21719_c1_g2_i1	MLO-like protein 3 [Rosa chinensis]	MLO3	-2.46479	down	0.000112633	0.00247487	yes
TRINITY_DN26022_c0_g9	1179	TRINITY_DN26022_c0_g9_i1	PREDICTED: uncharacterized protein OsI_027940-like [Fragaria vesca subsp. vesca]	OsI_027940	0.953502	up	0.000113075	0.00248201	no
TRINITY_DN22363_c1_g5	1711	TRINITY_DN22363_c1_g5_i1	NDR1/HIN1-like protein 13 [Rosa chinensis]	-	-0.897648	down	0.000114003	0.0024978	no
TRINITY_DN24335_c4_g1	879	TRINITY_DN24335_c4_g1_i1	-	-	-2.86875	down	0.000114031	0.0024978	yes
TRINITY_DN19029_c0_g1	691	TRINITY_DN19029_c0_g1_i1	hypothetical protein RchiOBHm_Chr2g0086741 [Rosa chinensis]	-	1.1848	up	0.000114463	0.00250466	yes
TRINITY_DN24550_c0_g5	2375	TRINITY_DN24550_c0_g5_i1	leucine-rich repeat receptor-like protein kinase PXC1 [Rosa chinensis]	PXC1	-1.1014	down	0.000114854	0.00251063	yes
TRINITY_DN21426_c1_g19	3526	TRINITY_DN21426_c1_g19_i1	apocytochrome b (mitochondrion) [Entransia fimbriata]	Mtnd5	-1.14951	down	0.000115043	0.00251216	yes
TRINITY_DN23833_c0_g7	3135	TRINITY_DN23833_c0_g7_i1;TRINITY_DN23833_c0_g7_i2;TRINITY_DN23833_c0_g7_i3;TRINITY_DN23833_c0_g7_i4;TRINITY_DN23833_c0_g7_i5;TRINITY_DN23833_c0_g7_i6;TRINITY_DN23833_c0_g7_i7	probable acyl-activating enzyme 17, peroxisomal isoform X1 [Rosa chinensis]	AAE17	0.875099	up	0.000115237	0.00251378	no
TRINITY_DN23456_c0_g6	636	TRINITY_DN23456_c0_g6_i1	ammonium transporter 1 member 2-like [Rosa chinensis]	AMT1-2	-3.70068	down	0.000115501	0.00251693	yes
TRINITY_DN23109_c2_g1	1837	TRINITY_DN23109_c2_g1_i1;TRINITY_DN23109_c2_g1_i2	zinc finger protein CONSTANS-LIKE 14-like [Rosa chinensis]	COL14	-1.20464	down	0.000115778	0.00252039	yes
TRINITY_DN22619_c0_g1	2786	TRINITY_DN22619_c0_g1_i1	PREDICTED: subtilisin-like protease [Fragaria vesca subsp. vesca]	SBT1.5	-1.08653	down	0.000116491	0.00253328	yes
TRINITY_DN26484_c1_g1	2510	TRINITY_DN26484_c1_g1_i1;TRINITY_DN26484_c1_g1_i2;TRINITY_DN26484_c1_g1_i3;TRINITY_DN26484_c1_g1_i4;TRINITY_DN26484_c1_g1_i5;TRINITY_DN26484_c1_g1_i6;TRINITY_DN26484_c1_g1_i7;TRINITY_DN26484_c1_g1_i8;TRINITY_DN26484_c1_g1_i9	glucose-6-phosphate isomerase, cytosolic [Rosa chinensis]	PGIC1	0.899527	up	0.000116717	0.0025356	no
TRINITY_DN26174_c0_g7	654	TRINITY_DN26174_c0_g7_i1	uncharacterized protein LOC112188447 [Rosa chinensis]	-	1.46453	up	0.000116893	0.00253682	yes
TRINITY_DN25109_c0_g1	1662	TRINITY_DN25109_c0_g1_i1;TRINITY_DN25109_c0_g1_i2	PREDICTED: squamosa promoter-binding-like protein 8 [Fragaria vesca subsp. vesca]	SPL8	-1.37274	down	0.000117612	0.0025498	yes
TRINITY_DN23843_c0_g3	1950	TRINITY_DN23843_c0_g3_i1;TRINITY_DN23843_c0_g3_i2	PREDICTED: cytochrome P450 71A1-like [Fragaria vesca subsp. vesca]	CYP75B2	-1.03714	down	0.000118276	0.00256156	yes
TRINITY_DN21832_c0_g3	1214	TRINITY_DN21832_c0_g3_i1	PREDICTED: alpha carbonic anhydrase 7-like, partial [Fragaria vesca subsp. vesca]	ACA7	-1.27598	down	0.000120728	0.00261199	yes
TRINITY_DN21683_c0_g8	1277	TRINITY_DN21683_c0_g8_i1	PREDICTED: 1-aminocyclopropane-1-carboxylate oxidase 1 [Fragaria vesca subsp. vesca]	ACO2	-1.14626	down	0.00012159	0.00262533	yes
TRINITY_DN23851_c0_g1	528	TRINITY_DN23851_c0_g1_i1;TRINITY_DN23851_c0_g1_i2	putative disease resistance RPP13-like protein 1 isoform X3 [Rosa chinensis]	-	3.50673	up	0.000121594	0.00262533	yes
TRINITY_DN22132_c0_g4	2006	TRINITY_DN22132_c0_g4_i1;TRINITY_DN22132_c0_g4_i2;TRINITY_DN22132_c0_g4_i3	uncharacterized protein LOC112193112 [Rosa chinensis]	cgt	0.965223	up	0.000122345	0.00263886	no
TRINITY_DN21755_c0_g4	847	TRINITY_DN21755_c0_g4_i1	PREDICTED: pleiotropic drug resistance protein 2-like [Fragaria vesca subsp. vesca]	PDR2	-1.44213	down	0.000122612	0.0026419	yes
TRINITY_DN25502_c0_g1	2216	TRINITY_DN25502_c0_g1_i1;TRINITY_DN25502_c0_g1_i10;TRINITY_DN25502_c0_g1_i11;TRINITY_DN25502_c0_g1_i12;TRINITY_DN25502_c0_g1_i13;TRINITY_DN25502_c0_g1_i14;TRINITY_DN25502_c0_g1_i15;TRINITY_DN25502_c0_g1_i16;TRINITY_DN25502_c0_g1_i17;TRINITY_DN25502_c0_g1_i18;TRINITY_DN25502_c0_g1_i2;TRINITY_DN25502_c0_g1_i3;TRINITY_DN25502_c0_g1_i4;TRINITY_DN25502_c0_g1_i5;TRINITY_DN25502_c0_g1_i6;TRINITY_DN25502…	arginase 1, mitochondrial [Rosa chinensis]	ARGAH1	-2.11436	down	0.000123728	0.00266179	yes
TRINITY_DN25447_c0_g1	1984	TRINITY_DN25447_c0_g1_i1;TRINITY_DN25447_c0_g1_i2;TRINITY_DN25447_c0_g1_i3	protein ECERIFERUM 2-like [Rosa chinensis]	CER26	1.18639	up	0.000123786	0.00266179	yes
TRINITY_DN19793_c0_g3	1306	TRINITY_DN19793_c0_g3_i1	PREDICTED: carbohydrate-binding X8 domain-containing protein-like [Fragaria vesca subsp. vesca]	At1g11820	2.21518	up	0.000123962	0.00266286	yes
TRINITY_DN22166_c1_g10	697	TRINITY_DN22166_c1_g10_i1	PREDICTED: HVA22-like protein f [Fragaria vesca subsp. vesca]	HVA22F	3.04541	up	0.000124217	0.00266562	yes
TRINITY_DN25188_c0_g2	1935	TRINITY_DN25188_c0_g2_i1;TRINITY_DN25188_c0_g2_i2;TRINITY_DN25188_c0_g2_i3;TRINITY_DN25188_c0_g2_i4;TRINITY_DN25188_c0_g2_i5;TRINITY_DN25188_c0_g2_i6	AAA-ATPase At3g28580-like isoform X1 [Rosa chinensis]	AATP1	-1.99434	down	0.000124597	0.00267106	yes
TRINITY_DN22529_c0_g5	3243	TRINITY_DN22529_c0_g5_i1;TRINITY_DN22529_c0_g5_i2;TRINITY_DN22529_c0_g5_i3;TRINITY_DN22529_c0_g5_i4;TRINITY_DN22529_c0_g5_i5;TRINITY_DN22529_c0_g5_i6;TRINITY_DN22529_c0_g5_i7;TRINITY_DN22529_c0_g5_i8;TRINITY_DN22529_c0_g5_i9	PREDICTED: pentatricopeptide repeat-containing protein MRL1, chloroplastic [Fragaria vesca subsp. vesca]	MRL1	0.983284	up	0.000126536	0.00270988	no
TRINITY_DN23769_c1_g3	2435	TRINITY_DN23769_c1_g3_i1;TRINITY_DN23769_c1_g3_i2	putative sieve element occlusion [Rosa chinensis]	SEOB	1.00192	up	0.000127163	0.00272053	yes
TRINITY_DN26534_c1_g6	910	TRINITY_DN26534_c1_g6_i1	LOW QUALITY PROTEIN: RNA-binding protein cabeza [Rosa chinensis]	-	-1.32615	down	0.000128068	0.00273712	yes
TRINITY_DN22188_c0_g1	1264	TRINITY_DN22188_c0_g1_i1	PREDICTED: stAR-related lipid transfer protein 7, mitochondrial-like isoform X1 [Fragaria vesca subsp. vesca]	-	2.21384	up	0.000128987	0.00275398	yes
TRINITY_DN22467_c0_g6	1168	TRINITY_DN22467_c0_g6_i1;TRINITY_DN22467_c0_g6_i2	gamma-glutamylcyclotransferase 2-1-like [Rosa chinensis]	GGCT2;2	-1.13595	down	0.000129391	0.00275983	yes
TRINITY_DN22304_c1_g7	2007	TRINITY_DN22304_c1_g7_i1;TRINITY_DN22304_c1_g7_i2	F-box protein CPR1 [Rosa chinensis]	CPR30	1.00747	up	0.000129544	0.0027603	yes
TRINITY_DN26567_c1_g1	561	TRINITY_DN26567_c1_g1_i1;TRINITY_DN26567_c1_g1_i2	geraniol 8-hydroxylase-like [Rosa chinensis]	CYP76B6	-2.39252	down	0.000129917	0.00276544	yes
TRINITY_DN22734_c2_g8	2290	TRINITY_DN22734_c2_g8_i1	PREDICTED: primary amine oxidase [Fragaria vesca subsp. vesca]	AO1	-1.90304	down	0.000130156	0.00276776	yes
TRINITY_DN23994_c0_g10	1297	TRINITY_DN23994_c0_g10_i1;TRINITY_DN23994_c0_g10_i2	probable xyloglucan endotransglucosylase/hydrolase protein 33 isoform X1 [Rosa chinensis]	XTH33	1.56959	up	0.000131381	0.00278819	yes
TRINITY_DN25679_c2_g1	424	TRINITY_DN25679_c2_g1_i1;TRINITY_DN25679_c2_g1_i2;TRINITY_DN25679_c2_g1_i3	-	-	3.38949	up	0.000131382	0.00278819	yes
TRINITY_DN3166_c0_g1	1263	TRINITY_DN3166_c0_g1_i1	predicted protein [Hordeum vulgare subsp. vulgare]	Ctss	-3.31425	down	0.000131578	0.00278957	yes
TRINITY_DN19957_c0_g1	930	TRINITY_DN19957_c0_g1_i1	ethylene-responsive transcription factor ERF023 isoform X2 [Rosa chinensis]	ERF023	-0.956286	down	0.000132014	0.00279352	no
TRINITY_DN23699_c2_g2	1147	TRINITY_DN23699_c2_g2_i1;TRINITY_DN23699_c2_g2_i2;TRINITY_DN23699_c2_g2_i3	-	-	1.31839	up	0.000132029	0.00279352	yes
TRINITY_DN23399_c1_g4	1470	TRINITY_DN23399_c1_g4_i1;TRINITY_DN23399_c1_g4_i2	pentatricopeptide repeat-containing protein At2g17033 [Rosa chinensis]	At2g17033	1.07496	up	0.000132245	0.00279529	yes
TRINITY_DN26704_c2_g1	1333	TRINITY_DN26704_c2_g1_i1;TRINITY_DN26704_c2_g1_i10;TRINITY_DN26704_c2_g1_i11;TRINITY_DN26704_c2_g1_i12;TRINITY_DN26704_c2_g1_i2;TRINITY_DN26704_c2_g1_i3;TRINITY_DN26704_c2_g1_i4;TRINITY_DN26704_c2_g1_i5;TRINITY_DN26704_c2_g1_i6;TRINITY_DN26704_c2_g1_i7;TRINITY_DN26704_c2_g1_i8;TRINITY_DN26704_c2_g1_i9	PREDICTED: protein TRANSPARENT TESTA 12-like [Fragaria vesca subsp. vesca]	DTX29	-1.04193	down	0.000133543	0.00281989	yes
TRINITY_DN25738_c0_g4	2294	TRINITY_DN25738_c0_g4_i1	L-type lectin-domain containing receptor kinase S.4-like [Rosa chinensis]	LECRKS4	2.45164	up	0.000134158	0.00283001	yes
TRINITY_DN24467_c0_g3	4297	TRINITY_DN24467_c0_g3_i1;TRINITY_DN24467_c0_g3_i2	phosphoglucan, water dikinase, chloroplastic [Rosa chinensis]	GWD3	0.957193	up	0.00013429	0.00283001	no
TRINITY_DN18764_c0_g1	2083	TRINITY_DN18764_c0_g1_i1	leucine-rich repeat receptor-like serine/threonine/tyrosine-protein kinase SOBIR1 [Rosa chinensis]	SOBIR1	-1.43123	down	0.000134692	0.00283564	yes
TRINITY_DN26464_c0_g1	1816	TRINITY_DN26464_c0_g1_i1;TRINITY_DN26464_c0_g1_i10;TRINITY_DN26464_c0_g1_i11;TRINITY_DN26464_c0_g1_i12;TRINITY_DN26464_c0_g1_i13;TRINITY_DN26464_c0_g1_i14;TRINITY_DN26464_c0_g1_i15;TRINITY_DN26464_c0_g1_i16;TRINITY_DN26464_c0_g1_i17;TRINITY_DN26464_c0_g1_i18;TRINITY_DN26464_c0_g1_i19;TRINITY_DN26464_c0_g1_i2;TRINITY_DN26464_c0_g1_i20;TRINITY_DN26464_c0_g1_i21;TRINITY_DN26464_c0_g1_i22;TRINITY_DN2…	PREDICTED: MADS-box protein JOINTLESS-like [Fragaria vesca subsp. vesca]	J	-0.925762	down	0.000135642	0.00285281	no
TRINITY_DN21029_c1_g4	2323	TRINITY_DN21029_c1_g4_i1;TRINITY_DN21029_c1_g4_i2;TRINITY_DN21029_c1_g4_i3	uncharacterized protein LOC112192744 [Rosa chinensis]	-	2.49793	up	0.000138187	0.00290345	yes
TRINITY_DN23887_c1_g4	2426	TRINITY_DN23887_c1_g4_i1;TRINITY_DN23887_c1_g4_i2;TRINITY_DN23887_c1_g4_i3;TRINITY_DN23887_c1_g4_i4	PREDICTED: dynamin-related protein 1C [Fragaria vesca subsp. vesca]	DRP1C	-1.2052	down	0.000138326	0.00290347	yes
TRINITY_DN25870_c0_g2	1977	TRINITY_DN25870_c0_g2_i1	PREDICTED: protein NETWORKED 4A-like isoform X1 [Fragaria vesca subsp. vesca]	NET4B	-1.43863	down	0.000138718	0.0029088	yes
TRINITY_DN24093_c0_g1	1604	TRINITY_DN24093_c0_g1_i1;TRINITY_DN24093_c0_g1_i2;TRINITY_DN24093_c0_g1_i3;TRINITY_DN24093_c0_g1_i4	-	-	1.83831	up	0.000140163	0.00293619	yes
TRINITY_DN23955_c2_g1	1669	TRINITY_DN23955_c2_g1_i1;TRINITY_DN23955_c2_g1_i10;TRINITY_DN23955_c2_g1_i11;TRINITY_DN23955_c2_g1_i12;TRINITY_DN23955_c2_g1_i13;TRINITY_DN23955_c2_g1_i14;TRINITY_DN23955_c2_g1_i15;TRINITY_DN23955_c2_g1_i16;TRINITY_DN23955_c2_g1_i17;TRINITY_DN23955_c2_g1_i18;TRINITY_DN23955_c2_g1_i2;TRINITY_DN23955_c2_g1_i3;TRINITY_DN23955_c2_g1_i4;TRINITY_DN23955_c2_g1_i5;TRINITY_DN23955_c2_g1_i6;TRINITY_DN23955…	putative GATA transcription factor 22 [Rosa chinensis]	-	1.23639	up	0.000140544	0.00294126	yes
TRINITY_DN24208_c0_g2	1108	TRINITY_DN24208_c0_g2_i1	PREDICTED: glucuronoxylan 4-O-methyltransferase 1 [Fragaria vesca subsp. vesca]	At1g27930	2.61155	up	0.000140921	0.00294622	yes
TRINITY_DN23438_c0_g4	1510	TRINITY_DN23438_c0_g4_i1	uncharacterized protein LOC112202314 isoform X1 [Rosa chinensis]	-	-3.69871	down	0.000142313	0.00297239	yes
TRINITY_DN24150_c1_g6	4535	TRINITY_DN24150_c1_g6_i1	pentatricopeptide repeat-containing protein At1g71210, mitochondrial [Rosa chinensis]	At1g71210	1.04677	up	0.000144888	0.00302319	yes
TRINITY_DN22473_c0_g2	2850	TRINITY_DN22473_c0_g2_i1	protein NSP-INTERACTING KINASE 2 [Rosa chinensis]	NIK2	-1.56494	down	0.000146704	0.00305805	yes
TRINITY_DN21467_c0_g2	1544	TRINITY_DN21467_c0_g2_i1;TRINITY_DN21467_c0_g2_i2	PREDICTED: neurofilament medium polypeptide-like [Fragaria vesca subsp. vesca]	HIPP07	-1.53474	down	0.000147665	0.00307504	yes
TRINITY_DN25869_c0_g4	815	TRINITY_DN25869_c0_g4_i1	PREDICTED: major allergen Pru ar 1-like [Fragaria vesca subsp. vesca]	-	-1.10551	down	0.00014815	0.0030821	yes
TRINITY_DN24253_c1_g4	2931	TRINITY_DN24253_c1_g4_i1;TRINITY_DN24253_c1_g4_i2;TRINITY_DN24253_c1_g4_i3;TRINITY_DN24253_c1_g4_i4	PREDICTED: probable inactive receptor kinase At5g58300 [Fragaria vesca subsp. vesca]	At5g58300	-0.915108	down	0.000149681	0.00311089	no
TRINITY_DN25738_c0_g2	1296	TRINITY_DN25738_c0_g2_i1;TRINITY_DN25738_c0_g2_i2;TRINITY_DN25738_c0_g2_i3;TRINITY_DN25738_c0_g2_i4	PREDICTED: chlorophyll a-b binding protein 6, chloroplastic [Fragaria vesca subsp. vesca]	CAB6A	-0.928959	down	0.000149956	0.00311118	no
TRINITY_DN25985_c1_g5	666	TRINITY_DN25985_c1_g5_i1;TRINITY_DN25985_c1_g5_i2;TRINITY_DN25985_c1_g5_i3;TRINITY_DN25985_c1_g5_i4;TRINITY_DN25985_c1_g5_i5	-	-	0.955402	up	0.000149989	0.00311118	no
TRINITY_DN22291_c0_g1	2389	TRINITY_DN22291_c0_g1_i1	D-3-phosphoglycerate dehydrogenase 2, chloroplastic-like [Rosa chinensis]	PGDH2	-1.01452	down	0.000150834	0.00312562	yes
TRINITY_DN22927_c0_g4	1794	TRINITY_DN22927_c0_g4_i1	ethylene-responsive transcription factor CRF2-like [Rosa chinensis]	CRF2	1.64111	up	0.00015134	0.00313094	yes
TRINITY_DN24050_c0_g3	947	TRINITY_DN24050_c0_g3_i1;TRINITY_DN24050_c0_g3_i2	-	-	1.2257	up	0.000151387	0.00313094	yes
TRINITY_DN24882_c0_g9	234	TRINITY_DN24882_c0_g9_i1	PREDICTED: chlorophyll a-b binding protein of LHCII type 1 [Malus domestica]	CAB16	-1.15335	down	0.000151543	0.00313109	yes
TRINITY_DN19815_c0_g1	889	TRINITY_DN19815_c0_g1_i1	PREDICTED: probable E3 ubiquitin-protein ligase XERICO [Fragaria vesca subsp. vesca]	XERICO	-0.893987	down	0.000151762	0.00313256	no
TRINITY_DN23383_c0_g4	1585	TRINITY_DN23383_c0_g4_i1;TRINITY_DN23383_c0_g4_i2;TRINITY_DN23383_c0_g4_i3	chlorophyll a-b binding protein 3, chloroplastic [Rosa chinensis]	LHCB3	-0.970919	down	0.000154004	0.00317559	no
TRINITY_DN21633_c1_g7	794	TRINITY_DN21633_c1_g7_i1	-	-	3.2612	up	0.000154196	0.00317559	yes
TRINITY_DN28701_c0_g1	780	TRINITY_DN28701_c0_g1_i1	uclacyanin-2-like [Rosa chinensis]	ENOD16	-2.28741	down	0.00015443	0.00317559	yes
TRINITY_DN26799_c1_g3	1243	TRINITY_DN26799_c1_g3_i1;TRINITY_DN26799_c1_g3_i2	PREDICTED: pectin acetylesterase 5-like [Fragaria vesca subsp. vesca]	PAE5	-2.30178	down	0.000154448	0.00317559	yes
TRINITY_DN23056_c1_g1	1566	TRINITY_DN23056_c1_g1_i1;TRINITY_DN23056_c1_g1_i2;TRINITY_DN23056_c1_g1_i3;TRINITY_DN23056_c1_g1_i4;TRINITY_DN23056_c1_g1_i5	inositol-tetrakisphosphate 1-kinase 3-like isoform X1 [Rosa chinensis]	ITPK3	-1.17897	down	0.000154846	0.00317767	yes
TRINITY_DN24942_c1_g3	3331	TRINITY_DN24942_c1_g3_i1	cellulose synthase A catalytic subunit 8 [UDP-forming] [Rosa chinensis]	CESA8	1.17563	up	0.000154851	0.00317767	yes
TRINITY_DN24862_c0_g4	3008	TRINITY_DN24862_c0_g4_i1;TRINITY_DN24862_c0_g4_i2;TRINITY_DN24862_c0_g4_i3;TRINITY_DN24862_c0_g4_i4;TRINITY_DN24862_c0_g4_i5;TRINITY_DN24862_c0_g4_i6	uncharacterized protein LOC112177172 [Rosa chinensis]	-	-1.02948	down	0.000155174	0.00318122	yes
TRINITY_DN22530_c0_g10	1824	TRINITY_DN22530_c0_g10_i1	aluminum-activated malate transporter 9-like isoform X1 [Rosa chinensis]	ALMT9	-1.60189	down	0.00015583	0.00319157	yes
TRINITY_DN25114_c0_g4	1887	TRINITY_DN25114_c0_g4_i1;TRINITY_DN25114_c0_g4_i2	uncharacterized protein LOC112185115 [Rosa chinensis]	-	-1.99287	down	0.000156353	0.00319652	yes
TRINITY_DN24905_c0_g3	861	TRINITY_DN24905_c0_g3_i1;TRINITY_DN24905_c0_g3_i2;TRINITY_DN24905_c0_g3_i3	-	-	-2.13614	down	0.000156447	0.00319652	yes
TRINITY_DN20825_c0_g1	1331	TRINITY_DN20825_c0_g1_i1;TRINITY_DN20825_c0_g1_i2;TRINITY_DN20825_c0_g1_i3	protein POOR HOMOLOGOUS SYNAPSIS 1 [Rosa chinensis]	PHS1	2.75612	up	0.000156526	0.00319652	yes
TRINITY_DN26341_c0_g5	1486	TRINITY_DN26341_c0_g5_i1	anthocyanidin 3-O-glucoside 2''-O-glucosyltransferase-like [Rosa chinensis]	3GGT	2.36027	up	0.000157476	0.00321112	yes
TRINITY_DN25329_c0_g3	3878	TRINITY_DN25329_c0_g3_i1;TRINITY_DN25329_c0_g3_i10;TRINITY_DN25329_c0_g3_i11;TRINITY_DN25329_c0_g3_i12;TRINITY_DN25329_c0_g3_i2;TRINITY_DN25329_c0_g3_i3;TRINITY_DN25329_c0_g3_i4;TRINITY_DN25329_c0_g3_i5;TRINITY_DN25329_c0_g3_i6;TRINITY_DN25329_c0_g3_i7;TRINITY_DN25329_c0_g3_i8;TRINITY_DN25329_c0_g3_i9	xylose isomerase [Rosa chinensis]	XYLA	0.900198	up	0.000157545	0.00321112	no
TRINITY_DN26625_c1_g3	942	TRINITY_DN26625_c1_g3_i1	NDR1/HIN1-like protein 26 [Rosa chinensis]	-	2.18623	up	0.000157857	0.00321437	yes
TRINITY_DN23567_c1_g2	1388	TRINITY_DN23567_c1_g2_i1;TRINITY_DN23567_c1_g2_i2	peroxidase 12, partial [Rosa chinensis]	PER12	-0.891373	down	0.000159101	0.0032361	no
TRINITY_DN22372_c1_g5	905	TRINITY_DN22372_c1_g5_i1;TRINITY_DN22372_c1_g5_i2	uncharacterized protein LOC112174065 [Rosa chinensis]	-	3.4771	up	0.000159231	0.0032361	yes
TRINITY_DN21034_c0_g1	1322	TRINITY_DN21034_c0_g1_i1;TRINITY_DN21034_c0_g1_i2;TRINITY_DN21034_c0_g1_i3	uncharacterized protein LOC112193889 [Rosa chinensis]	-	-0.976663	down	0.000160138	0.00325141	no
TRINITY_DN23729_c0_g1	2044	TRINITY_DN23729_c0_g1_i1	amino acid permease 3-like [Rosa chinensis]	AAP3	1.59688	up	0.000160421	0.00325404	yes
TRINITY_DN20261_c0_g1	875	TRINITY_DN20261_c0_g1_i1;TRINITY_DN20261_c0_g1_i2;TRINITY_DN20261_c0_g1_i3;TRINITY_DN20261_c0_g1_i4	outer envelope pore protein 16, chloroplastic [Rosa chinensis]	OEP16	-0.888796	down	0.000160679	0.0032548	no
TRINITY_DN23961_c0_g1	1564	TRINITY_DN23961_c0_g1_i1;TRINITY_DN23961_c0_g1_i2	zinc finger CCCH domain-containing protein 23 [Prunus persica]	At2g19810	-1.11224	down	0.000160767	0.0032548	yes
TRINITY_DN25226_c0_g1	806	TRINITY_DN25226_c0_g1_i1;TRINITY_DN25226_c0_g1_i2;TRINITY_DN25226_c0_g1_i3	-	-	3.12917	up	0.000162481	0.00328635	yes
TRINITY_DN24443_c1_g9	1425	TRINITY_DN24443_c1_g9_i1	NAC domain-containing protein 22 [Rosa chinensis]	NAC035	-3.2818	down	0.000163807	0.00330999	yes
TRINITY_DN23265_c1_g3	896	TRINITY_DN23265_c1_g3_i1;TRINITY_DN23265_c1_g3_i2;TRINITY_DN23265_c1_g3_i3	PREDICTED: protein DA1-related 2 isoform X1 [Fragaria vesca subsp. vesca]	DAR2	3.2384	up	0.000165243	0.00333582	yes
TRINITY_DN21050_c3_g2	1622	TRINITY_DN21050_c3_g2_i1;TRINITY_DN21050_c3_g2_i2;TRINITY_DN21050_c3_g2_i3;TRINITY_DN21050_c3_g2_i4	putative dual-specificity kinase TKL-Pl-4 family [Rosa chinensis]	STY46	-1.09554	down	0.000165536	0.00333855	yes
TRINITY_DN26130_c0_g1	3432	TRINITY_DN26130_c0_g1_i1;TRINITY_DN26130_c0_g1_i10;TRINITY_DN26130_c0_g1_i11;TRINITY_DN26130_c0_g1_i2;TRINITY_DN26130_c0_g1_i3;TRINITY_DN26130_c0_g1_i4;TRINITY_DN26130_c0_g1_i5;TRINITY_DN26130_c0_g1_i6;TRINITY_DN26130_c0_g1_i7;TRINITY_DN26130_c0_g1_i8;TRINITY_DN26130_c0_g1_i9	PREDICTED: anoctamin-like protein At1g73020 isoform X1 [Fragaria vesca subsp. vesca]	At1g73020	0.945135	up	0.000166754	0.00335991	no
TRINITY_DN25077_c0_g3	377	TRINITY_DN25077_c0_g3_i1	PREDICTED: zinc finger CCCH domain-containing protein 21-like [Fragaria vesca subsp. vesca]	At2g20280	2.46932	up	0.000167086	0.00336339	yes
TRINITY_DN25226_c0_g10	364	TRINITY_DN25226_c0_g10_i1	-	-	3.31667	up	0.000167357	0.00336562	yes
TRINITY_DN21936_c1_g3	1440	TRINITY_DN21936_c1_g3_i1;TRINITY_DN21936_c1_g3_i2;TRINITY_DN21936_c1_g3_i3;TRINITY_DN21936_c1_g3_i4	putative ribonuclease H-like domain, reverse transcriptase zinc-binding domain-containing protein [Rosa chinensis]	-	2.11378	up	0.000170579	0.00342642	yes
TRINITY_DN24811_c1_g4	1257	TRINITY_DN24811_c1_g4_i1	polyketide synthase 2 [Rubus idaeus]	BIS1	-3.40535	down	0.000170704	0.00342642	yes
TRINITY_DN22727_c0_g4	1208	TRINITY_DN22727_c0_g4_i1	PREDICTED: endo-1,3;1,4-beta-D-glucanase-like [Fragaria vesca subsp. vesca]	-	-1.44297	down	0.000171058	0.00343026	yes
TRINITY_DN22577_c0_g4	773	TRINITY_DN22577_c0_g4_i1;TRINITY_DN22577_c0_g4_i2	PREDICTED: umecyanin-like [Fragaria vesca subsp. vesca]	-	-2.58607	down	0.000171603	0.00343726	yes
TRINITY_DN24817_c2_g1	543	TRINITY_DN24817_c2_g1_i1;TRINITY_DN24817_c2_g1_i2	PREDICTED: uncharacterized protein LOC105353455 [Fragaria vesca subsp. vesca]	-	-2.27806	down	0.000171848	0.00343726	yes
TRINITY_DN24212_c0_g2	3144	TRINITY_DN24212_c0_g2_i1;TRINITY_DN24212_c0_g2_i2;TRINITY_DN24212_c0_g2_i3;TRINITY_DN24212_c0_g2_i4	receptor-like serine/threonine-protein kinase ALE2 [Rosa chinensis]	ALE2	-1.0082	down	0.000171896	0.00343726	yes
TRINITY_DN23314_c3_g2	1482	TRINITY_DN23314_c3_g2_i1;TRINITY_DN23314_c3_g2_i2;TRINITY_DN23314_c3_g2_i3;TRINITY_DN23314_c3_g2_i4	glycine-rich RNA-binding protein RZ1B isoform X2 [Rosa chinensis]	cirbp	-0.932313	down	0.000172381	0.0034437	no
TRINITY_DN25910_c0_g6	350	TRINITY_DN25910_c0_g6_i1	glycine-rich protein 2-like [Rosa chinensis]	GRP-2	-1.0072	down	0.000172875	0.00344718	yes
TRINITY_DN25047_c0_g7	1587	TRINITY_DN25047_c0_g7_i1;TRINITY_DN25047_c0_g7_i2	leucine-rich repeat receptor-like serine/threonine-protein kinase BAM1 [Rosa chinensis]	-	-1.1309	down	0.000172882	0.00344718	yes
TRINITY_DN21378_c0_g4	945	TRINITY_DN21378_c0_g4_i1	PREDICTED: uncharacterized protein LOC101303795 [Fragaria vesca subsp. vesca]	-	-1.86601	down	0.000173048	0.00344724	yes
TRINITY_DN22227_c1_g7	905	TRINITY_DN22227_c1_g7_i1;TRINITY_DN22227_c1_g7_i2;TRINITY_DN22227_c1_g7_i3	PREDICTED: uncharacterized protein LOC101299254 [Fragaria vesca subsp. vesca]	MEE14	-1.36635	down	0.000174677	0.00347641	yes
TRINITY_DN24962_c0_g1	2136	TRINITY_DN24962_c0_g1_i1;TRINITY_DN24962_c0_g1_i2;TRINITY_DN24962_c0_g1_i3;TRINITY_DN24962_c0_g1_i4	uncharacterized protein LOC112185115 [Rosa chinensis]	-	-2.48896	down	0.000174967	0.0034789	yes
TRINITY_DN22661_c0_g6	1851	TRINITY_DN22661_c0_g6_i1;TRINITY_DN22661_c0_g6_i2	uncharacterized protein LOC112173079 [Rosa chinensis]	-	0.909358	up	0.000175565	0.00348752	no
TRINITY_DN22768_c0_g11	1677	TRINITY_DN22768_c0_g11_i1;TRINITY_DN22768_c0_g11_i2	heterogeneous nuclear ribonucleoprotein 1 [Rosa chinensis]	RNP1	-0.939249	down	0.000175927	0.00349007	no
TRINITY_DN24283_c0_g2	1575	TRINITY_DN24283_c0_g2_i1;TRINITY_DN24283_c0_g2_i2;TRINITY_DN24283_c0_g2_i3;TRINITY_DN24283_c0_g2_i4	-	-	1.90271	up	0.000176024	0.00349007	yes
TRINITY_DN26264_c0_g2	2664	TRINITY_DN26264_c0_g2_i1;TRINITY_DN26264_c0_g2_i10;TRINITY_DN26264_c0_g2_i11;TRINITY_DN26264_c0_g2_i12;TRINITY_DN26264_c0_g2_i13;TRINITY_DN26264_c0_g2_i14;TRINITY_DN26264_c0_g2_i15;TRINITY_DN26264_c0_g2_i16;TRINITY_DN26264_c0_g2_i17;TRINITY_DN26264_c0_g2_i18;TRINITY_DN26264_c0_g2_i19;TRINITY_DN26264_c0_g2_i2;TRINITY_DN26264_c0_g2_i20;TRINITY_DN26264_c0_g2_i21;TRINITY_DN26264_c0_g2_i22;TRINITY_DN2…	PREDICTED: pectin acetylesterase 8-like [Fragaria vesca subsp. vesca]	PAE8	1.18588	up	0.000176546	0.00349517	yes
TRINITY_DN26147_c3_g2	1000	TRINITY_DN26147_c3_g2_i1	hypothetical protein RchiOBHm_Chr6g0251851 [Rosa chinensis]	-	-1.17536	down	0.000176612	0.00349517	yes
TRINITY_DN21937_c6_g3	1949	TRINITY_DN21937_c6_g3_i1;TRINITY_DN21937_c6_g3_i2	predicted protein [Hordeum vulgare subsp. vulgare]	Ctsb	-1.93389	down	0.000180175	0.00356234	yes
TRINITY_DN25772_c1_g6	1973	TRINITY_DN25772_c1_g6_i1	sugar transporter ERD6-like 7 [Rosa chinensis]	At2g48020	-1.14191	down	0.000180489	0.00356521	yes
TRINITY_DN24818_c0_g1	2173	TRINITY_DN24818_c0_g1_i1;TRINITY_DN24818_c0_g1_i2;TRINITY_DN24818_c0_g1_i3;TRINITY_DN24818_c0_g1_i4;TRINITY_DN24818_c0_g1_i5	putative o-succinylbenzoate synthase [Rosa chinensis]	POPTR_0012s05040g	-0.971962	down	0.00018172	0.00358616	no
TRINITY_DN25899_c0_g5	2450	TRINITY_DN25899_c0_g5_i1;TRINITY_DN25899_c0_g5_i2;TRINITY_DN25899_c0_g5_i3;TRINITY_DN25899_c0_g5_i4;TRINITY_DN25899_c0_g5_i5	PREDICTED: glycosyltransferase family 64 protein C4 [Fragaria vesca subsp. vesca]	EPC1	0.86779	up	0.000182497	0.00359815	no
TRINITY_DN21570_c1_g3	1652	TRINITY_DN21570_c1_g3_i1;TRINITY_DN21570_c1_g3_i2	PREDICTED: putative phospholipid:diacylglycerol acyltransferase 2 [Fragaria vesca subsp. vesca]	PDAT2	2.59112	up	0.000184485	0.00363395	yes
TRINITY_DN22195_c0_g1	2152	TRINITY_DN22195_c0_g1_i1;TRINITY_DN22195_c0_g1_i2	squalene epoxidase 3-like [Rosa chinensis]	-	-1.1772	down	0.000185355	0.00364768	yes
TRINITY_DN22231_c0_g1	801	TRINITY_DN22231_c0_g1_i1;TRINITY_DN22231_c0_g1_i2;TRINITY_DN22231_c0_g1_i3;TRINITY_DN22231_c0_g1_i4	polyubiquitin [Olea europaea var. sylvestris]	UBI11	-1.11727	down	0.000186054	0.00365359	yes
TRINITY_DN26392_c2_g8	783	TRINITY_DN26392_c2_g8_i1	PREDICTED: probable metal-nicotianamine transporter YSL6 isoform X2 [Fragaria vesca subsp. vesca]	YSL6	-1.03215	down	0.000186173	0.00365359	yes
TRINITY_DN24921_c2_g3	896	TRINITY_DN24921_c2_g3_i1;TRINITY_DN24921_c2_g3_i2;TRINITY_DN24921_c2_g3_i3;TRINITY_DN24921_c2_g3_i4;TRINITY_DN24921_c2_g3_i5	PREDICTED: uncharacterized protein LOC105352535 [Fragaria vesca subsp. vesca]	-	1.52931	up	0.000186175	0.00365359	yes
TRINITY_DN22863_c0_g1	655	TRINITY_DN22863_c0_g1_i1;TRINITY_DN22863_c0_g1_i2	CLAVATA3/ESR (CLE)-related protein 25 [Ziziphus jujuba]	-	-2.60939	down	0.000186477	0.00365376	yes
TRINITY_DN23821_c0_g1	558	TRINITY_DN23821_c0_g1_i1	-	-	2.85494	up	0.000186629	0.00365376	yes
TRINITY_DN22121_c1_g6	1181	TRINITY_DN22121_c1_g6_i1	anther-specific proline-rich protein APG-like isoform X1 [Rosa chinensis]	HIPP23	1.76558	up	0.000186736	0.00365376	yes
TRINITY_DN23751_c0_g3	1902	TRINITY_DN23751_c0_g3_i1	protein TOPLESS isoform X1 [Rosa chinensis]	TPL	-0.932012	down	0.000186875	0.00365376	no
TRINITY_DN24610_c1_g2	2275	TRINITY_DN24610_c1_g2_i1;TRINITY_DN24610_c1_g2_i10;TRINITY_DN24610_c1_g2_i11;TRINITY_DN24610_c1_g2_i2;TRINITY_DN24610_c1_g2_i3;TRINITY_DN24610_c1_g2_i4;TRINITY_DN24610_c1_g2_i5;TRINITY_DN24610_c1_g2_i6;TRINITY_DN24610_c1_g2_i7;TRINITY_DN24610_c1_g2_i8;TRINITY_DN24610_c1_g2_i9	PREDICTED: serine/arginine-rich splicing factor SR45a isoform X2 [Fragaria vesca subsp. vesca]	SR45A	0.923609	up	0.000187374	0.00366012	no
TRINITY_DN22178_c4_g2	1940	TRINITY_DN22178_c4_g2_i1	transcription factor MYC3 [Rosa chinensis]	MYC2	-1.08271	down	0.000188833	0.00368521	yes
TRINITY_DN25896_c6_g2	749	TRINITY_DN25896_c6_g2_i1	-	-	-3.62533	down	0.000189489	0.00369461	yes
TRINITY_DN25099_c0_g6	1262	TRINITY_DN25099_c0_g6_i1	PREDICTED: E3 ubiquitin-protein ligase PUB23 [Fragaria vesca subsp. vesca]	-	-2.05596	down	0.000189835	0.00369792	yes
TRINITY_DN25983_c0_g7	817	TRINITY_DN25983_c0_g7_i1	17.9 kDa class II heat shock protein-like [Rosa chinensis]	HSP17.9-D	1.90856	up	0.000191888	0.00373448	yes
TRINITY_DN28883_c0_g1	591	TRINITY_DN28883_c0_g1_i1	putative lipid-binding protein At4g00165 [Rosa chinensis]	At4g00165	-1.36569	down	0.000192367	0.00374035	yes
TRINITY_DN21654_c0_g1	1668	TRINITY_DN21654_c0_g1_i1;TRINITY_DN21654_c0_g1_i2	aspartyl protease family protein 2 [Rosa chinensis]	APF2	-1.20891	down	0.000193898	0.00376666	yes
TRINITY_DN26386_c0_g1	781	TRINITY_DN26386_c0_g1_i1;TRINITY_DN26386_c0_g1_i2;TRINITY_DN26386_c0_g1_i3;TRINITY_DN26386_c0_g1_i4;TRINITY_DN26386_c0_g1_i5	putative quinone oxidoreductase, partial [Fragaria x ananassa]	EO	1.12788	up	0.000195266	0.00378975	yes
TRINITY_DN23470_c0_g2	1116	TRINITY_DN23470_c0_g2_i1;TRINITY_DN23470_c0_g2_i2	CDT1-like protein a, chloroplastic [Rosa chinensis]	CDT1A	-2.32512	down	0.00019825	0.00384337	yes
TRINITY_DN21894_c0_g9	1140	TRINITY_DN21894_c0_g9_i1	PREDICTED: peroxidase 47 [Fragaria vesca subsp. vesca]	PER47	0.934153	up	0.000198393	0.00384337	no
TRINITY_DN24940_c1_g3	1449	TRINITY_DN24940_c1_g3_i1;TRINITY_DN24940_c1_g3_i2	transcription factor bHLH93 [Rosa chinensis]	BHLH93	0.971471	up	0.000198935	0.00385034	no
TRINITY_DN24199_c1_g3	1345	TRINITY_DN24199_c1_g3_i1;TRINITY_DN24199_c1_g3_i2	PREDICTED: uncharacterized protein LOC101299587 [Fragaria vesca subsp. vesca]	-	-1.05584	down	0.000200396	0.00387507	yes
TRINITY_DN22688_c0_g3	1350	TRINITY_DN22688_c0_g3_i1	eugenol synthase 1a [Fragaria x ananassa]	-	0.908625	up	0.000200903	0.00387902	no
TRINITY_DN25240_c0_g5	1829	TRINITY_DN25240_c0_g5_i1	PREDICTED: wall-associated receptor kinase-like 20 [Fragaria vesca subsp. vesca]	WAKL20	1.79655	up	0.000200968	0.00387902	yes
TRINITY_DN20042_c0_g1	1027	TRINITY_DN20042_c0_g1_i1	PREDICTED: uncharacterized protein At3g17950-like [Fragaria vesca subsp. vesca]	Y-3	-1.57203	down	0.000201279	0.00388147	yes
TRINITY_DN26509_c3_g3	1204	TRINITY_DN26509_c3_g3_i1;TRINITY_DN26509_c3_g3_i2;TRINITY_DN26509_c3_g3_i3	-	-	-2.43574	down	0.000201588	0.00388388	yes
TRINITY_DN26453_c1_g6	663	TRINITY_DN26453_c1_g6_i1	PREDICTED: uncharacterized protein LOC105796341 isoform X1 [Gossypium raimondii]	-	1.75801	up	0.000201781	0.00388405	yes
TRINITY_DN25324_c0_g1	637	TRINITY_DN25324_c0_g1_i1;TRINITY_DN25324_c0_g1_i10;TRINITY_DN25324_c0_g1_i11;TRINITY_DN25324_c0_g1_i12;TRINITY_DN25324_c0_g1_i13;TRINITY_DN25324_c0_g1_i14;TRINITY_DN25324_c0_g1_i15;TRINITY_DN25324_c0_g1_i16;TRINITY_DN25324_c0_g1_i2;TRINITY_DN25324_c0_g1_i3;TRINITY_DN25324_c0_g1_i4;TRINITY_DN25324_c0_g1_i5;TRINITY_DN25324_c0_g1_i6;TRINITY_DN25324_c0_g1_i7;TRINITY_DN25324_c0_g1_i8;TRINITY_DN25324_c…	-	-	-1.28046	down	0.000202109	0.00388683	yes
TRINITY_DN25250_c1_g2	1023	TRINITY_DN25250_c1_g2_i1	PREDICTED: ethylene-responsive transcription factor ERF010 [Malus domestica]	ERF008	-1.18339	down	0.000202892	0.00389833	yes
TRINITY_DN26361_c0_g1	1465	TRINITY_DN26361_c0_g1_i1;TRINITY_DN26361_c0_g1_i2;TRINITY_DN26361_c0_g1_i3	chalcone synthase 5 [Rubus idaeus]	PKS5	-1.49049	down	0.000204688	0.00392692	yes
TRINITY_DN23738_c1_g4	1205	TRINITY_DN23738_c1_g4_i1	uncharacterized protein LOC112200230 [Rosa chinensis]	-	-2.77309	down	0.000204752	0.00392692	yes
TRINITY_DN23769_c1_g2	598	TRINITY_DN23769_c1_g2_i1;TRINITY_DN23769_c1_g2_i2;TRINITY_DN23769_c1_g2_i3;TRINITY_DN23769_c1_g2_i4	-	-	-1.32255	down	0.000205299	0.00393385	yes
TRINITY_DN23656_c2_g1	1184	TRINITY_DN23656_c2_g1_i1;TRINITY_DN23656_c2_g1_i2	leucine-rich repeat protein 1-like [Rosa chinensis]	SERK1	-0.883766	down	0.000206099	0.00394351	no
TRINITY_DN22278_c0_g1	2318	TRINITY_DN22278_c0_g1_i1;TRINITY_DN22278_c0_g1_i2;TRINITY_DN22278_c0_g1_i3	PREDICTED: MLO-like protein 1 [Prunus mume]	MLO1	1.87414	up	0.000206177	0.00394351	yes
TRINITY_DN24258_c0_g5	1086	TRINITY_DN24258_c0_g5_i1	putative laccase [Rosa chinensis]	LAC14	-1.24311	down	0.000208231	0.00397765	yes
TRINITY_DN22441_c0_g1	1996	TRINITY_DN22441_c0_g1_i1;TRINITY_DN22441_c0_g1_i2;TRINITY_DN22441_c0_g1_i3;TRINITY_DN22441_c0_g1_i4;TRINITY_DN22441_c0_g1_i5;TRINITY_DN22441_c0_g1_i6;TRINITY_DN22441_c0_g1_i7;TRINITY_DN22441_c0_g1_i8;TRINITY_DN22441_c0_g1_i9	uncharacterized membrane protein At3g27390 isoform X2 [Rosa chinensis]	At3g27390	2.2069	up	0.000208339	0.00397765	yes
TRINITY_DN21573_c0_g1	860	TRINITY_DN21573_c0_g1_i1	PREDICTED: non-specific lipid transfer protein GPI-anchored 2 [Fragaria vesca subsp. vesca]	-	-1.07267	down	0.000208612	0.00397927	yes
TRINITY_DN25517_c0_g5	1864	TRINITY_DN25517_c0_g5_i1;TRINITY_DN25517_c0_g5_i2;TRINITY_DN25517_c0_g5_i3;TRINITY_DN25517_c0_g5_i4;TRINITY_DN25517_c0_g5_i5	gamma aminobutyrate transaminase 3, chloroplastic [Rosa chinensis]	GABA-TP1	0.951457	up	0.000209158	0.00398609	no
TRINITY_DN26297_c0_g3	508	TRINITY_DN26297_c0_g3_i1;TRINITY_DN26297_c0_g3_i2;TRINITY_DN26297_c0_g3_i3	-	-	2.15634	up	0.000210304	0.00400396	yes
TRINITY_DN23905_c0_g1	1182	TRINITY_DN23905_c0_g1_i1;TRINITY_DN23905_c0_g1_i2;TRINITY_DN23905_c0_g1_i3	PREDICTED: receptor-like serine/threonine-protein kinase At1g78530 [Fragaria vesca subsp. vesca]	At1g78530	1.92002	up	0.000210475	0.00400396	yes
TRINITY_DN21561_c1_g7	987	TRINITY_DN21561_c1_g7_i1;TRINITY_DN21561_c1_g7_i2	PREDICTED: NAC domain-containing protein 86 [Fragaria vesca subsp. vesca]	NAC086	2.27706	up	0.000210905	0.00400852	yes
TRINITY_DN22941_c0_g2	3138	TRINITY_DN22941_c0_g2_i1;TRINITY_DN22941_c0_g2_i2;TRINITY_DN22941_c0_g2_i3;TRINITY_DN22941_c0_g2_i4;TRINITY_DN22941_c0_g2_i5	uncharacterized protein LOC112184871 [Rosa chinensis]	RPP13L4	1.9545	up	0.000212264	0.00402822	yes
TRINITY_DN24289_c0_g1	2466	TRINITY_DN24289_c0_g1_i1;TRINITY_DN24289_c0_g1_i10;TRINITY_DN24289_c0_g1_i11;TRINITY_DN24289_c0_g1_i12;TRINITY_DN24289_c0_g1_i2;TRINITY_DN24289_c0_g1_i3;TRINITY_DN24289_c0_g1_i4;TRINITY_DN24289_c0_g1_i5;TRINITY_DN24289_c0_g1_i6;TRINITY_DN24289_c0_g1_i7;TRINITY_DN24289_c0_g1_i8;TRINITY_DN24289_c0_g1_i9	protein REVEILLE 1-like isoform X1 [Rosa chinensis]	RVE1	0.915367	up	0.000212459	0.00402822	no
TRINITY_DN24550_c0_g4	2497	TRINITY_DN24550_c0_g4_i1	PREDICTED: probable inactive receptor kinase At1g48480 [Fragaria vesca subsp. vesca]	RKL1	-0.979994	down	0.000212514	0.00402822	no
TRINITY_DN22969_c1_g1	1427	TRINITY_DN22969_c1_g1_i1;TRINITY_DN22969_c1_g1_i2;TRINITY_DN22969_c1_g1_i3;TRINITY_DN22969_c1_g1_i4;TRINITY_DN22969_c1_g1_i5	salicylate carboxymethyltransferase-like [Rosa chinensis]	DXMT1	-1.5903	down	0.000212928	0.00403246	yes
TRINITY_DN26797_c1_g2	2968	TRINITY_DN26797_c1_g2_i1;TRINITY_DN26797_c1_g2_i10;TRINITY_DN26797_c1_g2_i11;TRINITY_DN26797_c1_g2_i12;TRINITY_DN26797_c1_g2_i13;TRINITY_DN26797_c1_g2_i14;TRINITY_DN26797_c1_g2_i15;TRINITY_DN26797_c1_g2_i16;TRINITY_DN26797_c1_g2_i17;TRINITY_DN26797_c1_g2_i18;TRINITY_DN26797_c1_g2_i2;TRINITY_DN26797_c1_g2_i3;TRINITY_DN26797_c1_g2_i4;TRINITY_DN26797_c1_g2_i5;TRINITY_DN26797_c1_g2_i6;TRINITY_DN26797…	protein fluG-like [Rosa chinensis]	fluG	0.870714	up	0.000213589	0.00404134	no
TRINITY_DN24686_c1_g9	1955	TRINITY_DN24686_c1_g9_i1	UDP-glucuronate:xylan alpha-glucuronosyltransferase 2 isoform X1 [Rosa chinensis]	GUX2	1.64913	up	0.000214629	0.00405739	yes
TRINITY_DN25840_c1_g1	2934	TRINITY_DN25840_c1_g1_i1;TRINITY_DN25840_c1_g1_i10;TRINITY_DN25840_c1_g1_i2;TRINITY_DN25840_c1_g1_i3;TRINITY_DN25840_c1_g1_i4;TRINITY_DN25840_c1_g1_i5;TRINITY_DN25840_c1_g1_i6;TRINITY_DN25840_c1_g1_i7;TRINITY_DN25840_c1_g1_i8;TRINITY_DN25840_c1_g1_i9	beta-galactosidase-like [Rosa chinensis]	-	-0.896355	down	0.000215847	0.00407676	no
TRINITY_DN24080_c0_g1	839	TRINITY_DN24080_c0_g1_i1;TRINITY_DN24080_c0_g1_i2	diacylglycerol kinase 1 [Rosa chinensis]	DGK1	1.26115	up	0.000216074	0.00407741	yes
TRINITY_DN21568_c2_g3	3775	TRINITY_DN21568_c2_g3_i1;TRINITY_DN21568_c2_g3_i2;TRINITY_DN21568_c2_g3_i3;TRINITY_DN21568_c2_g3_i4;TRINITY_DN21568_c2_g3_i5;TRINITY_DN21568_c2_g3_i6;TRINITY_DN21568_c2_g3_i7	protein TOPLESS isoform X1 [Rosa chinensis]	TPR1	-0.856303	down	0.000218759	0.00412235	no
TRINITY_DN26397_c0_g2	6350	TRINITY_DN26397_c0_g2_i1;TRINITY_DN26397_c0_g2_i2	PREDICTED: LOW QUALITY PROTEIN: ABC transporter A family member 1 [Fragaria vesca subsp. vesca]	ABCA1	0.840625	up	0.000218846	0.00412235	no
TRINITY_DN25588_c0_g6	1168	TRINITY_DN25588_c0_g6_i1	RING finger protein 44-like [Rosa chinensis]	RING1	1.28421	up	0.000221211	0.00416319	yes
TRINITY_DN25622_c0_g10	625	TRINITY_DN25622_c0_g10_i1	hypothetical protein PRUPE_7G061500 [Prunus persica]	-	-2.30039	down	0.000223242	0.00419767	yes
TRINITY_DN21972_c0_g1	1741	TRINITY_DN21972_c0_g1_i1;TRINITY_DN21972_c0_g1_i2;TRINITY_DN21972_c0_g1_i3	PREDICTED: glutaredoxin isoform X1 [Fragaria vesca subsp. vesca]	GRXC1	0.93418	up	0.000223497	0.00419872	no
TRINITY_DN21873_c0_g3	1079	TRINITY_DN21873_c0_g3_i1;TRINITY_DN21873_c0_g3_i2;TRINITY_DN21873_c0_g3_i3	uncharacterized protein LOC112167439 [Rosa chinensis]	-	2.06686	up	0.000224552	0.00421479	yes
TRINITY_DN23991_c1_g3	1411	TRINITY_DN23991_c1_g3_i1;TRINITY_DN23991_c1_g3_i2	homeobox-leucine zipper protein ATHB-13-like [Rosa chinensis]	ATHB-13	-1.10237	down	0.000224945	0.00421842	yes
TRINITY_DN23181_c1_g6	602	TRINITY_DN23181_c1_g6_i1	-	-	2.17158	up	0.000226369	0.00424136	yes
TRINITY_DN23761_c0_g1	1645	TRINITY_DN23761_c0_g1_i1;TRINITY_DN23761_c0_g1_i10;TRINITY_DN23761_c0_g1_i11;TRINITY_DN23761_c0_g1_i2;TRINITY_DN23761_c0_g1_i3;TRINITY_DN23761_c0_g1_i4;TRINITY_DN23761_c0_g1_i5;TRINITY_DN23761_c0_g1_i6;TRINITY_DN23761_c0_g1_i7;TRINITY_DN23761_c0_g1_i8;TRINITY_DN23761_c0_g1_i9	cathepsin B-like protease 2 [Rosa chinensis]	CTSB	0.913099	up	0.000227384	0.0042566	no
TRINITY_DN24456_c0_g3	715	TRINITY_DN24456_c0_g3_i1;TRINITY_DN24456_c0_g3_i2	PREDICTED: uncharacterized protein LOC101294383 [Fragaria vesca subsp. vesca]	RGG2	-1.45531	down	0.000228533	0.00427431	yes
TRINITY_DN25920_c0_g2	1790	TRINITY_DN25920_c0_g2_i1;TRINITY_DN25920_c0_g2_i2;TRINITY_DN25920_c0_g2_i3;TRINITY_DN25920_c0_g2_i4;TRINITY_DN25920_c0_g2_i5;TRINITY_DN25920_c0_g2_i6	allantoate deiminase 2-like isoform X1 [Rosa chinensis]	AAH	-1.10489	down	0.000228845	0.0042748	yes
TRINITY_DN26669_c0_g2	707	TRINITY_DN26669_c0_g2_i1;TRINITY_DN26669_c0_g2_i2	squalene monooxygenase-like [Rosa chinensis]	-	-1.51894	down	0.000228964	0.0042748	yes
TRINITY_DN23643_c0_g3	1613	TRINITY_DN23643_c0_g3_i1	PREDICTED: B-box zinc finger protein 32 [Fragaria vesca subsp. vesca]	BBX32	1.43224	up	0.000230222	0.0042945	yes
TRINITY_DN22918_c0_g7	1751	TRINITY_DN22918_c0_g7_i1	allene oxide synthase 1, chloroplastic [Rosa chinensis]	AOS1	-1.14752	down	0.000230939	0.00430407	yes
TRINITY_DN3122_c0_g1	389	TRINITY_DN3122_c0_g1_i1	hypothetical protein PRUPE_3G064000 [Prunus persica]	-	3.3254	up	0.00023148	0.00431035	yes
TRINITY_DN21991_c0_g7	1166	TRINITY_DN21991_c0_g7_i1	transcription factor MYB24 [Rosa chinensis]	MYB108	2.93309	up	0.000231715	0.00431092	yes
TRINITY_DN25185_c0_g6	1507	TRINITY_DN25185_c0_g6_i1	amino acid transporter AVT3B-like [Rosa chinensis]	At4g38250	0.917315	up	0.000232621	0.00432396	no
TRINITY_DN26399_c0_g3	3383	TRINITY_DN26399_c0_g3_i1;TRINITY_DN26399_c0_g3_i10;TRINITY_DN26399_c0_g3_i11;TRINITY_DN26399_c0_g3_i12;TRINITY_DN26399_c0_g3_i13;TRINITY_DN26399_c0_g3_i2;TRINITY_DN26399_c0_g3_i3;TRINITY_DN26399_c0_g3_i4;TRINITY_DN26399_c0_g3_i5;TRINITY_DN26399_c0_g3_i6;TRINITY_DN26399_c0_g3_i7;TRINITY_DN26399_c0_g3_i8;TRINITY_DN26399_c0_g3_i9	PREDICTED: ferric reduction oxidase 7, chloroplastic [Fragaria vesca subsp. vesca]	FRO7	-0.901639	down	0.000234065	0.00434549	no
TRINITY_DN22763_c0_g4	1542	TRINITY_DN22763_c0_g4_i1	PREDICTED: transcription factor PIF7 isoform X1 [Fragaria vesca subsp. vesca]	BHLH72	-1.13833	down	0.000234327	0.00434549	yes
TRINITY_DN22664_c0_g5	1239	TRINITY_DN22664_c0_g5_i1;TRINITY_DN22664_c0_g5_i2;TRINITY_DN22664_c0_g5_i3	cytokinin riboside 5-monophosphate phosphoribohydrolase LOG1-like [Prunus yedoensis var. nudiflora]	LOG3	0.933317	up	0.000234397	0.00434549	no
TRINITY_DN22565_c0_g1	2133	TRINITY_DN22565_c0_g1_i1;TRINITY_DN22565_c0_g1_i10;TRINITY_DN22565_c0_g1_i11;TRINITY_DN22565_c0_g1_i12;TRINITY_DN22565_c0_g1_i13;TRINITY_DN22565_c0_g1_i14;TRINITY_DN22565_c0_g1_i2;TRINITY_DN22565_c0_g1_i3;TRINITY_DN22565_c0_g1_i4;TRINITY_DN22565_c0_g1_i5;TRINITY_DN22565_c0_g1_i6;TRINITY_DN22565_c0_g1_i7;TRINITY_DN22565_c0_g1_i8;TRINITY_DN22565_c0_g1_i9	uncharacterized protein Pyn_35413 [Prunus yedoensis var. nudiflora]	htpX	2.15011	up	0.00023556	0.00436324	yes
TRINITY_DN21021_c0_g11	2308	TRINITY_DN21021_c0_g11_i1	NADH dehydrogenase subunit 1 (mitochondrion) [Prasinoderma coloniale]	Mtnd2	-0.956611	down	0.000237843	0.0043972	no
TRINITY_DN23557_c0_g1	1746	TRINITY_DN23557_c0_g1_i1;TRINITY_DN23557_c0_g1_i2;TRINITY_DN23557_c0_g1_i3;TRINITY_DN23557_c0_g1_i4;TRINITY_DN23557_c0_g1_i5;TRINITY_DN23557_c0_g1_i6;TRINITY_DN23557_c0_g1_i7;TRINITY_DN23557_c0_g1_i8	alcohol dehydrogenase-like isoform X1 [Rosa chinensis]	-	1.13586	up	0.000238064	0.0043972	yes
TRINITY_DN22990_c0_g4	1687	TRINITY_DN22990_c0_g4_i1	IAA-amino acid hydrolase ILR1-like 6 isoform X1 [Rosa chinensis]	ILL6	-2.4279	down	0.000238241	0.0043972	yes
TRINITY_DN22929_c0_g3	1337	TRINITY_DN22929_c0_g3_i1;TRINITY_DN22929_c0_g3_i2	uncharacterized protein LOC112182026 [Rosa chinensis]	yuiD	1.23197	up	0.000238392	0.0043972	yes
TRINITY_DN21853_c0_g9	1685	TRINITY_DN21853_c0_g9_i1	allene oxide synthase-like [Rosa chinensis]	CYP74A2	-2.85763	down	0.00023858	0.0043972	yes
TRINITY_DN21438_c0_g1	779	TRINITY_DN21438_c0_g1_i1;TRINITY_DN21438_c0_g1_i2	probable WRKY transcription factor 51 [Rosa chinensis]	WRKY51	-4.55845	down	0.000238643	0.0043972	yes
TRINITY_DN22120_c0_g1	1835	TRINITY_DN22120_c0_g1_i1	proline dehydrogenase 2, mitochondrial [Rosa chinensis]	POX2	-2.0317	down	0.000240443	0.0044265	yes
TRINITY_DN25717_c1_g1	1037	TRINITY_DN25717_c1_g1_i1;TRINITY_DN25717_c1_g1_i2;TRINITY_DN25717_c1_g1_i3;TRINITY_DN25717_c1_g1_i4	uncharacterized protein LOC112172197 [Rosa chinensis]	-	-0.91825	down	0.000242056	0.0044523	no
TRINITY_DN23467_c0_g6	1944	TRINITY_DN23467_c0_g6_i1	calcium-dependent protein kinase 29 [Rosa chinensis]	CPK33	1.13886	up	0.000243726	0.00447914	yes
TRINITY_DN22941_c0_g9	2936	TRINITY_DN22941_c0_g9_i1	glycosyltransferase family protein 64 protein C5 [Rosa chinensis]	At5g04500	-1.28599	down	0.000244697	0.00449307	yes
TRINITY_DN17345_c0_g1	771	TRINITY_DN17345_c0_g1_i1	auxin-responsive protein SAUR50-like [Rosa chinensis]	-	-2.32999	down	0.000245307	0.00450034	yes
TRINITY_DN22057_c0_g10	974	TRINITY_DN22057_c0_g10_i1	hypothetical protein PRUPE_1G297700 [Prunus persica]	-	-3.2001	down	0.00024647	0.00451776	yes
TRINITY_DN26534_c1_g13	929	TRINITY_DN26534_c1_g13_i1	PREDICTED: uncharacterized RNA-binding protein C17H9.04c [Fragaria vesca subsp. vesca]	-	-1.30337	down	0.000249605	0.00457126	yes
TRINITY_DN23548_c0_g3	723	TRINITY_DN23548_c0_g3_i1;TRINITY_DN23548_c0_g3_i2	-	-	-2.24427	down	0.000255793	0.00467671	yes
TRINITY_DN21785_c1_g1	1620	TRINITY_DN21785_c1_g1_i1;TRINITY_DN21785_c1_g1_i2	nuclear transcription factor Y subunit A-1 isoform X1 [Rosa chinensis]	NFYA1	1.00377	up	0.000255806	0.00467671	yes
TRINITY_DN20747_c0_g2	995	TRINITY_DN20747_c0_g2_i1	uncharacterized protein LOC112179886 [Rosa chinensis]	-	1.97524	up	0.000256313	0.00468193	yes
TRINITY_DN27681_c0_g1	855	TRINITY_DN27681_c0_g1_i1	EPIDERMAL PATTERNING FACTOR-like protein 1 [Rosa chinensis]	EPFL1	-1.01065	down	0.000257613	0.00469963	yes
TRINITY_DN23739_c0_g2	2659	TRINITY_DN23739_c0_g2_i1	subtilisin-like protease SBT1.3 [Rosa chinensis]	SBT1.3	-1.155	down	0.000257727	0.00469963	yes
TRINITY_DN22628_c0_g3	2080	TRINITY_DN22628_c0_g3_i1;TRINITY_DN22628_c0_g3_i2;TRINITY_DN22628_c0_g3_i3;TRINITY_DN22628_c0_g3_i4	PREDICTED: probable protein phosphatase 2C 78 isoform X1 [Fragaria vesca subsp. vesca]	Os12g0580900	-0.845499	down	0.000258451	0.00470876	no
TRINITY_DN26660_c0_g6	2258	TRINITY_DN26660_c0_g6_i1	hypothetical protein RchiOBHm_Chr1g0342551 [Rosa chinensis]	-	1.99061	up	0.000259489	0.00472325	yes
TRINITY_DN24273_c0_g5	860	TRINITY_DN24273_c0_g5_i1;TRINITY_DN24273_c0_g5_i2	-	-	0.959382	up	0.000259694	0.00472325	no
TRINITY_DN22509_c0_g1	3371	TRINITY_DN22509_c0_g1_i1;TRINITY_DN22509_c0_g1_i10;TRINITY_DN22509_c0_g1_i11;TRINITY_DN22509_c0_g1_i2;TRINITY_DN22509_c0_g1_i3;TRINITY_DN22509_c0_g1_i4;TRINITY_DN22509_c0_g1_i5;TRINITY_DN22509_c0_g1_i6;TRINITY_DN22509_c0_g1_i7;TRINITY_DN22509_c0_g1_i8;TRINITY_DN22509_c0_g1_i9	PREDICTED: AMP deaminase isoform X1 [Prunus mume]	AMPD	0.852341	up	0.000260646	0.00473649	no
TRINITY_DN23191_c0_g4	1901	TRINITY_DN23191_c0_g4_i1;TRINITY_DN23191_c0_g4_i2;TRINITY_DN23191_c0_g4_i3;TRINITY_DN23191_c0_g4_i4	acyl-lipid (9-3)-desaturase-like [Rosa chinensis]	-	-0.917287	down	0.000261537	0.00474859	no
TRINITY_DN21515_c0_g1	1896	TRINITY_DN21515_c0_g1_i1	patatin-like protein 7 [Rosa chinensis]	PLP6	-1.08195	down	0.000262435	0.00475837	yes
TRINITY_DN22517_c0_g3	1514	TRINITY_DN22517_c0_g3_i1	protein DOWNY MILDEW RESISTANCE 6 [Rosa chinensis]	DMR6	-1.30582	down	0.000262526	0.00475837	yes
TRINITY_DN26513_c0_g1	2110	TRINITY_DN26513_c0_g1_i1;TRINITY_DN26513_c0_g1_i2;TRINITY_DN26513_c0_g1_i3;TRINITY_DN26513_c0_g1_i4;TRINITY_DN26513_c0_g1_i5;TRINITY_DN26513_c0_g1_i6;TRINITY_DN26513_c0_g1_i7;TRINITY_DN26513_c0_g1_i8	2-oxoisovalerate dehydrogenase subunit beta 1, mitochondrial isoform X2 [Cucurbita pepo subsp. pepo]	BCDH	0.855091	up	0.000263309	0.00476847	no
TRINITY_DN14358_c0_g1	848	TRINITY_DN14358_c0_g1_i1;TRINITY_DN14358_c0_g1_i2	-	-	-0.946101	down	0.00026482	0.00479172	no
TRINITY_DN25706_c0_g6	2019	TRINITY_DN25706_c0_g6_i1	PREDICTED: laccase-7-like [Fragaria vesca subsp. vesca]	LAC7	-1.94877	down	0.000265638	0.0048024	yes
TRINITY_DN21267_c1_g4	1666	TRINITY_DN21267_c1_g4_i1	protein IQ-DOMAIN 14 [Rosa chinensis]	IQD31	-1.55409	down	0.000269425	0.00486671	yes
TRINITY_DN23810_c1_g8	1118	TRINITY_DN23810_c1_g8_i1	PREDICTED: splicing factor U2af small subunit B-like [Pyrus x bretschneideri]	U2AF35A	0.933061	up	0.000270362	0.00487946	no
TRINITY_DN22419_c1_g3	309	TRINITY_DN22419_c1_g3_i1	-	-	-1.27133	down	0.000271002	0.00488684	yes
TRINITY_DN20605_c0_g2	1964	TRINITY_DN20605_c0_g2_i1;TRINITY_DN20605_c0_g2_i2	probable serine/threonine-protein kinase At1g01540 [Rosa chinensis]	At1g01540	-0.875778	down	0.000273432	0.00492315	no
TRINITY_DN23153_c1_g6	3862	TRINITY_DN23153_c1_g6_i1	myosin-3 [Rosa chinensis]	-	-1.17166	down	0.000273506	0.00492315	yes
TRINITY_DN23979_c0_g2	1600	TRINITY_DN23979_c0_g2_i1;TRINITY_DN23979_c0_g2_i2	probable xyloglucan glycosyltransferase 5 [Rosa chinensis]	CSLC5	-1.09877	down	0.000273716	0.00492315	yes
TRINITY_DN25729_c0_g1	2720	TRINITY_DN25729_c0_g1_i1;TRINITY_DN25729_c0_g1_i2;TRINITY_DN25729_c0_g1_i3;TRINITY_DN25729_c0_g1_i4;TRINITY_DN25729_c0_g1_i5;TRINITY_DN25729_c0_g1_i6;TRINITY_DN25729_c0_g1_i7;TRINITY_DN25729_c0_g1_i8;TRINITY_DN25729_c0_g1_i9	probable serine/threonine-protein kinase DDB_G0282963 [Rosa chinensis]	-	0.864681	up	0.000275434	0.00494984	no
TRINITY_DN22301_c0_g1	3054	TRINITY_DN22301_c0_g1_i1;TRINITY_DN22301_c0_g1_i2;TRINITY_DN22301_c0_g1_i3	PREDICTED: F-box/kelch-repeat protein SKIP11-like [Fragaria vesca subsp. vesca]	SKIP11	0.933809	up	0.000278682	0.00500147	no
TRINITY_DN20176_c0_g1	1169	TRINITY_DN20176_c0_g1_i1	formin-like protein 14 [Rosa chinensis]	-	-1.10126	down	0.000279006	0.00500147	yes
TRINITY_DN21983_c0_g2	3798	TRINITY_DN21983_c0_g2_i1;TRINITY_DN21983_c0_g2_i2	COP1-interacting protein 7-like isoform X1 [Rosa chinensis]	-	-0.88089	down	0.000279017	0.00500147	no
TRINITY_DN22419_c1_g8	2358	TRINITY_DN22419_c1_g8_i1;TRINITY_DN22419_c1_g8_i2	putative diacylglycerol kinase (ATP) [Rosa chinensis]	DGK5	-0.836233	down	0.000279452	0.005005	no
TRINITY_DN26733_c0_g6	1441	TRINITY_DN26733_c0_g6_i1;TRINITY_DN26733_c0_g6_i2;TRINITY_DN26733_c0_g6_i3	-	-	2.56943	up	0.000280987	0.00502823	yes
TRINITY_DN22324_c0_g1	1897	TRINITY_DN22324_c0_g1_i1;TRINITY_DN22324_c0_g1_i2	glucan endo-1,3-beta-glucosidase 14-like [Rosa chinensis]	At2g01630	-1.06703	down	0.000282019	0.00504228	yes
TRINITY_DN25239_c0_g4	1166	TRINITY_DN25239_c0_g4_i1	PREDICTED: uncharacterized protein LOC101290903 [Fragaria vesca subsp. vesca]	-	0.814759	up	0.000282249	0.00504228	no
TRINITY_DN22577_c0_g2	1002	TRINITY_DN22577_c0_g2_i1;TRINITY_DN22577_c0_g2_i10;TRINITY_DN22577_c0_g2_i11;TRINITY_DN22577_c0_g2_i12;TRINITY_DN22577_c0_g2_i13;TRINITY_DN22577_c0_g2_i2;TRINITY_DN22577_c0_g2_i3;TRINITY_DN22577_c0_g2_i4;TRINITY_DN22577_c0_g2_i5;TRINITY_DN22577_c0_g2_i6;TRINITY_DN22577_c0_g2_i7;TRINITY_DN22577_c0_g2_i8;TRINITY_DN22577_c0_g2_i9	-	-	1.04045	up	0.000283652	0.00506307	yes
TRINITY_DN24699_c0_g2	3383	TRINITY_DN24699_c0_g2_i1;TRINITY_DN24699_c0_g2_i2;TRINITY_DN24699_c0_g2_i3;TRINITY_DN24699_c0_g2_i4;TRINITY_DN24699_c0_g2_i5;TRINITY_DN24699_c0_g2_i6	uncharacterized protein LOC112193555 [Rosa chinensis]	IDM1	0.841933	up	0.000285161	0.00508569	no
TRINITY_DN21816_c0_g1	1196	TRINITY_DN21816_c0_g1_i1;TRINITY_DN21816_c0_g1_i2;TRINITY_DN21816_c0_g1_i3	uncharacterized protein LOC112172189 isoform X1 [Rosa chinensis]	-	1.03423	up	0.000286188	0.0050997	yes
TRINITY_DN23938_c0_g3	1642	TRINITY_DN23938_c0_g3_i1;TRINITY_DN23938_c0_g3_i2;TRINITY_DN23938_c0_g3_i3;TRINITY_DN23938_c0_g3_i4	PREDICTED: cysteine proteinase COT44 [Fragaria vesca subsp. vesca]	RD21A	-0.928763	down	0.000287431	0.00511753	no
TRINITY_DN22834_c0_g6	1383	TRINITY_DN22834_c0_g6_i1;TRINITY_DN22834_c0_g6_i2;TRINITY_DN22834_c0_g6_i3;TRINITY_DN22834_c0_g6_i4;TRINITY_DN22834_c0_g6_i5;TRINITY_DN22834_c0_g6_i6	ultraviolet-B receptor UVR8-like isoform X3 [Rosa chinensis]	UVR8	1.07222	up	0.000290948	0.0051746	yes
TRINITY_DN26230_c1_g12	1412	TRINITY_DN26230_c1_g12_i1	PREDICTED: mechanosensitive ion channel protein 6-like isoform X1 [Fragaria vesca subsp. vesca]	MSL6	2.7033	up	0.000291126	0.0051746	yes
TRINITY_DN22661_c0_g3	1453	TRINITY_DN22661_c0_g3_i1	uncharacterized protein LOC112188756 isoform X2 [Rosa chinensis]	-	-1.13158	down	0.000292873	0.00520126	yes
TRINITY_DN22376_c0_g3	692	TRINITY_DN22376_c0_g3_i1;TRINITY_DN22376_c0_g3_i2;TRINITY_DN22376_c0_g3_i3;TRINITY_DN22376_c0_g3_i4;TRINITY_DN22376_c0_g3_i5;TRINITY_DN22376_c0_g3_i6	PREDICTED: putative clathrin assembly protein At4g40080 [Fragaria vesca subsp. vesca]	At4g40080	1.08207	up	0.000293316	0.00520476	yes
TRINITY_DN22762_c0_g11	2046	TRINITY_DN22762_c0_g11_i1	protein NUCLEAR FUSION DEFECTIVE 4 isoform X1 [Rosa chinensis]	-	-1.90008	down	0.000295771	0.00524391	yes
TRINITY_DN22058_c0_g1	1948	TRINITY_DN22058_c0_g1_i1;TRINITY_DN22058_c0_g1_i2	beta-fructofuranosidase, insoluble isoenzyme 3-like isoform X1 [Rosa chinensis]	INV3	1.85668	up	0.00030024	0.00531791	yes
TRINITY_DN23511_c0_g7	2448	TRINITY_DN23511_c0_g7_i1	probable leucine-rich repeat receptor-like protein kinase IMK3 [Rosa chinensis]	IMK3	-1.67544	down	0.000300448	0.00531791	yes
TRINITY_DN24409_c0_g3	3344	TRINITY_DN24409_c0_g3_i1	protein-tyrosine-phosphatase MKP1-like [Rosa chinensis]	MKP1	-1.17642	down	0.00030192	0.00533852	yes
TRINITY_DN23041_c0_g7	869	TRINITY_DN23041_c0_g7_i1	polyphenol oxidase latent form, chloroplastic-like [Rosa chinensis]	-	-1.24497	down	0.000302118	0.00533852	yes
TRINITY_DN26215_c0_g4	1210	TRINITY_DN26215_c0_g4_i1	cyclic nucleotide-gated ion channel 1-like [Rosa chinensis]	CNGC3	-2.25745	down	0.000305465	0.0053889	yes
TRINITY_DN26628_c1_g3	8933	TRINITY_DN26628_c1_g3_i1;TRINITY_DN26628_c1_g3_i2	putative vacuolar protein sorting-associated protein [Rosa chinensis]	-	0.857294	up	0.00030548	0.0053889	no
TRINITY_DN25327_c1_g2	2157	TRINITY_DN25327_c1_g2_i1;TRINITY_DN25327_c1_g2_i10;TRINITY_DN25327_c1_g2_i11;TRINITY_DN25327_c1_g2_i12;TRINITY_DN25327_c1_g2_i13;TRINITY_DN25327_c1_g2_i14;TRINITY_DN25327_c1_g2_i2;TRINITY_DN25327_c1_g2_i3;TRINITY_DN25327_c1_g2_i4;TRINITY_DN25327_c1_g2_i5;TRINITY_DN25327_c1_g2_i6;TRINITY_DN25327_c1_g2_i7;TRINITY_DN25327_c1_g2_i8;TRINITY_DN25327_c1_g2_i9	eukaryotic translation initiation factor 2D-like isoform X1 [Rosa chinensis]	EIF2D	0.959948	up	0.000311544	0.00549129	no
TRINITY_DN22192_c0_g2	1906	TRINITY_DN22192_c0_g2_i1;TRINITY_DN22192_c0_g2_i2	remorin 4.1-like isoform X2 [Rosa chinensis]	-	1.1863	up	0.000312173	0.00549779	yes
TRINITY_DN25653_c0_g3	2135	TRINITY_DN25653_c0_g3_i1;TRINITY_DN25653_c0_g3_i10;TRINITY_DN25653_c0_g3_i11;TRINITY_DN25653_c0_g3_i12;TRINITY_DN25653_c0_g3_i13;TRINITY_DN25653_c0_g3_i2;TRINITY_DN25653_c0_g3_i3;TRINITY_DN25653_c0_g3_i4;TRINITY_DN25653_c0_g3_i5;TRINITY_DN25653_c0_g3_i6;TRINITY_DN25653_c0_g3_i7;TRINITY_DN25653_c0_g3_i8;TRINITY_DN25653_c0_g3_i9	-	-	0.91621	up	0.000313703	0.00552012	no
TRINITY_DN22576_c0_g3	2637	TRINITY_DN22576_c0_g3_i1;TRINITY_DN22576_c0_g3_i2;TRINITY_DN22576_c0_g3_i3	alkaline/neutral invertase A, mitochondrial [Rosa chinensis]	INVC	-0.909634	down	0.000316485	0.00556445	no
TRINITY_DN24765_c1_g6	560	TRINITY_DN24765_c1_g6_i1	-	-	2.43152	up	0.000316892	0.00556696	yes
TRINITY_DN23450_c0_g6	1756	TRINITY_DN23450_c0_g6_i1;TRINITY_DN23450_c0_g6_i2	PREDICTED: magnesium transporter MRS2-3-like [Fragaria vesca subsp. vesca]	MRS2-3	-1.17705	down	0.000320568	0.00562687	yes
TRINITY_DN24268_c0_g8	768	TRINITY_DN24268_c0_g8_i1	50S ribosomal protein L34, chloroplastic [Prunus avium]	RPL34	-0.976841	down	0.000321823	0.00564419	no
TRINITY_DN21933_c0_g1	2190	TRINITY_DN21933_c0_g1_i1;TRINITY_DN21933_c0_g1_i2;TRINITY_DN21933_c0_g1_i3;TRINITY_DN21933_c0_g1_i4;TRINITY_DN21933_c0_g1_i5;TRINITY_DN21933_c0_g1_i6	protein DETOXIFICATION 44, chloroplastic [Rosa chinensis]	DTX44	-1.25383	down	0.000325728	0.00570795	yes
TRINITY_DN25769_c1_g3	384	TRINITY_DN25769_c1_g3_i1;TRINITY_DN25769_c1_g3_i2;TRINITY_DN25769_c1_g3_i3;TRINITY_DN25769_c1_g3_i4;TRINITY_DN25769_c1_g3_i5;TRINITY_DN25769_c1_g3_i6	-	-	1.19531	up	0.000326718	0.00572055	yes
TRINITY_DN24595_c0_g1	681	TRINITY_DN24595_c0_g1_i1;TRINITY_DN24595_c0_g1_i2;TRINITY_DN24595_c0_g1_i3	-	-	1.60776	up	0.000327652	0.00573215	yes
TRINITY_DN26647_c1_g7	474	TRINITY_DN26647_c1_g7_i1;TRINITY_DN26647_c1_g7_i2	hypothetical protein RchiOBHm_Chr4g0423471 [Rosa chinensis]	-	1.8484	up	0.000332305	0.00580874	yes
TRINITY_DN25111_c0_g1	1613	TRINITY_DN25111_c0_g1_i1;TRINITY_DN25111_c0_g1_i10;TRINITY_DN25111_c0_g1_i11;TRINITY_DN25111_c0_g1_i12;TRINITY_DN25111_c0_g1_i13;TRINITY_DN25111_c0_g1_i2;TRINITY_DN25111_c0_g1_i3;TRINITY_DN25111_c0_g1_i4;TRINITY_DN25111_c0_g1_i5;TRINITY_DN25111_c0_g1_i6;TRINITY_DN25111_c0_g1_i7;TRINITY_DN25111_c0_g1_i8;TRINITY_DN25111_c0_g1_i9	PREDICTED: WD repeat-containing protein 53-like [Fragaria vesca subsp. vesca]	-	0.922753	up	0.000333037	0.00581672	no
TRINITY_DN20691_c0_g4	1079	TRINITY_DN20691_c0_g4_i1;TRINITY_DN20691_c0_g4_i2;TRINITY_DN20691_c0_g4_i3;TRINITY_DN20691_c0_g4_i4	stem 28 kDa glycoprotein-like isoform X2 [Rosa chinensis]	APS1	-1.11641	down	0.000334419	0.0058315	yes
TRINITY_DN26646_c1_g9	1438	TRINITY_DN26646_c1_g9_i1	CBS domain-containing protein CBSX5-like [Rosa chinensis]	CBSX5	-1.4351	down	0.000334436	0.0058315	yes
TRINITY_DN20570_c0_g1	1709	TRINITY_DN20570_c0_g1_i1;TRINITY_DN20570_c0_g1_i2	PREDICTED: uncharacterized protein LOC101290919 [Fragaria vesca subsp. vesca]	-	2.3903	up	0.000335036	0.00583714	yes
TRINITY_DN26045_c0_g1	934	TRINITY_DN26045_c0_g1_i1;TRINITY_DN26045_c0_g1_i2	-	-	2.25636	up	0.00033541	0.00583884	yes
TRINITY_DN25152_c0_g5	1319	TRINITY_DN25152_c0_g5_i1;TRINITY_DN25152_c0_g5_i2;TRINITY_DN25152_c0_g5_i3	thioredoxin H-type-like [Rosa chinensis]	-	-1.04911	down	0.000338108	0.00588095	yes
TRINITY_DN25647_c1_g6	369	TRINITY_DN25647_c1_g6_i1;TRINITY_DN25647_c1_g6_i2	-	-	1.95848	up	0.00033955	0.00590118	yes
TRINITY_DN25412_c0_g1	1300	TRINITY_DN25412_c0_g1_i1;TRINITY_DN25412_c0_g1_i2	B-box zinc finger protein 21-like [Rosa chinensis]	BBX21	0.995987	up	0.000340543	0.00591357	no
TRINITY_DN21379_c0_g1	2737	TRINITY_DN21379_c0_g1_i1;TRINITY_DN21379_c0_g1_i2	PREDICTED: type I inositol 1,4,5-trisphosphate 5-phosphatase CVP2 [Fragaria vesca subsp. vesca]	IP5P4	-1.41535	down	0.000341149	0.00591923	yes
TRINITY_DN20805_c0_g1	999	TRINITY_DN20805_c0_g1_i1	hypothetical protein RchiOBHm_Chr4g0441591 [Rosa chinensis]	CLE16	1.29154	up	0.000342313	0.00593456	yes
TRINITY_DN24599_c5_g2	1231	TRINITY_DN24599_c5_g2_i1;TRINITY_DN24599_c5_g2_i2;TRINITY_DN24599_c5_g2_i3;TRINITY_DN24599_c5_g2_i4	uncharacterized protein LOC112198473 isoform X2 [Rosa chinensis]	-	2.4493	up	0.000345616	0.0059869	yes
TRINITY_DN23094_c1_g13	1576	TRINITY_DN23094_c1_g13_i1	PREDICTED: probable LRR receptor-like serine/threonine-protein kinase At3g47570 [Fragaria vesca subsp. vesca]	At3g47570	1.88918	up	0.000346116	0.00599064	yes
TRINITY_DN25051_c0_g1	2806	TRINITY_DN25051_c0_g1_i1;TRINITY_DN25051_c0_g1_i2;TRINITY_DN25051_c0_g1_i3;TRINITY_DN25051_c0_g1_i4;TRINITY_DN25051_c0_g1_i5;TRINITY_DN25051_c0_g1_i6;TRINITY_DN25051_c0_g1_i7	uncharacterized protein LOC112173335 [Rosa chinensis]	-	1.06946	up	0.000349799	0.00604942	yes
TRINITY_DN24524_c1_g5	2413	TRINITY_DN24524_c1_g5_i1;TRINITY_DN24524_c1_g5_i2;TRINITY_DN24524_c1_g5_i3;TRINITY_DN24524_c1_g5_i4;TRINITY_DN24524_c1_g5_i5	-	-	2.00544	up	0.000352613	0.00609222	yes
TRINITY_DN24245_c2_g3	1594	TRINITY_DN24245_c2_g3_i1;TRINITY_DN24245_c2_g3_i2;TRINITY_DN24245_c2_g3_i3;TRINITY_DN24245_c2_g3_i4;TRINITY_DN24245_c2_g3_i5	uncharacterized protein LOC112197485 isoform X1 [Rosa chinensis]	LIP	0.961452	up	0.00035285	0.00609222	no
TRINITY_DN23822_c0_g2	1079	TRINITY_DN23822_c0_g2_i1;TRINITY_DN23822_c0_g2_i2	protein DETOXIFICATION 46, chloroplastic-like [Rosa chinensis]	DTX46	-1.29958	down	0.000353588	0.00609996	yes
TRINITY_DN23349_c0_g1	2060	TRINITY_DN23349_c0_g1_i1;TRINITY_DN23349_c0_g1_i2	PREDICTED: double-stranded RNA-binding protein 5 [Fragaria vesca subsp. vesca]	DRB3	-1.12508	down	0.000355096	0.00612099	yes
TRINITY_DN26230_c1_g9	1059	TRINITY_DN26230_c1_g9_i1	uncharacterized protein LOC112200385 isoform X1 [Rosa chinensis]	-	1.91388	up	0.00035731	0.0061522	yes
TRINITY_DN22756_c1_g10	1663	TRINITY_DN22756_c1_g10_i1	abscisic acid 8'-hydroxylase 3-like isoform X1 [Rosa chinensis]	CYP707A7	1.7699	up	0.000357634	0.0061522	yes
TRINITY_DN24460_c0_g5	1322	TRINITY_DN24460_c0_g5_i1	PREDICTED: uncharacterized protein LOC101295521 [Fragaria vesca subsp. vesca]	-	1.98931	up	0.000357781	0.0061522	yes
TRINITY_DN23966_c0_g4	1178	TRINITY_DN23966_c0_g4_i1;TRINITY_DN23966_c0_g4_i2	uncharacterized protein LOC112178765 [Rosa chinensis]	-	1.26255	up	0.000359966	0.00618474	yes
TRINITY_DN20199_c0_g1	942	TRINITY_DN20199_c0_g1_i1	PREDICTED: thymidine kinase [Fragaria vesca subsp. vesca]	TK	-1.50341	down	0.000362785	0.00622811	yes
TRINITY_DN25481_c1_g10	888	TRINITY_DN25481_c1_g10_i1	PREDICTED: NAC transcription factor ONAC010-like [Fragaria vesca subsp. vesca]	NAC104	-1.8273	down	0.000363217	0.00623045	yes
TRINITY_DN21376_c0_g4	1809	TRINITY_DN21376_c0_g4_i1	unknown [Zea mays]	Hexb	-3.71157	down	0.000366487	0.00628144	yes
TRINITY_DN26063_c2_g2	1432	TRINITY_DN26063_c2_g2_i1	sodium/calcium exchanger NCL-like isoform X1 [Rosa chinensis]	-	-3.09113	down	0.000367167	0.00628372	yes
TRINITY_DN26257_c0_g6	540	TRINITY_DN26257_c0_g6_i1;TRINITY_DN26257_c0_g6_i2	-	-	2.3463	up	0.000367403	0.00628372	yes
TRINITY_DN22108_c1_g4	2724	TRINITY_DN22108_c1_g4_i1;TRINITY_DN22108_c1_g4_i2	HIPL1 protein [Rosa chinensis]	HIPL1	-0.909076	down	0.00036753	0.00628372	no
TRINITY_DN23828_c0_g2	2432	TRINITY_DN23828_c0_g2_i1;TRINITY_DN23828_c0_g2_i2;TRINITY_DN23828_c0_g2_i3;TRINITY_DN23828_c0_g2_i4;TRINITY_DN23828_c0_g2_i5;TRINITY_DN23828_c0_g2_i6	uncharacterized protein LOC112203449 isoform X1 [Rosa chinensis]	YTHDF2	-1.09883	down	0.00036781	0.00628372	yes
TRINITY_DN26349_c0_g2	1659	TRINITY_DN26349_c0_g2_i1;TRINITY_DN26349_c0_g2_i2	PREDICTED: uncharacterized protein LOC101307916 [Fragaria vesca subsp. vesca]	-	-1.11019	down	0.000368674	0.00629339	yes
TRINITY_DN25605_c0_g2	3561	TRINITY_DN25605_c0_g2_i1;TRINITY_DN25605_c0_g2_i2	probable phospholipid-transporting ATPase 8 [Rosa chinensis]	ALA8	0.839532	up	0.000369725	0.00630484	no
TRINITY_DN23122_c1_g5	2495	TRINITY_DN23122_c1_g5_i1;TRINITY_DN23122_c1_g5_i2;TRINITY_DN23122_c1_g5_i3;TRINITY_DN23122_c1_g5_i4;TRINITY_DN23122_c1_g5_i5;TRINITY_DN23122_c1_g5_i6;TRINITY_DN23122_c1_g5_i7;TRINITY_DN23122_c1_g5_i8	protein ROOT PRIMORDIUM DEFECTIVE 1 [Herrania umbratica]	-	1.2081	up	0.000370169	0.00630484	yes
TRINITY_DN21016_c0_g1	1284	TRINITY_DN21016_c0_g1_i1;TRINITY_DN21016_c0_g1_i2;TRINITY_DN21016_c0_g1_i3;TRINITY_DN21016_c0_g1_i4;TRINITY_DN21016_c0_g1_i5	farnesol kinase, chloroplastic [Rosa chinensis]	-	-0.943749	down	0.00037024	0.00630484	no
TRINITY_DN23974_c1_g5	663	TRINITY_DN23974_c1_g5_i1	putative transcription factor interactor and regulator CCHC(Zn) family [Rosa chinensis]	-	1.3595	up	0.000370762	0.00630863	yes
TRINITY_DN8733_c0_g1	717	TRINITY_DN8733_c0_g1_i1	PREDICTED: LOB domain-containing protein 6 [Fragaria vesca subsp. vesca]	LBD6	-3.0834	down	0.000372437	0.00632822	yes
TRINITY_DN22837_c0_g1	714	TRINITY_DN22837_c0_g1_i1;TRINITY_DN22837_c0_g1_i2;TRINITY_DN22837_c0_g1_i3;TRINITY_DN22837_c0_g1_i4;TRINITY_DN22837_c0_g1_i5	PREDICTED: cytochrome P450 CYP72A219-like [Fragaria vesca subsp. vesca]	CYP72A15	-1.23711	down	0.000372561	0.00632822	yes
TRINITY_DN24957_c0_g5	1320	TRINITY_DN24957_c0_g5_i1	vesicle-associated protein 4-2-like [Rosa chinensis]	PVA42	-1.1732	down	0.000372812	0.00632822	yes
TRINITY_DN24411_c0_g8	957	TRINITY_DN24411_c0_g8_i1	PREDICTED: peroxiredoxin-2E-2, chloroplastic [Fragaria vesca subsp. vesca]	PRXIIE	-0.86127	down	0.000375276	0.00636492	no
TRINITY_DN23804_c2_g6	912	TRINITY_DN23804_c2_g6_i1	-	-	3.73007	up	0.000376463	0.00637884	yes
TRINITY_DN17437_c0_g1	1170	TRINITY_DN17437_c0_g1_i1	PREDICTED: protein ODORANT1-like [Fragaria vesca subsp. vesca]	ODO1	1.21162	up	0.000376701	0.00637884	yes
TRINITY_DN23055_c1_g3	851	TRINITY_DN23055_c1_g3_i1;TRINITY_DN23055_c1_g3_i2	ATP-dependent 6-phosphofructokinase 6-like [Rosa chinensis]	PFK7	1.99238	up	0.000379931	0.00642492	yes
TRINITY_DN21463_c0_g5	2213	TRINITY_DN21463_c0_g5_i1	rop guanine nucleotide exchange factor 1 [Rosa chinensis]	ROPGEF1	-0.878779	down	0.000380031	0.00642492	no
TRINITY_DN24179_c0_g4	1307	TRINITY_DN24179_c0_g4_i1	RING-H2 finger protein ATL5-like [Rosa chinensis]	ATL72	1.62219	up	0.000381256	0.00644028	yes
TRINITY_DN23292_c0_g4	3764	TRINITY_DN23292_c0_g4_i1;TRINITY_DN23292_c0_g4_i2;TRINITY_DN23292_c0_g4_i3	putative transporter MCH1 [Cajanus cajan]	mch1	1.38536	up	0.000381549	0.00644028	yes
TRINITY_DN25838_c0_g1	1573	TRINITY_DN25838_c0_g1_i1;TRINITY_DN25838_c0_g1_i10;TRINITY_DN25838_c0_g1_i11;TRINITY_DN25838_c0_g1_i12;TRINITY_DN25838_c0_g1_i13;TRINITY_DN25838_c0_g1_i14;TRINITY_DN25838_c0_g1_i2;TRINITY_DN25838_c0_g1_i3;TRINITY_DN25838_c0_g1_i4;TRINITY_DN25838_c0_g1_i5;TRINITY_DN25838_c0_g1_i6;TRINITY_DN25838_c0_g1_i7;TRINITY_DN25838_c0_g1_i8;TRINITY_DN25838_c0_g1_i9	beta-glucosidase 12-like [Rosa chinensis]	BGLU12	-0.946728	down	0.000382014	0.00644298	no
TRINITY_DN26395_c0_g2	1877	TRINITY_DN26395_c0_g2_i1;TRINITY_DN26395_c0_g2_i10;TRINITY_DN26395_c0_g2_i11;TRINITY_DN26395_c0_g2_i12;TRINITY_DN26395_c0_g2_i13;TRINITY_DN26395_c0_g2_i14;TRINITY_DN26395_c0_g2_i2;TRINITY_DN26395_c0_g2_i3;TRINITY_DN26395_c0_g2_i4;TRINITY_DN26395_c0_g2_i5;TRINITY_DN26395_c0_g2_i6;TRINITY_DN26395_c0_g2_i7;TRINITY_DN26395_c0_g2_i8;TRINITY_DN26395_c0_g2_i9	wall-associated receptor kinase-like 8 [Rosa chinensis]	WAKL4	-1.11789	down	0.000383428	0.00646167	yes
TRINITY_DN21719_c1_g9	810	TRINITY_DN21719_c1_g9_i1	ubiquitin-conjugating enzyme E2 28-like [Rosa chinensis]	UBC28	1.15704	up	0.000384208	0.00646965	yes
TRINITY_DN23817_c1_g2	1918	TRINITY_DN23817_c1_g2_i1	aluminum-activated malate transporter 12-like [Rosa chinensis]	ALMT12	1.26523	up	0.000385317	0.00648316	yes
TRINITY_DN22616_c1_g3	1125	TRINITY_DN22616_c1_g3_i1	peroxidase 66 [Rosa chinensis]	PER66	1.68291	up	0.000386628	0.00650003	yes
TRINITY_DN26688_c1_g1	3482	TRINITY_DN26688_c1_g1_i1;TRINITY_DN26688_c1_g1_i2;TRINITY_DN26688_c1_g1_i3;TRINITY_DN26688_c1_g1_i4;TRINITY_DN26688_c1_g1_i5	tRNA ligase 1-like isoform X1 [Rosa chinensis]	-	1.06932	up	0.000389721	0.00654682	yes
TRINITY_DN24247_c2_g2	2213	TRINITY_DN24247_c2_g2_i1	protein NUCLEAR FUSION DEFECTIVE 4-like [Rosa chinensis]	-	-1.06376	down	0.000391718	0.00657298	yes
TRINITY_DN23164_c5_g6	3281	TRINITY_DN23164_c5_g6_i1	protein TIME FOR COFFEE isoform X2 [Rosa chinensis]	TIC	0.812995	up	0.000392233	0.00657298	no
TRINITY_DN22880_c0_g7	1460	TRINITY_DN22880_c0_g7_i1;TRINITY_DN22880_c0_g7_i2	formate dehydrogenase, mitochondrial [Rosa chinensis]	FDH1	-1.14222	down	0.000392443	0.00657298	yes
TRINITY_DN25050_c0_g2	2620	TRINITY_DN25050_c0_g2_i1;TRINITY_DN25050_c0_g2_i2;TRINITY_DN25050_c0_g2_i3;TRINITY_DN25050_c0_g2_i4	uridine-cytidine kinase C-like isoform X1 [Rosa chinensis]	udkC	0.836671	up	0.000392523	0.00657298	no
TRINITY_DN21811_c3_g8	1976	TRINITY_DN21811_c3_g8_i1	putative RNA-directed DNA polymerase [Rosa chinensis]	-	1.11479	up	0.000393264	0.00658016	yes
TRINITY_DN25690_c0_g1	848	TRINITY_DN25690_c0_g1_i1	PREDICTED: uncharacterized protein LOC101303468 [Fragaria vesca subsp. vesca]	-	-1.16788	down	0.000394135	0.00658952	yes
TRINITY_DN22575_c1_g10	1106	TRINITY_DN22575_c1_g10_i1;TRINITY_DN22575_c1_g10_i2	strigolactone esterase D14-like [Rosa chinensis]	D14L	1.14965	up	0.000394957	0.00659804	yes
TRINITY_DN23727_c0_g3	1442	TRINITY_DN23727_c0_g3_i1;TRINITY_DN23727_c0_g3_i2	thaumatin-like protein 1b isoform X2 [Rosa chinensis]	-	0.921734	up	0.000397797	0.00664023	no
TRINITY_DN23064_c2_g1	1163	TRINITY_DN23064_c2_g1_i1	uncharacterized protein LOC112168188 isoform X1 [Rosa chinensis]	-	-1.1154	down	0.000398647	0.00664916	yes
TRINITY_DN23614_c0_g4	2654	TRINITY_DN23614_c0_g4_i1;TRINITY_DN23614_c0_g4_i2;TRINITY_DN23614_c0_g4_i3;TRINITY_DN23614_c0_g4_i4	glutamic acid-rich protein-like [Prunus avium]	-	1.03829	up	0.000399324	0.00665315	yes
TRINITY_DN21002_c0_g1	1429	TRINITY_DN21002_c0_g1_i1	PREDICTED: thioredoxin-like 1-2, chloroplastic [Fragaria vesca subsp. vesca]	Os03g0326500	-1.2421	down	0.000399517	0.00665315	yes
TRINITY_DN24283_c0_g3	647	TRINITY_DN24283_c0_g3_i1;TRINITY_DN24283_c0_g3_i2	hypothetical protein RchiOBHm_Chr1g0325821 [Rosa chinensis]	-	-3.72943	down	0.000402037	0.00668985	yes
TRINITY_DN23032_c0_g6	1437	TRINITY_DN23032_c0_g6_i1;TRINITY_DN23032_c0_g6_i2	PREDICTED: chlorophyll a-b binding protein 151, chloroplastic [Juglans regia]	OsI_012078	-0.888897	down	0.000402868	0.00669839	no
TRINITY_DN26128_c2_g4	798	TRINITY_DN26128_c2_g4_i1;TRINITY_DN26128_c2_g4_i2	probable glutathione S-transferase [Rosa chinensis]	-	-2.7749	down	0.000403652	0.00670615	yes
TRINITY_DN22632_c0_g3	2091	TRINITY_DN22632_c0_g3_i1;TRINITY_DN22632_c0_g3_i2	laccase-4-like [Rosa chinensis]	IRX12	1.16144	up	0.000406464	0.00674755	yes
TRINITY_DN26199_c0_g4	404	TRINITY_DN26199_c0_g4_i1	PREDICTED: protein LHY-like [Fragaria vesca subsp. vesca]	-	1.5216	up	0.000406836	0.00674829	yes
TRINITY_DN25072_c1_g4	1595	TRINITY_DN25072_c1_g4_i1	probable pectate lyase 4 [Rosa chinensis]	LAT56	-0.865102	down	0.000407147	0.00674829	no
TRINITY_DN23191_c0_g7	687	TRINITY_DN23191_c0_g7_i1	NAC domain-containing protein 73-like [Rosa chinensis]	NAC010	1.49412	up	0.000409112	0.00677403	yes
TRINITY_DN26295_c1_g2	993	TRINITY_DN26295_c1_g2_i1;TRINITY_DN26295_c1_g2_i2;TRINITY_DN26295_c1_g2_i3;TRINITY_DN26295_c1_g2_i4;TRINITY_DN26295_c1_g2_i5	-	-	3.00741	up	0.000409342	0.00677403	yes
TRINITY_DN22165_c0_g1	1228	TRINITY_DN22165_c0_g1_i1;TRINITY_DN22165_c0_g1_i2	probable 6-phosphogluconolactonase 1 [Rosa chinensis]	At1g13700	1.33087	up	0.000412071	0.00681385	yes
TRINITY_DN26214_c0_g5	715	TRINITY_DN26214_c0_g5_i1;TRINITY_DN26214_c0_g5_i2	calcium-binding protein PBP1-like [Rosa chinensis]	PBP1	1.82909	up	0.000413545	0.00683216	yes
TRINITY_DN23405_c0_g1	1147	TRINITY_DN23405_c0_g1_i1;TRINITY_DN23405_c0_g1_i2;TRINITY_DN23405_c0_g1_i3;TRINITY_DN23405_c0_g1_i4	receptor like protein 6-like [Rosa chinensis]	-	-2.99517	down	0.000413875	0.00683216	yes
TRINITY_DN26260_c1_g2	438	TRINITY_DN26260_c1_g2_i1	-	-	4.20302	up	0.000414149	0.00683216	yes
TRINITY_DN19781_c0_g1	849	TRINITY_DN19781_c0_g1_i1	uncharacterized protein At5g01610-like [Rosa chinensis]	-	-1.32018	down	0.000414523	0.006833	yes
TRINITY_DN24343_c1_g1	4141	TRINITY_DN24343_c1_g1_i1;TRINITY_DN24343_c1_g1_i2;TRINITY_DN24343_c1_g1_i3;TRINITY_DN24343_c1_g1_i4	putative RNA-directed DNA polymerase [Rosa chinensis]	At1g03900	0.993627	up	0.000417317	0.00687369	no
TRINITY_DN25585_c0_g8	1768	TRINITY_DN25585_c0_g8_i1	mitogen-activated protein kinase 4-like isoform X1 [Rosa chinensis]	MPK4	0.905142	up	0.000418195	0.00688278	no
TRINITY_DN24392_c0_g5	468	TRINITY_DN24392_c0_g5_i1	hypothetical protein DVH24_005184, partial [Malus domestica]	RPS28	-0.804208	down	0.000419393	0.00689712	no
TRINITY_DN24768_c0_g8	521	TRINITY_DN24768_c0_g8_i1	chloroplast envelope quinone oxidoreductase homolog [Rosa chinensis]	At4g13010	-4.02962	down	0.000422981	0.00695071	yes
TRINITY_DN21636_c0_g5	739	TRINITY_DN21636_c0_g5_i1	-	-	-2.87707	down	0.000431631	0.00708735	yes
TRINITY_DN23968_c1_g7	1798	TRINITY_DN23968_c1_g7_i1;TRINITY_DN23968_c1_g7_i2	hypothetical protein RchiOBHm_Chr1g0370131 [Rosa chinensis]	EFL3	0.974889	up	0.00043279	0.00710084	no
TRINITY_DN26232_c0_g2	1755	TRINITY_DN26232_c0_g2_i1;TRINITY_DN26232_c0_g2_i2;TRINITY_DN26232_c0_g2_i3;TRINITY_DN26232_c0_g2_i4	protein DETOXIFICATION 21-like isoform X1 [Rosa chinensis]	DTX21	1.24147	up	0.000433558	0.00710792	yes
TRINITY_DN25314_c1_g9	946	TRINITY_DN25314_c1_g9_i1	anthocyanidin 3-O-glucosyltransferase 7-like [Rosa chinensis]	GT7	-1.6504	down	0.00043473	0.00712161	yes
TRINITY_DN26587_c1_g7	9699	TRINITY_DN26587_c1_g7_i1;TRINITY_DN26587_c1_g7_i2	uncharacterized protein LOC112187061 isoform X1 [Rosa chinensis]	-	0.777887	up	0.000436496	0.00714378	no
TRINITY_DN24337_c0_g8	2448	TRINITY_DN24337_c0_g8_i1;TRINITY_DN24337_c0_g8_i2	putative RNA-directed DNA polymerase [Rosa chinensis]	-	0.789012	up	0.000436834	0.00714378	no
TRINITY_DN26316_c0_g5	712	TRINITY_DN26316_c0_g5_i1	-	-	3.39497	up	0.000437098	0.00714378	yes
TRINITY_DN24365_c1_g2	1824	TRINITY_DN24365_c1_g2_i1;TRINITY_DN24365_c1_g2_i2;TRINITY_DN24365_c1_g2_i3	non-specific phospholipase C6 [Rosa chinensis]	NPC6	0.950272	up	0.000437594	0.00714636	no
TRINITY_DN25326_c0_g3	2078	TRINITY_DN25326_c0_g3_i1	PREDICTED: pumilio homolog 18 isoform X1 [Fragaria vesca subsp. vesca]	APUM7	2.04046	up	0.000446277	0.00728252	yes
TRINITY_DN23446_c0_g6	1952	TRINITY_DN23446_c0_g6_i1;TRINITY_DN23446_c0_g6_i2	serine/threonine-protein kinase WNK8-like [Rosa chinensis]	WNK8	1.07253	up	0.000446742	0.00728448	yes
TRINITY_DN21469_c0_g2	2224	TRINITY_DN21469_c0_g2_i1;TRINITY_DN21469_c0_g2_i2;TRINITY_DN21469_c0_g2_i3;TRINITY_DN21469_c0_g2_i4;TRINITY_DN21469_c0_g2_i5;TRINITY_DN21469_c0_g2_i6;TRINITY_DN21469_c0_g2_i7	PREDICTED: uncharacterized protein LOC105352766 [Fragaria vesca subsp. vesca]	-	0.806951	up	0.00044832	0.00730457	no
TRINITY_DN25119_c0_g9	1709	TRINITY_DN25119_c0_g9_i1	uncharacterized protein LOC112178703 [Rosa chinensis]	-	1.44228	up	0.000448895	0.00730829	yes
TRINITY_DN23717_c1_g3	1453	TRINITY_DN23717_c1_g3_i1;TRINITY_DN23717_c1_g3_i10;TRINITY_DN23717_c1_g3_i11;TRINITY_DN23717_c1_g3_i2;TRINITY_DN23717_c1_g3_i3;TRINITY_DN23717_c1_g3_i4;TRINITY_DN23717_c1_g3_i5;TRINITY_DN23717_c1_g3_i6;TRINITY_DN23717_c1_g3_i7;TRINITY_DN23717_c1_g3_i8;TRINITY_DN23717_c1_g3_i9	hypothetical protein TanjilG_28653 [Lupinus angustifolius]	-	0.812121	up	0.000450472	0.00732833	no
TRINITY_DN24223_c0_g3	1364	TRINITY_DN24223_c0_g3_i1	putative glycosidase [Rosa chinensis]	BGLU12	1.20037	up	0.000451287	0.00733192	yes
TRINITY_DN23117_c0_g1	511	TRINITY_DN23117_c0_g1_i1	hypothetical protein RchiOBHm_Chr2g0108601 [Rosa chinensis]	-	2.5716	up	0.00045141	0.00733192	yes
TRINITY_DN26106_c1_g6	959	TRINITY_DN26106_c1_g6_i1;TRINITY_DN26106_c1_g6_i2;TRINITY_DN26106_c1_g6_i3	monothiol glutaredoxin-S15, mitochondrial [Rosa chinensis]	GRXS15	0.895467	up	0.000451734	0.00733192	no
TRINITY_DN23291_c0_g2	2934	TRINITY_DN23291_c0_g2_i1	arginine decarboxylase-like [Rosa chinensis]	SPE2	0.872434	up	0.00045427	0.00736741	no
TRINITY_DN21672_c0_g1	1750	TRINITY_DN21672_c0_g1_i1;TRINITY_DN21672_c0_g1_i2;TRINITY_DN21672_c0_g1_i3;TRINITY_DN21672_c0_g1_i4	uncharacterized protein LOC112170028 [Rosa chinensis]	-	-1.1177	down	0.000456421	0.00739661	yes
TRINITY_DN24491_c0_g9	1914	TRINITY_DN24491_c0_g9_i1	PREDICTED: hexokinase-2, chloroplastic [Fragaria vesca subsp. vesca]	HXK2	-0.938061	down	0.000459521	0.00744114	no
TRINITY_DN24848_c0_g6	620	TRINITY_DN24848_c0_g6_i1	-	-	-0.983624	down	0.000462715	0.00748711	no
TRINITY_DN22913_c0_g2	439	TRINITY_DN22913_c0_g2_i1;TRINITY_DN22913_c0_g2_i2	uncharacterized protein LOC112175738 [Rosa chinensis]	-	1.8924	up	0.000463856	0.00749984	yes
TRINITY_DN26835_c0_g1	513	TRINITY_DN26835_c0_g1_i1;TRINITY_DN26835_c0_g1_i2;TRINITY_DN26835_c0_g1_i3	-	-	1.98783	up	0.000465482	0.00752036	yes
TRINITY_DN20712_c1_g1	1751	TRINITY_DN20712_c1_g1_i1;TRINITY_DN20712_c1_g1_i2	PREDICTED: sucrose-phosphatase 1 [Fragaria vesca subsp. vesca]	SPP1	0.850734	up	0.000466307	0.00752747	no
TRINITY_DN22484_c0_g7	1901	TRINITY_DN22484_c0_g7_i1	arogenate dehydratase/prephenate dehydratase 6, chloroplastic-like [Rosa chinensis]	ADT6	-1.05457	down	0.000467264	0.00752747	yes
TRINITY_DN24043_c3_g6	1359	TRINITY_DN24043_c3_g6_i1	flavanone 3-dioxygenase 3-like [Rosa chinensis]	DLO2	-1.62565	down	0.000467301	0.00752747	yes
TRINITY_DN23542_c1_g4	4068	TRINITY_DN23542_c1_g4_i1;TRINITY_DN23542_c1_g4_i2;TRINITY_DN23542_c1_g4_i3;TRINITY_DN23542_c1_g4_i4;TRINITY_DN23542_c1_g4_i5;TRINITY_DN23542_c1_g4_i6;TRINITY_DN23542_c1_g4_i7	transcription factor PIF3 isoform X1 [Rosa chinensis]	PIF3	0.820864	up	0.000467372	0.00752747	no
TRINITY_DN24283_c0_g5	867	TRINITY_DN24283_c0_g5_i1	peroxygenase 2-like [Rosa chinensis]	PXG1	2.63179	up	0.000467704	0.00752747	yes
TRINITY_DN23806_c0_g1	2457	TRINITY_DN23806_c0_g1_i1	U-box domain-containing protein 19 [Rosa chinensis]	PUB19	1.75248	up	0.000470199	0.00756187	yes
TRINITY_DN20846_c0_g1	1116	TRINITY_DN20846_c0_g1_i1;TRINITY_DN20846_c0_g1_i2	PREDICTED: uncharacterized protein LOC105350250 [Fragaria vesca subsp. vesca]	-	1.77865	up	0.000471988	0.00758485	yes
TRINITY_DN23957_c2_g4	1197	TRINITY_DN23957_c2_g4_i1	-	-	-1.63	down	0.000476737	0.00765534	yes
TRINITY_DN21227_c2_g9	2157	TRINITY_DN21227_c2_g9_i1	histidine kinase CKI1-like [Rosa chinensis]	CKI1	2.18604	up	0.000479974	0.00770146	yes
TRINITY_DN25892_c1_g10	1385	TRINITY_DN25892_c1_g10_i1;TRINITY_DN25892_c1_g10_i2	wall-associated receptor kinase-like 20 [Rosa chinensis]	-	1.45251	up	0.000482127	0.00772694	yes
TRINITY_DN26313_c0_g5	504	TRINITY_DN26313_c0_g5_i1;TRINITY_DN26313_c0_g5_i2;TRINITY_DN26313_c0_g5_i3;TRINITY_DN26313_c0_g5_i4;TRINITY_DN26313_c0_g5_i5;TRINITY_DN26313_c0_g5_i6;TRINITY_DN26313_c0_g5_i7;TRINITY_DN26313_c0_g5_i8	-	-	1.69376	up	0.000482293	0.00772694	yes
TRINITY_DN26292_c0_g3	1445	TRINITY_DN26292_c0_g3_i1;TRINITY_DN26292_c0_g3_i2;TRINITY_DN26292_c0_g3_i3;TRINITY_DN26292_c0_g3_i4;TRINITY_DN26292_c0_g3_i5;TRINITY_DN26292_c0_g3_i6;TRINITY_DN26292_c0_g3_i7;TRINITY_DN26292_c0_g3_i8	-	-	1.11112	up	0.000483949	0.00774759	yes
TRINITY_DN23600_c0_g2	1598	TRINITY_DN23600_c0_g2_i1;TRINITY_DN23600_c0_g2_i2;TRINITY_DN23600_c0_g2_i3	uncharacterized protein LOC112191708 [Rosa chinensis]	-	-1.07527	down	0.000488379	0.00781258	yes
TRINITY_DN25179_c0_g9	964	TRINITY_DN25179_c0_g9_i1;TRINITY_DN25179_c0_g9_i2;TRINITY_DN25179_c0_g9_i3;TRINITY_DN25179_c0_g9_i4	tetraketide alpha-pyrone reductase 1-like [Rosa chinensis]	TKPR1	-2.1514	down	0.000492991	0.0078804	yes
TRINITY_DN23162_c0_g4	1269	TRINITY_DN23162_c0_g4_i1;TRINITY_DN23162_c0_g4_i2;TRINITY_DN23162_c0_g4_i3;TRINITY_DN23162_c0_g4_i4;TRINITY_DN23162_c0_g4_i5;TRINITY_DN23162_c0_g4_i6;TRINITY_DN23162_c0_g4_i7	hypothetical protein RchiOBHm_Chr2g0145121 [Rosa chinensis]	IQM1	1.94909	up	0.00049674	0.00793431	yes
TRINITY_DN23420_c0_g12	1038	TRINITY_DN23420_c0_g12_i1	PREDICTED: glycine-rich protein A3-like [Prunus mume]	-	-0.965282	down	0.000498961	0.00795859	no
TRINITY_DN23874_c0_g2	1285	TRINITY_DN23874_c0_g2_i1;TRINITY_DN23874_c0_g2_i2;TRINITY_DN23874_c0_g2_i3;TRINITY_DN23874_c0_g2_i4;TRINITY_DN23874_c0_g2_i5;TRINITY_DN23874_c0_g2_i6;TRINITY_DN23874_c0_g2_i7	PREDICTED: probable serine/threonine-protein kinase DDB_G0272254 isoform X2 [Capsicum annuum]	EDR1	1.69014	up	0.000499014	0.00795859	yes
TRINITY_DN20083_c0_g1	593	TRINITY_DN20083_c0_g1_i1;TRINITY_DN20083_c0_g1_i2	hypothetical protein RchiOBHm_Chr6g0245271 [Rosa chinensis]	-	1.44025	up	0.000502135	0.00800233	yes
TRINITY_DN24738_c0_g1	995	TRINITY_DN24738_c0_g1_i1;TRINITY_DN24738_c0_g1_i2;TRINITY_DN24738_c0_g1_i3;TRINITY_DN24738_c0_g1_i4;TRINITY_DN24738_c0_g1_i5	ATP-dependent Clp protease adapter protein CLPS1, chloroplastic-like [Rosa chinensis]	-	1.07703	up	0.000505035	0.00804247	yes
TRINITY_DN25301_c0_g3	1162	TRINITY_DN25301_c0_g3_i1	septum-promoting GTP-binding protein 1-like [Rosa chinensis]	spg1	1.1319	up	0.000510845	0.00812886	yes
TRINITY_DN24087_c0_g1	2485	TRINITY_DN24087_c0_g1_i1;TRINITY_DN24087_c0_g1_i10;TRINITY_DN24087_c0_g1_i11;TRINITY_DN24087_c0_g1_i12;TRINITY_DN24087_c0_g1_i2;TRINITY_DN24087_c0_g1_i3;TRINITY_DN24087_c0_g1_i4;TRINITY_DN24087_c0_g1_i5;TRINITY_DN24087_c0_g1_i6;TRINITY_DN24087_c0_g1_i7;TRINITY_DN24087_c0_g1_i8;TRINITY_DN24087_c0_g1_i9	rop guanine nucleotide exchange factor 14 isoform X1 [Rosa chinensis]	ROPGEF14	-1.0609	down	0.000512128	0.00814315	yes
TRINITY_DN25479_c0_g6	648	TRINITY_DN25479_c0_g6_i1	-	-	2.4612	up	0.000514205	0.00817001	yes
TRINITY_DN26256_c1_g1	4497	TRINITY_DN26256_c1_g1_i1;TRINITY_DN26256_c1_g1_i2;TRINITY_DN26256_c1_g1_i3	PREDICTED: myosin-9-like [Malus domestica]	-	-0.92992	down	0.000515065	0.00817753	no
TRINITY_DN26258_c1_g4	1894	TRINITY_DN26258_c1_g4_i1;TRINITY_DN26258_c1_g4_i2;TRINITY_DN26258_c1_g4_i3;TRINITY_DN26258_c1_g4_i4;TRINITY_DN26258_c1_g4_i5	2-oxoisovalerate dehydrogenase subunit alpha 2, mitochondrial-like isoform X1 [Rosa chinensis]	At5g09300	0.888703	up	0.000515865	0.00818407	no
TRINITY_DN26580_c0_g1	1554	TRINITY_DN26580_c0_g1_i1;TRINITY_DN26580_c0_g1_i2;TRINITY_DN26580_c0_g1_i3;TRINITY_DN26580_c0_g1_i4	uncharacterized protein LOC112185107 [Rosa chinensis]	-	1.65533	up	0.000517589	0.00820527	yes
TRINITY_DN26521_c0_g5	410	TRINITY_DN26521_c0_g5_i1;TRINITY_DN26521_c0_g5_i2	putative wall-associated receptor kinase [Rosa chinensis]	-	-3.81715	down	0.000517995	0.00820555	yes
TRINITY_DN22574_c0_g1	2212	TRINITY_DN22574_c0_g1_i1;TRINITY_DN22574_c0_g1_i2;TRINITY_DN22574_c0_g1_i3	homogentisate 1,2-dioxygenase [Prunus persica]	HGO	0.938437	up	0.000521173	0.00824888	no
TRINITY_DN23971_c0_g2	1682	TRINITY_DN23971_c0_g2_i1	cytochrome P450 71D11-like isoform X1 [Rosa chinensis]	CYP71D11	-0.878396	down	0.000521513	0.00824888	no
TRINITY_DN21802_c0_g5	1089	TRINITY_DN21802_c0_g5_i1;TRINITY_DN21802_c0_g5_i2;TRINITY_DN21802_c0_g5_i3;TRINITY_DN21802_c0_g5_i4;TRINITY_DN21802_c0_g5_i5;TRINITY_DN21802_c0_g5_i6;TRINITY_DN21802_c0_g5_i7	truncated transcription factor CAULIFLOWER A-like isoform X1 [Rosa chinensis]	MADS8	1.49818	up	0.000523184	0.00826518	yes
TRINITY_DN22946_c0_g4	1147	TRINITY_DN22946_c0_g4_i1;TRINITY_DN22946_c0_g4_i2;TRINITY_DN22946_c0_g4_i3;TRINITY_DN22946_c0_g4_i4	PREDICTED: uncharacterized protein LOC103422370 [Malus domestica]	-	-1.81675	down	0.000523326	0.00826518	yes
TRINITY_DN22260_c0_g2	2869	TRINITY_DN22260_c0_g2_i1;TRINITY_DN22260_c0_g2_i2;TRINITY_DN22260_c0_g2_i3	PREDICTED: uncharacterized protein LOC101301139 [Fragaria vesca subsp. vesca]	-	0.87523	up	0.000523864	0.00826749	no
TRINITY_DN26035_c0_g7	1260	TRINITY_DN26035_c0_g7_i1	dihydroflavonol 4-reductase [Fragaria x ananassa]	DFR	-1.38819	down	0.000525708	0.0082904	yes
TRINITY_DN22516_c1_g4	3930	TRINITY_DN22516_c1_g4_i1;TRINITY_DN22516_c1_g4_i2	PREDICTED: U11/U12 small nuclear ribonucleoprotein 48 kDa protein [Fragaria vesca subsp. vesca]	SNRNP48	0.801141	up	0.000526163	0.00829138	no
TRINITY_DN25654_c0_g2	439	TRINITY_DN25654_c0_g2_i1;TRINITY_DN25654_c0_g2_i2;TRINITY_DN25654_c0_g2_i3	laccase-11 [Prunus persica]	LAC11	2.41673	up	0.000530037	0.00834621	yes
TRINITY_DN22323_c1_g8	1522	TRINITY_DN22323_c1_g8_i1;TRINITY_DN22323_c1_g8_i2;TRINITY_DN22323_c1_g8_i3;TRINITY_DN22323_c1_g8_i4;TRINITY_DN22323_c1_g8_i5;TRINITY_DN22323_c1_g8_i6;TRINITY_DN22323_c1_g8_i7	transcription factor bHLH153 [Rosa chinensis]	BHLH123	0.971405	up	0.000530993	0.00834756	no
TRINITY_DN22958_c1_g4	2465	TRINITY_DN22958_c1_g4_i1	protein STICHEL-like 2 isoform X1 [Rosa chinensis]	At4g18820	1.82145	up	0.000531094	0.00834756	yes
TRINITY_DN21955_c0_g9	2132	TRINITY_DN21955_c0_g9_i1	flap endonuclease GEN-like 1 isoform X2 [Rosa chinensis]	GEN1	-1.37575	down	0.000531309	0.00834756	yes
TRINITY_DN22788_c0_g6	1911	TRINITY_DN22788_c0_g6_i1;TRINITY_DN22788_c0_g6_i2	putative transcription factor Homobox-WOX family [Rosa chinensis]	-	0.840165	up	0.000534356	0.00838919	no
TRINITY_DN24803_c2_g3	595	TRINITY_DN24803_c2_g3_i1	PREDICTED: poly [ADP-ribose] polymerase 3 [Fragaria vesca subsp. vesca]	PARP3	3.30666	up	0.000535126	0.00839505	yes
TRINITY_DN20331_c0_g1	2646	TRINITY_DN20331_c0_g1_i1	-	Sparcl1	-1.66892	down	0.000537741	0.00842568	yes
TRINITY_DN22608_c0_g1	4055	TRINITY_DN22608_c0_g1_i1;TRINITY_DN22608_c0_g1_i2;TRINITY_DN22608_c0_g1_i3;TRINITY_DN22608_c0_g1_i4;TRINITY_DN22608_c0_g1_i5;TRINITY_DN22608_c0_g1_i6;TRINITY_DN22608_c0_g1_i7	phospholipase D gamma 1-like isoform X1 [Rosa chinensis]	PLDBETA1	0.891793	up	0.000538156	0.00842568	no
TRINITY_DN22480_c3_g7	1291	TRINITY_DN22480_c3_g7_i1;TRINITY_DN22480_c3_g7_i2;TRINITY_DN22480_c3_g7_i3;TRINITY_DN22480_c3_g7_i4;TRINITY_DN22480_c3_g7_i5	protein CREG1 isoform X2 [Rosa chinensis]	CREG1	-0.81575	down	0.000538276	0.00842568	no
TRINITY_DN22656_c0_g3	2504	TRINITY_DN22656_c0_g3_i1;TRINITY_DN22656_c0_g3_i2;TRINITY_DN22656_c0_g3_i3;TRINITY_DN22656_c0_g3_i4;TRINITY_DN22656_c0_g3_i5;TRINITY_DN22656_c0_g3_i6;TRINITY_DN22656_c0_g3_i7;TRINITY_DN22656_c0_g3_i8;TRINITY_DN22656_c0_g3_i9	uncharacterized protein LOC112181475 isoform X1 [Rosa chinensis]	-	1.32347	up	0.000539813	0.00844347	yes
TRINITY_DN23979_c0_g4	1201	TRINITY_DN23979_c0_g4_i1	probable xyloglucan glycosyltransferase 5 [Rosa chinensis]	CSLC5	-1.07065	down	0.000541782	0.008468	yes
TRINITY_DN24899_c0_g2	2493	TRINITY_DN24899_c0_g2_i1;TRINITY_DN24899_c0_g2_i2;TRINITY_DN24899_c0_g2_i3;TRINITY_DN24899_c0_g2_i4;TRINITY_DN24899_c0_g2_i5	inactive beta-amylase 9 [Rosa chinensis]	BAM9	1.07391	up	0.000543821	0.00848932	yes
TRINITY_DN22280_c1_g10	1361	TRINITY_DN22280_c1_g10_i1	PREDICTED: transcription factor bHLH113-like isoform X1 [Fragaria vesca subsp. vesca]	BHLH113	2.18536	up	0.00054395	0.00848932	yes
TRINITY_DN19146_c0_g1	1456	TRINITY_DN19146_c0_g1_i1	growth-regulating factor 4 [Rosa chinensis]	GRF7	-2.11331	down	0.000545877	0.0085131	yes
TRINITY_DN24029_c1_g4	304	TRINITY_DN24029_c1_g4_i1;TRINITY_DN24029_c1_g4_i2;TRINITY_DN24029_c1_g4_i3	-	-	2.458	up	0.000548309	0.00854472	yes
TRINITY_DN26713_c0_g4	329	TRINITY_DN26713_c0_g4_i1;TRINITY_DN26713_c0_g4_i2;TRINITY_DN26713_c0_g4_i3	-	-	2.33393	up	0.000555023	0.00864297	yes
TRINITY_DN24600_c0_g1	1460	TRINITY_DN24600_c0_g1_i1;TRINITY_DN24600_c0_g1_i2	putative aminoacyltransferase, E1 ubiquitin-activating enzyme [Rosa chinensis]	BARD1	1.32111	up	0.000560645	0.008709	yes
TRINITY_DN26122_c0_g4	777	TRINITY_DN26122_c0_g4_i1;TRINITY_DN26122_c0_g4_i2	-	-	-1.19872	down	0.000560759	0.008709	yes
TRINITY_DN24740_c1_g2	978	TRINITY_DN24740_c1_g2_i1;TRINITY_DN24740_c1_g2_i2;TRINITY_DN24740_c1_g2_i3;TRINITY_DN24740_c1_g2_i4	hypothetical protein CICLE_v10022858mg [Citrus clementina]	ATG8F	0.882209	up	0.000560966	0.008709	no
TRINITY_DN22886_c0_g3	1374	TRINITY_DN22886_c0_g3_i1;TRINITY_DN22886_c0_g3_i2	PREDICTED: helicase and polymerase-containing protein TEBICHI [Fragaria vesca subsp. vesca]	TEB	2.15831	up	0.000560975	0.008709	yes
TRINITY_DN20682_c0_g1	1393	TRINITY_DN20682_c0_g1_i1	PREDICTED: glutamine synthetase cytosolic isozyme [Fragaria vesca subsp. vesca]	-	1.09958	up	0.000561326	0.008709	yes
TRINITY_DN26560_c0_g5	797	TRINITY_DN26560_c0_g5_i1	-	-	1.73785	up	0.000566974	0.00879017	yes
TRINITY_DN26482_c0_g1	2621	TRINITY_DN26482_c0_g1_i1;TRINITY_DN26482_c0_g1_i10;TRINITY_DN26482_c0_g1_i11;TRINITY_DN26482_c0_g1_i12;TRINITY_DN26482_c0_g1_i13;TRINITY_DN26482_c0_g1_i14;TRINITY_DN26482_c0_g1_i15;TRINITY_DN26482_c0_g1_i16;TRINITY_DN26482_c0_g1_i17;TRINITY_DN26482_c0_g1_i2;TRINITY_DN26482_c0_g1_i3;TRINITY_DN26482_c0_g1_i4;TRINITY_DN26482_c0_g1_i5;TRINITY_DN26482_c0_g1_i6;TRINITY_DN26482_c0_g1_i7;TRINITY_DN26482_…	protein trichome birefringence-like 11 [Rosa chinensis]	TBL11	-1.14882	down	0.000575923	0.00892237	yes
TRINITY_DN24445_c0_g2	3647	TRINITY_DN24445_c0_g2_i1;TRINITY_DN24445_c0_g2_i2;TRINITY_DN24445_c0_g2_i3;TRINITY_DN24445_c0_g2_i4;TRINITY_DN24445_c0_g2_i5	F-box protein SKIP14 isoform X3 [Rosa chinensis]	SKIP14	0.887943	up	0.000583018	0.00902567	no
TRINITY_DN22077_c0_g8	1607	TRINITY_DN22077_c0_g8_i1	fasciclin-like arabinogalactan protein 2 [Rosa chinensis]	FLA2	-0.993441	down	0.000584797	0.00904657	no
TRINITY_DN21991_c0_g9	1120	TRINITY_DN21991_c0_g9_i1	transcription factor MYB8-like [Rosa chinensis]	C1	-1.98308	down	0.000590567	0.00912915	yes
TRINITY_DN26453_c1_g1	567	TRINITY_DN26453_c1_g1_i1;TRINITY_DN26453_c1_g1_i2	hypothetical protein AQUCO_02000013v1 [Aquilegia coerulea]	-	2.00959	up	0.000592131	0.00914663	yes
TRINITY_DN23301_c1_g7	1810	TRINITY_DN23301_c1_g7_i1;TRINITY_DN23301_c1_g7_i2	putative gamma-glutamylcyclotransferase At3g02910 [Rosa chinensis]	At3g02910	-0.81996	down	0.000592889	0.00915163	no
TRINITY_DN22526_c2_g11	1314	TRINITY_DN22526_c2_g11_i1	PREDICTED: protein CDI [Fragaria vesca subsp. vesca]	CDI	-0.93694	down	0.000593421	0.00915316	no
TRINITY_DN25063_c0_g1	3280	TRINITY_DN25063_c0_g1_i1	alpha-mannosidase [Rosa chinensis]	-	-0.942775	down	0.000599586	0.00923708	no
TRINITY_DN24366_c1_g2	525	TRINITY_DN24366_c1_g2_i1	hypothetical protein PRUPE_6G234800 [Prunus persica]	-	-3.9626	down	0.000599737	0.00923708	yes
TRINITY_DN23274_c0_g1	1034	TRINITY_DN23274_c0_g1_i1	uncharacterized protein LOC112193270 [Rosa chinensis]	-	0.949721	up	0.000606257	0.0093307	no
TRINITY_DN26463_c0_g1	2766	TRINITY_DN26463_c0_g1_i1;TRINITY_DN26463_c0_g1_i10;TRINITY_DN26463_c0_g1_i11;TRINITY_DN26463_c0_g1_i12;TRINITY_DN26463_c0_g1_i13;TRINITY_DN26463_c0_g1_i2;TRINITY_DN26463_c0_g1_i3;TRINITY_DN26463_c0_g1_i4;TRINITY_DN26463_c0_g1_i5;TRINITY_DN26463_c0_g1_i6;TRINITY_DN26463_c0_g1_i7;TRINITY_DN26463_c0_g1_i8;TRINITY_DN26463_c0_g1_i9	PREDICTED: oligopeptide transporter 4 [Fragaria vesca subsp. vesca]	OPT4	-1.01931	down	0.000608164	0.00935324	yes
TRINITY_DN23156_c0_g2	1208	TRINITY_DN23156_c0_g2_i1	ATP-dependent 6-phosphofructokinase 6-like [Rosa chinensis]	PFK3	1.44011	up	0.000610932	0.00938421	yes
TRINITY_DN23123_c2_g3	412	TRINITY_DN23123_c2_g3_i1;TRINITY_DN23123_c2_g3_i2	-	-	-0.886492	down	0.000611473	0.00938421	no
TRINITY_DN21782_c3_g1	1552	TRINITY_DN21782_c3_g1_i1	probable membrane-associated kinase regulator 1 [Rosa chinensis]	MAKR1	-1.50401	down	0.000611512	0.00938421	yes
TRINITY_DN26290_c0_g2	3096	TRINITY_DN26290_c0_g2_i1;TRINITY_DN26290_c0_g2_i10;TRINITY_DN26290_c0_g2_i11;TRINITY_DN26290_c0_g2_i12;TRINITY_DN26290_c0_g2_i13;TRINITY_DN26290_c0_g2_i14;TRINITY_DN26290_c0_g2_i2;TRINITY_DN26290_c0_g2_i3;TRINITY_DN26290_c0_g2_i4;TRINITY_DN26290_c0_g2_i5;TRINITY_DN26290_c0_g2_i6;TRINITY_DN26290_c0_g2_i7;TRINITY_DN26290_c0_g2_i8;TRINITY_DN26290_c0_g2_i9	beta-galactosidase 9 isoform X1 [Rosa chinensis]	BGAL9	0.796637	up	0.000612771	0.00939671	no
TRINITY_DN25350_c0_g4	1851	TRINITY_DN25350_c0_g4_i1;TRINITY_DN25350_c0_g4_i2;TRINITY_DN25350_c0_g4_i3	PREDICTED: polyol transporter 5-like [Fragaria vesca subsp. vesca]	PLT5	-1.00618	down	0.000613387	0.00939933	yes
TRINITY_DN556_c0_g1	603	TRINITY_DN556_c0_g1_i1	PREDICTED: MLP-like protein 31 [Fragaria vesca subsp. vesca]	-	-1.96082	down	0.000614907	0.0094158	yes
TRINITY_DN8057_c0_g2	1016	TRINITY_DN8057_c0_g2_i1	-	C1qc	-3.68157	down	0.000617064	0.00944197	yes
TRINITY_DN20194_c0_g1	1123	TRINITY_DN20194_c0_g1_i1	osmotin-like protein [Rosa chinensis]	-	-0.98189	down	0.000621453	0.00950224	no
TRINITY_DN24391_c0_g4	2160	TRINITY_DN24391_c0_g4_i1	LRR receptor-like serine/threonine-protein kinase FEI 2 [Rosa chinensis]	FEI1	-1.54962	down	0.000622974	0.00951861	yes
TRINITY_DN25064_c0_g8	870	TRINITY_DN25064_c0_g8_i1;TRINITY_DN25064_c0_g8_i2	protein PHLOEM PROTEIN 2-LIKE A9-like [Rosa chinensis]	PP2A9	1.00435	up	0.000625113	0.00954439	yes
TRINITY_DN26641_c0_g1	1383	TRINITY_DN26641_c0_g1_i1;TRINITY_DN26641_c0_g1_i10;TRINITY_DN26641_c0_g1_i11;TRINITY_DN26641_c0_g1_i12;TRINITY_DN26641_c0_g1_i13;TRINITY_DN26641_c0_g1_i14;TRINITY_DN26641_c0_g1_i15;TRINITY_DN26641_c0_g1_i16;TRINITY_DN26641_c0_g1_i17;TRINITY_DN26641_c0_g1_i18;TRINITY_DN26641_c0_g1_i19;TRINITY_DN26641_c0_g1_i2;TRINITY_DN26641_c0_g1_i3;TRINITY_DN26641_c0_g1_i4;TRINITY_DN26641_c0_g1_i5;TRINITY_DN2664…	protein arv1 homolog [Rosa chinensis]	-	1.16577	up	0.000626591	0.00956004	yes
TRINITY_DN24541_c1_g2	241	TRINITY_DN24541_c1_g2_i1	polyubiquitin [Olea europaea var. sylvestris]	UBI11	-0.866628	down	0.000629053	0.00959067	no
TRINITY_DN24007_c0_g3	1661	TRINITY_DN24007_c0_g3_i1;TRINITY_DN24007_c0_g3_i2	transcription factor bHLH48-like [Rosa chinensis]	BHLH48	-0.870189	down	0.000629583	0.00959184	no
TRINITY_DN22073_c0_g1	1360	TRINITY_DN22073_c0_g1_i1;TRINITY_DN22073_c0_g1_i2;TRINITY_DN22073_c0_g1_i3;TRINITY_DN22073_c0_g1_i4;TRINITY_DN22073_c0_g1_i5;TRINITY_DN22073_c0_g1_i6	PREDICTED: 4-hydroxyphenylpyruvate dioxygenase [Fragaria vesca subsp. vesca]	HPD	0.891482	up	0.000631215	0.00960975	no
TRINITY_DN23576_c0_g1	2650	TRINITY_DN23576_c0_g1_i1;TRINITY_DN23576_c0_g1_i2;TRINITY_DN23576_c0_g1_i3	integrator complex subunit 3-like [Rosa chinensis]	Ints3	1.21639	up	0.0006361	0.00967716	yes
TRINITY_DN24153_c0_g5	3887	TRINITY_DN24153_c0_g5_i1	receptor protein-tyrosine kinase CEPR2 [Rosa chinensis]	HSL1	-1.02526	down	0.00063769	0.00969436	yes
TRINITY_DN22470_c0_g5	1601	TRINITY_DN22470_c0_g5_i1;TRINITY_DN22470_c0_g5_i2	PREDICTED: protein GIGANTEA [Fragaria vesca subsp. vesca]	GI	-1.96947	down	0.000641384	0.0097435	yes
TRINITY_DN25224_c0_g4	929	TRINITY_DN25224_c0_g4_i1	uncharacterized protein LOC112179858 [Rosa chinensis]	-	1.00931	up	0.000643489	0.00976219	yes
TRINITY_DN23450_c0_g1	967	TRINITY_DN23450_c0_g1_i1;TRINITY_DN23450_c0_g1_i10;TRINITY_DN23450_c0_g1_i2;TRINITY_DN23450_c0_g1_i3;TRINITY_DN23450_c0_g1_i4;TRINITY_DN23450_c0_g1_i5;TRINITY_DN23450_c0_g1_i6;TRINITY_DN23450_c0_g1_i7;TRINITY_DN23450_c0_g1_i8;TRINITY_DN23450_c0_g1_i9	KRR1 small subunit processome component homolog isoform X1 [Rosa chinensis]	-	0.815261	up	0.000643539	0.00976219	no
TRINITY_DN26033_c0_g1	1403	TRINITY_DN26033_c0_g1_i1;TRINITY_DN26033_c0_g1_i10;TRINITY_DN26033_c0_g1_i11;TRINITY_DN26033_c0_g1_i12;TRINITY_DN26033_c0_g1_i13;TRINITY_DN26033_c0_g1_i14;TRINITY_DN26033_c0_g1_i15;TRINITY_DN26033_c0_g1_i16;TRINITY_DN26033_c0_g1_i17;TRINITY_DN26033_c0_g1_i18;TRINITY_DN26033_c0_g1_i19;TRINITY_DN26033_c0_g1_i2;TRINITY_DN26033_c0_g1_i3;TRINITY_DN26033_c0_g1_i4;TRINITY_DN26033_c0_g1_i5;TRINITY_DN2603…	uncharacterized protein At4g26485-like isoform X2 [Rosa chinensis]	At4g26485	1.14035	up	0.000644562	0.00977069	yes
TRINITY_DN22695_c2_g6	1525	TRINITY_DN22695_c2_g6_i1	epidermis-specific secreted glycoprotein EP1-like [Rosa chinensis]	EP1	1.62311	up	0.000646383	0.00979126	yes
TRINITY_DN26058_c0_g4	810	TRINITY_DN26058_c0_g4_i1;TRINITY_DN26058_c0_g4_i2;TRINITY_DN26058_c0_g4_i3	-	-	1.72654	up	0.00064715	0.00979586	yes
TRINITY_DN25382_c0_g5	1570	TRINITY_DN25382_c0_g5_i1;TRINITY_DN25382_c0_g5_i2	pleiotropic drug resistance protein 1-like isoform X2 [Rosa chinensis]	PDR1	-0.974394	down	0.000651144	0.00984925	no
TRINITY_DN22566_c0_g2	2102	TRINITY_DN22566_c0_g2_i1	glucose-6-phosphate 1-dehydrogenase, chloroplastic-like [Rosa chinensis]	-	-1.05645	down	0.000654859	0.00989835	yes
TRINITY_DN21853_c0_g12	1690	TRINITY_DN21853_c0_g12_i1;TRINITY_DN21853_c0_g12_i2	PREDICTED: LOB domain-containing protein 38 [Fragaria vesca subsp. vesca]	LBD38	-0.826811	down	0.000657516	0.00993142	no
TRINITY_DN25293_c1_g2	3261	TRINITY_DN25293_c1_g2_i1;TRINITY_DN25293_c1_g2_i2;TRINITY_DN25293_c1_g2_i3;TRINITY_DN25293_c1_g2_i4;TRINITY_DN25293_c1_g2_i5;TRINITY_DN25293_c1_g2_i6;TRINITY_DN25293_c1_g2_i7;TRINITY_DN25293_c1_g2_i8	PREDICTED: probable inactive leucine-rich repeat receptor-like protein kinase At3g03770 [Fragaria vesca subsp. vesca]	At3g03770	-0.890974	down	0.000659229	0.00995016	no
TRINITY_DN22197_c1_g3	3496	TRINITY_DN22197_c1_g3_i1;TRINITY_DN22197_c1_g3_i2	cellulose synthase A catalytic subunit 7 [UDP-forming] [Rosa chinensis]	CESA7	1.16685	up	0.000660215	0.00995793	yes
TRINITY_DN22394_c2_g4	4672	TRINITY_DN22394_c2_g4_i1;TRINITY_DN22394_c2_g4_i2;TRINITY_DN22394_c2_g4_i3;TRINITY_DN22394_c2_g4_i4;TRINITY_DN22394_c2_g4_i5	calcium-dependent protein kinase-like [Coffea arabica]	Camk2a	-1.60671	down	0.000664027	0.0100083	yes
TRINITY_DN25622_c0_g3	2854	TRINITY_DN25622_c0_g3_i1	hypothetical protein RF2 (plastid) [Rubus fockeanus]	ycf2-A	1.01172	up	0.000666319	0.0100357	yes
TRINITY_DN23055_c0_g1	442	TRINITY_DN23055_c0_g1_i1;TRINITY_DN23055_c0_g1_i2;TRINITY_DN23055_c0_g1_i3	putative 4-hydroxyphenylpyruvate dioxygenase [Rosa chinensis]	HPD	0.940581	up	0.000668868	0.0100567	no
TRINITY_DN21871_c0_g3	1034	TRINITY_DN21871_c0_g3_i1	-	-	1.25774	up	0.000669055	0.0100567	yes
TRINITY_DN23559_c0_g1	1925	TRINITY_DN23559_c0_g1_i1;TRINITY_DN23559_c0_g1_i2;TRINITY_DN23559_c0_g1_i3;TRINITY_DN23559_c0_g1_i4;TRINITY_DN23559_c0_g1_i5;TRINITY_DN23559_c0_g1_i6	PREDICTED: uncharacterized protein LOC101307105 [Fragaria vesca subsp. vesca]	-	0.816705	up	0.000669142	0.0100567	no
TRINITY_DN22048_c0_g1	1296	TRINITY_DN22048_c0_g1_i1;TRINITY_DN22048_c0_g1_i2	transcription repressor MYB6-like [Rosa chinensis]	MYB308	-0.990139	down	0.000671378	0.0100831	no
TRINITY_DN25043_c0_g3	2827	TRINITY_DN25043_c0_g3_i1;TRINITY_DN25043_c0_g3_i2	PREDICTED: YTH domain-containing family protein 2-like isoform X2 [Fragaria vesca subsp. vesca]	YTHDF2	0.861854	up	0.000674313	0.01012	no
TRINITY_DN26432_c0_g1	920	TRINITY_DN26432_c0_g1_i1;TRINITY_DN26432_c0_g1_i10;TRINITY_DN26432_c0_g1_i11;TRINITY_DN26432_c0_g1_i12;TRINITY_DN26432_c0_g1_i13;TRINITY_DN26432_c0_g1_i14;TRINITY_DN26432_c0_g1_i15;TRINITY_DN26432_c0_g1_i16;TRINITY_DN26432_c0_g1_i2;TRINITY_DN26432_c0_g1_i3;TRINITY_DN26432_c0_g1_i4;TRINITY_DN26432_c0_g1_i5;TRINITY_DN26432_c0_g1_i6;TRINITY_DN26432_c0_g1_i7;TRINITY_DN26432_c0_g1_i8;TRINITY_DN26432_c…	-	-	1.60636	up	0.000677137	0.0101486	yes
TRINITY_DN23289_c0_g1	3178	TRINITY_DN23289_c0_g1_i1;TRINITY_DN23289_c0_g1_i10;TRINITY_DN23289_c0_g1_i11;TRINITY_DN23289_c0_g1_i12;TRINITY_DN23289_c0_g1_i13;TRINITY_DN23289_c0_g1_i14;TRINITY_DN23289_c0_g1_i15;TRINITY_DN23289_c0_g1_i2;TRINITY_DN23289_c0_g1_i3;TRINITY_DN23289_c0_g1_i4;TRINITY_DN23289_c0_g1_i5;TRINITY_DN23289_c0_g1_i6;TRINITY_DN23289_c0_g1_i7;TRINITY_DN23289_c0_g1_i8;TRINITY_DN23289_c0_g1_i9	uncharacterized protein LOC112168724 isoform X1 [Rosa chinensis]	-	0.941624	up	0.000677184	0.0101486	no
TRINITY_DN22965_c0_g5	3102	TRINITY_DN22965_c0_g5_i1;TRINITY_DN22965_c0_g5_i2	zinc finger CCCH domain-containing protein 30-like [Rosa chinensis]	At2g41900	0.772785	up	0.000678204	0.0101567	no
TRINITY_DN22167_c0_g4	536	TRINITY_DN22167_c0_g4_i1	hypothetical protein RchiOBHm_Chr4g0409991 [Rosa chinensis]	At1g05835	-3.44571	down	0.000681295	0.0101958	yes
TRINITY_DN24430_c0_g4	1611	TRINITY_DN24430_c0_g4_i1;TRINITY_DN24430_c0_g4_i2	putative P-loop containing nucleoside triphosphate hydrolase, leucine-rich repeat domain, L [Rosa chinensis]	-	2.72562	up	0.000683358	0.0102194	yes
TRINITY_DN23178_c1_g7	961	TRINITY_DN23178_c1_g7_i1;TRINITY_DN23178_c1_g7_i2	uncharacterized protein LOC112191662 [Rosa chinensis]	-	1.85128	up	0.000686072	0.0102505	yes
TRINITY_DN24679_c3_g18	1830	TRINITY_DN24679_c3_g18_i1	U-box domain-containing protein 40-like [Rosa chinensis]	PUB40	1.12873	up	0.000686412	0.0102505	yes
TRINITY_DN25645_c0_g1	1899	TRINITY_DN25645_c0_g1_i1;TRINITY_DN25645_c0_g1_i2;TRINITY_DN25645_c0_g1_i3;TRINITY_DN25645_c0_g1_i4	PREDICTED: cationic amino acid transporter 5 [Fragaria vesca subsp. vesca]	CAT5	-2.60389	down	0.000687438	0.0102561	yes
TRINITY_DN23330_c0_g3	1495	TRINITY_DN23330_c0_g3_i1;TRINITY_DN23330_c0_g3_i2	photosystem I reaction center subunit VI, chloroplastic [Prunus persica]	PSAH2	-0.809104	down	0.000687753	0.0102561	no
TRINITY_DN22578_c0_g2	1207	TRINITY_DN22578_c0_g2_i1;TRINITY_DN22578_c0_g2_i2	hypothetical protein RchiOBHm_Chr5g0041861 [Rosa chinensis]	At3g47200	2.27208	up	0.000688859	0.0102611	yes
TRINITY_DN23115_c0_g1	2527	TRINITY_DN23115_c0_g1_i1;TRINITY_DN23115_c0_g1_i2;TRINITY_DN23115_c0_g1_i3	pentatricopeptide repeat-containing protein At3g53170 isoform X2 [Rosa chinensis]	At3g53170	0.970035	up	0.000689064	0.0102611	no
TRINITY_DN22059_c1_g4	1468	TRINITY_DN22059_c1_g4_i1;TRINITY_DN22059_c1_g4_i2;TRINITY_DN22059_c1_g4_i3	caffeic acid 3-O-methyltransferase [Rosa chinensis]	COMT1	0.890093	up	0.00068961	0.010262	no
TRINITY_DN23450_c0_g8	1819	TRINITY_DN23450_c0_g8_i1	serine/threonine-protein kinase PCRK1-like [Rosa chinensis]	PBL19	1.11018	up	0.000692606	0.0102993	yes
TRINITY_DN23296_c0_g1	2321	TRINITY_DN23296_c0_g1_i1;TRINITY_DN23296_c0_g1_i2	LOW QUALITY PROTEIN: neurochondrin-like [Rosa chinensis]	ncdn	0.835845	up	0.000694468	0.0103198	no
TRINITY_DN26533_c0_g1	1853	TRINITY_DN26533_c0_g1_i1;TRINITY_DN26533_c0_g1_i10;TRINITY_DN26533_c0_g1_i11;TRINITY_DN26533_c0_g1_i12;TRINITY_DN26533_c0_g1_i13;TRINITY_DN26533_c0_g1_i14;TRINITY_DN26533_c0_g1_i15;TRINITY_DN26533_c0_g1_i16;TRINITY_DN26533_c0_g1_i17;TRINITY_DN26533_c0_g1_i18;TRINITY_DN26533_c0_g1_i2;TRINITY_DN26533_c0_g1_i3;TRINITY_DN26533_c0_g1_i4;TRINITY_DN26533_c0_g1_i5;TRINITY_DN26533_c0_g1_i6;TRINITY_DN26533…	putative oxidoreductase [Rosa chinensis]	At2g29150	-0.863333	down	0.000695541	0.0103284	no
TRINITY_DN26821_c4_g1	6203	TRINITY_DN26821_c4_g1_i1;TRINITY_DN26821_c4_g1_i2;TRINITY_DN26821_c4_g1_i3;TRINITY_DN26821_c4_g1_i4;TRINITY_DN26821_c4_g1_i5;TRINITY_DN26821_c4_g1_i6	LOW QUALITY PROTEIN: uncharacterized protein LOC112191784 [Rosa chinensis]	Trank1	0.943424	up	0.000696478	0.0103351	no
TRINITY_DN21640_c0_g2	2234	TRINITY_DN21640_c0_g2_i1;TRINITY_DN21640_c0_g2_i2;TRINITY_DN21640_c0_g2_i3	uncharacterized protein At1g04910 isoform X7 [Prunus persica]	At1g04910	-0.832665	down	0.000697662	0.0103454	no
TRINITY_DN25358_c0_g4	2039	TRINITY_DN25358_c0_g4_i1;TRINITY_DN25358_c0_g4_i2;TRINITY_DN25358_c0_g4_i3;TRINITY_DN25358_c0_g4_i4	UDP-glucose flavonoid 3-O-glucosyltransferase 7-like [Rosa chinensis]	GT7	0.79127	up	0.000698919	0.0103568	no
TRINITY_DN22054_c0_g13	1224	TRINITY_DN22054_c0_g13_i1	probable 1-deoxy-D-xylulose-5-phosphate synthase 2, chloroplastic [Rosa chinensis]	Os07g0190000	2.72593	up	0.000703428	0.0104124	yes
TRINITY_DN25374_c0_g2	2178	TRINITY_DN25374_c0_g2_i1;TRINITY_DN25374_c0_g2_i2;TRINITY_DN25374_c0_g2_i3	sodium/calcium exchanger NCL-like [Rosa chinensis]	-	-1.08585	down	0.000703659	0.0104124	yes
TRINITY_DN22830_c0_g1	1399	TRINITY_DN22830_c0_g1_i1;TRINITY_DN22830_c0_g1_i2;TRINITY_DN22830_c0_g1_i3;TRINITY_DN22830_c0_g1_i4	probable plastid-lipid-associated protein 11, chloroplastic isoform X1 [Rosa chinensis]	PAP11	-0.88352	down	0.000704703	0.0104205	no
TRINITY_DN24062_c2_g5	4352	TRINITY_DN24062_c2_g5_i1;TRINITY_DN24062_c2_g5_i2	serine/threonine-protein kinase ATM isoform X7 [Rosa chinensis]	ATM	1.22179	up	0.000711818	0.0105184	yes
TRINITY_DN21602_c0_g1	1419	TRINITY_DN21602_c0_g1_i1;TRINITY_DN21602_c0_g1_i2	aspartic proteinase CDR1-like [Rosa chinensis]	CDR1	-2.99553	down	0.000712756	0.0105249	yes
TRINITY_DN22996_c0_g3	2139	TRINITY_DN22996_c0_g3_i1	protein EDS1L-like [Rosa chinensis]	EDS1	-1.34127	down	0.000713886	0.0105342	yes
TRINITY_DN25895_c0_g3	743	TRINITY_DN25895_c0_g3_i1;TRINITY_DN25895_c0_g3_i2;TRINITY_DN25895_c0_g3_i3;TRINITY_DN25895_c0_g3_i4;TRINITY_DN25895_c0_g3_i5	metallothionein-like protein type 2 [Prunus persica]	MT1	-1.2291	down	0.000716287	0.0105622	yes
TRINITY_DN24029_c1_g1	499	TRINITY_DN24029_c1_g1_i1	-	-	1.81881	up	0.000716972	0.010565	yes
TRINITY_DN21748_c0_g1	1761	TRINITY_DN21748_c0_g1_i1;TRINITY_DN21748_c0_g1_i2;TRINITY_DN21748_c0_g1_i3	PREDICTED: uncharacterized protein LOC101293238 [Fragaria vesca subsp. vesca]	-	-0.855952	down	0.00071944	0.0105939	no
TRINITY_DN22182_c0_g3	897	TRINITY_DN22182_c0_g3_i1;TRINITY_DN22182_c0_g3_i2	HMG1/2-like protein [Rosa chinensis]	-	-0.796386	down	0.000724037	0.0106542	no
TRINITY_DN24542_c0_g1	1554	TRINITY_DN24542_c0_g1_i1;TRINITY_DN24542_c0_g1_i2;TRINITY_DN24542_c0_g1_i3	unknown [Glycine max]	AHL1	0.96829	up	0.000724875	0.0106591	no
TRINITY_DN22466_c3_g4	1252	TRINITY_DN22466_c3_g4_i1;TRINITY_DN22466_c3_g4_i2	protein NPG1 [Rosa chinensis]	-	-1.99806	down	0.000725606	0.0106607	yes
TRINITY_DN24291_c1_g2	458	TRINITY_DN24291_c1_g2_i1;TRINITY_DN24291_c1_g2_i2	-	-	-2.94016	down	0.000725994	0.0106607	yes
TRINITY_DN17899_c1_g2	920	TRINITY_DN17899_c1_g2_i1	hypothetical protein RchiOBHm_Chr2g0153531 [Rosa chinensis]	VQ22	-2.06115	down	0.000732891	0.0107545	yes
TRINITY_DN28180_c0_g1	1055	TRINITY_DN28180_c0_g1_i1	-	C1qb	-3.96989	down	0.000736552	0.0108007	yes
TRINITY_DN25082_c1_g6	1656	TRINITY_DN25082_c1_g6_i1	uncharacterized protein At4g06744-like [Rosa chinensis]	At4g06744	-0.962584	down	0.000739458	0.0108304	no
TRINITY_DN22654_c2_g5	1728	TRINITY_DN22654_c2_g5_i1;TRINITY_DN22654_c2_g5_i2	UDP-xylose transporter 3 [Prunus avium]	At1g06890	-0.939871	down	0.0007396	0.0108304	no
TRINITY_DN23619_c0_g4	977	TRINITY_DN23619_c0_g4_i1;TRINITY_DN23619_c0_g4_i2;TRINITY_DN23619_c0_g4_i3	NAC domain-containing protein 73-like [Rosa chinensis]	NAC073	1.47588	up	0.000746324	0.0109213	yes
TRINITY_DN23886_c0_g3	1002	TRINITY_DN23886_c0_g3_i1;TRINITY_DN23886_c0_g3_i2;TRINITY_DN23886_c0_g3_i3;TRINITY_DN23886_c0_g3_i4	uncharacterized protein LOC112203803 [Rosa chinensis]	-	2.09626	up	0.000747371	0.010929	yes
TRINITY_DN23693_c0_g1	699	TRINITY_DN23693_c0_g1_i1	PREDICTED: probable LRR receptor-like serine/threonine-protein kinase At1g07650 [Fragaria vesca subsp. vesca]	At1g07650	-1.08248	down	0.000750873	0.0109726	yes
TRINITY_DN24915_c0_g9	2455	TRINITY_DN24915_c0_g9_i1;TRINITY_DN24915_c0_g9_i2;TRINITY_DN24915_c0_g9_i3	pentatricopeptide repeat-containing protein At5g50990 isoform X1 [Rosa chinensis]	PCMP-H59	0.916435	up	0.000755763	0.0110364	no
TRINITY_DN26236_c0_g4	1476	TRINITY_DN26236_c0_g4_i1;TRINITY_DN26236_c0_g4_i2;TRINITY_DN26236_c0_g4_i3;TRINITY_DN26236_c0_g4_i4	acetyl-CoA acetyltransferase, cytosolic 1-like [Rosa chinensis]	AAT1	-0.895267	down	0.000759879	0.0110889	no
TRINITY_DN20341_c0_g1	1489	TRINITY_DN20341_c0_g1_i1;TRINITY_DN20341_c0_g1_i2;TRINITY_DN20341_c0_g1_i3;TRINITY_DN20341_c0_g1_i4	probable 2-oxoglutarate-dependent dioxygenase At5g05600 [Rosa chinensis]	At5g05600	-1.27078	down	0.000762238	0.0111156	yes
TRINITY_DN21906_c0_g3	1486	TRINITY_DN21906_c0_g3_i1;TRINITY_DN21906_c0_g3_i2;TRINITY_DN21906_c0_g3_i3;TRINITY_DN21906_c0_g3_i4;TRINITY_DN21906_c0_g3_i5;TRINITY_DN21906_c0_g3_i6;TRINITY_DN21906_c0_g3_i7	DCC family protein At1g52590, chloroplastic [Rosa chinensis]	At1g52590	1.14093	up	0.000763303	0.0111162	yes
TRINITY_DN21984_c0_g7	2650	TRINITY_DN21984_c0_g7_i1;TRINITY_DN21984_c0_g7_i2;TRINITY_DN21984_c0_g7_i3	probable serine/threonine-protein kinase DDB_G0267514 [Rosa chinensis]	CTR1	1.63063	up	0.000763487	0.0111162	yes
TRINITY_DN24745_c0_g11	702	TRINITY_DN24745_c0_g11_i1	probable leucine-rich repeat receptor-like protein kinase At1g35710 [Rosa chinensis]	At1g35710	-2.59712	down	0.000763855	0.0111162	yes
TRINITY_DN25455_c0_g1	2026	TRINITY_DN25455_c0_g1_i1;TRINITY_DN25455_c0_g1_i10;TRINITY_DN25455_c0_g1_i11;TRINITY_DN25455_c0_g1_i12;TRINITY_DN25455_c0_g1_i13;TRINITY_DN25455_c0_g1_i14;TRINITY_DN25455_c0_g1_i15;TRINITY_DN25455_c0_g1_i2;TRINITY_DN25455_c0_g1_i3;TRINITY_DN25455_c0_g1_i4;TRINITY_DN25455_c0_g1_i5;TRINITY_DN25455_c0_g1_i6;TRINITY_DN25455_c0_g1_i7;TRINITY_DN25455_c0_g1_i8;TRINITY_DN25455_c0_g1_i9	AFG1-like ATPase [Rosa chinensis]	Lace1	1.10122	up	0.000766747	0.0111506	yes
TRINITY_DN24667_c0_g7	875	TRINITY_DN24667_c0_g7_i1	PREDICTED: uncharacterized protein LOC101295050 [Fragaria vesca subsp. vesca]	-	-2.62913	down	0.000768472	0.011168	yes
TRINITY_DN24804_c0_g3	1477	TRINITY_DN24804_c0_g3_i1;TRINITY_DN24804_c0_g3_i2;TRINITY_DN24804_c0_g3_i3;TRINITY_DN24804_c0_g3_i4;TRINITY_DN24804_c0_g3_i5;TRINITY_DN24804_c0_g3_i6	myb family transcription factor PHL11 [Rosa chinensis]	PHL11	1.17484	up	0.000769808	0.0111787	yes
TRINITY_DN22606_c0_g1	493	TRINITY_DN22606_c0_g1_i1	PREDICTED: NAC domain-containing protein 2 [Pyrus x bretschneideri]	NAC48	0.975327	up	0.000770267	0.0111787	no
TRINITY_DN25489_c0_g1	1484	TRINITY_DN25489_c0_g1_i1;TRINITY_DN25489_c0_g1_i10;TRINITY_DN25489_c0_g1_i2;TRINITY_DN25489_c0_g1_i3;TRINITY_DN25489_c0_g1_i4;TRINITY_DN25489_c0_g1_i5;TRINITY_DN25489_c0_g1_i6;TRINITY_DN25489_c0_g1_i7;TRINITY_DN25489_c0_g1_i8;TRINITY_DN25489_c0_g1_i9	TMV resistance protein N-like [Rosa chinensis]	-	1.61525	up	0.000771657	0.0111911	yes
TRINITY_DN24005_c0_g3	939	TRINITY_DN24005_c0_g3_i1;TRINITY_DN24005_c0_g3_i2;TRINITY_DN24005_c0_g3_i3	21.7 kDa class VI heat shock protein [Rosa chinensis]	HSP21.7	1.22646	up	0.000772443	0.0111949	yes
TRINITY_DN24435_c0_g2	2397	TRINITY_DN24435_c0_g2_i1;TRINITY_DN24435_c0_g2_i2	protein FAR1-RELATED SEQUENCE 6-like [Rosa chinensis]	FRS6	0.900776	up	0.000779038	0.0112819	no
TRINITY_DN25554_c0_g1	430	TRINITY_DN25554_c0_g1_i1	shikimate O-hydroxycinnamoyltransferase-like [Rosa chinensis]	HST	2.90567	up	0.00077952	0.0112819	yes
TRINITY_DN25637_c0_g1	1682	TRINITY_DN25637_c0_g1_i1;TRINITY_DN25637_c0_g1_i2	berberine bridge enzyme-like 18 [Rosa chinensis]	At4g20820	-2.20675	down	0.00078143	0.0113018	yes
TRINITY_DN24617_c0_g1	2814	TRINITY_DN24617_c0_g1_i1;TRINITY_DN24617_c0_g1_i2;TRINITY_DN24617_c0_g1_i3	nuclear pore complex protein NUP88 [Rosa chinensis]	NUP88	0.92166	up	0.000787514	0.011376	no
TRINITY_DN23549_c2_g1	1806	TRINITY_DN23549_c2_g1_i1;TRINITY_DN23549_c2_g1_i2;TRINITY_DN23549_c2_g1_i3;TRINITY_DN23549_c2_g1_i4;TRINITY_DN23549_c2_g1_i5;TRINITY_DN23549_c2_g1_i6;TRINITY_DN23549_c2_g1_i7;TRINITY_DN23549_c2_g1_i8;TRINITY_DN23549_c2_g1_i9	lysosomal Pro-X carboxypeptidase-like [Rosa chinensis]	Prcp	-2.74894	down	0.000787637	0.011376	yes
TRINITY_DN25020_c0_g7	2384	TRINITY_DN25020_c0_g7_i1	PREDICTED: interactor of constitutive active ROPs 3 [Fragaria vesca subsp. vesca]	ICR2	-0.952915	down	0.00079077	0.0114135	no
TRINITY_DN24774_c0_g3	2955	TRINITY_DN24774_c0_g3_i1	MDIS1-interacting receptor like kinase 2-like isoform X1 [Rosa chinensis]	MIK2	2.50895	up	0.00079155	0.0114169	yes
TRINITY_DN21952_c0_g19	869	TRINITY_DN21952_c0_g19_i1	uncharacterized protein LOC112201577 [Rosa chinensis]	-	1.96538	up	0.000793357	0.0114352	yes
TRINITY_DN24748_c0_g6	1496	TRINITY_DN24748_c0_g6_i1	putative 4-hydroxy-4-methyl-2-oxoglutarate aldolase 3 [Rosa chinensis]	At5g56260	-1.33506	down	0.000795293	0.0114553	yes
TRINITY_DN22070_c0_g2	1410	TRINITY_DN22070_c0_g2_i1;TRINITY_DN22070_c0_g2_i2	uncharacterized exonuclease domain-containing protein At3g15140 isoform X1 [Rosa chinensis]	At3g15140	1.01459	up	0.000799248	0.0115044	yes
TRINITY_DN25847_c1_g3	1494	TRINITY_DN25847_c1_g3_i1;TRINITY_DN25847_c1_g3_i2	-	-	1.09993	up	0.000804006	0.011565	yes
TRINITY_DN20546_c0_g1	1334	TRINITY_DN20546_c0_g1_i1	putative harbinger transposase-derived protein [Rosa chinensis]	-	-2.24901	down	0.000805141	0.0115694	yes
TRINITY_DN24228_c3_g2	1813	TRINITY_DN24228_c3_g2_i1;TRINITY_DN24228_c3_g2_i10;TRINITY_DN24228_c3_g2_i2;TRINITY_DN24228_c3_g2_i3;TRINITY_DN24228_c3_g2_i4;TRINITY_DN24228_c3_g2_i5;TRINITY_DN24228_c3_g2_i6;TRINITY_DN24228_c3_g2_i7;TRINITY_DN24228_c3_g2_i8;TRINITY_DN24228_c3_g2_i9	PREDICTED: transcription repressor OFP6 [Fragaria vesca subsp. vesca]	OFP6	-1.22009	down	0.000805407	0.0115694	yes
TRINITY_DN24469_c0_g1	506	TRINITY_DN24469_c0_g1_i1;TRINITY_DN24469_c0_g1_i2	-	-	1.45268	up	0.000808997	0.0116129	yes
TRINITY_DN26192_c2_g1	1211	TRINITY_DN26192_c2_g1_i1;TRINITY_DN26192_c2_g1_i2;TRINITY_DN26192_c2_g1_i3;TRINITY_DN26192_c2_g1_i4	(-)-germacrene D synthase-like [Rosa chinensis]	VIT_19s0014g04930	-2.82353	down	0.000809536	0.0116129	yes
TRINITY_DN22129_c0_g2	2842	TRINITY_DN22129_c0_g2_i1;TRINITY_DN22129_c0_g2_i2;TRINITY_DN22129_c0_g2_i3;TRINITY_DN22129_c0_g2_i4;TRINITY_DN22129_c0_g2_i5;TRINITY_DN22129_c0_g2_i6;TRINITY_DN22129_c0_g2_i7	uncharacterized protein LOC112176474 isoform X1 [Rosa chinensis]	-	1.10489	up	0.000811632	0.011635	yes
TRINITY_DN25732_c0_g1	2929	TRINITY_DN25732_c0_g1_i1;TRINITY_DN25732_c0_g1_i10;TRINITY_DN25732_c0_g1_i11;TRINITY_DN25732_c0_g1_i12;TRINITY_DN25732_c0_g1_i13;TRINITY_DN25732_c0_g1_i14;TRINITY_DN25732_c0_g1_i15;TRINITY_DN25732_c0_g1_i2;TRINITY_DN25732_c0_g1_i3;TRINITY_DN25732_c0_g1_i4;TRINITY_DN25732_c0_g1_i5;TRINITY_DN25732_c0_g1_i6;TRINITY_DN25732_c0_g1_i7;TRINITY_DN25732_c0_g1_i8;TRINITY_DN25732_c0_g1_i9	uncharacterized protein At5g19025-like [Rosa chinensis]	At5g19025	0.822955	up	0.000812864	0.0116448	no
TRINITY_DN24369_c0_g3	963	TRINITY_DN24369_c0_g3_i1	PREDICTED: elicitor-responsive protein 1 [Fragaria vesca subsp. vesca]	ERG1	-1.76013	down	0.000818697	0.0117162	yes
TRINITY_DN26660_c0_g2	5753	TRINITY_DN26660_c0_g2_i1;TRINITY_DN26660_c0_g2_i10;TRINITY_DN26660_c0_g2_i11;TRINITY_DN26660_c0_g2_i12;TRINITY_DN26660_c0_g2_i13;TRINITY_DN26660_c0_g2_i2;TRINITY_DN26660_c0_g2_i3;TRINITY_DN26660_c0_g2_i4;TRINITY_DN26660_c0_g2_i5;TRINITY_DN26660_c0_g2_i6;TRINITY_DN26660_c0_g2_i7;TRINITY_DN26660_c0_g2_i8;TRINITY_DN26660_c0_g2_i9	uncharacterized protein LOC112195031 isoform X1 [Rosa chinensis]	-	0.973811	up	0.000818956	0.0117162	no
TRINITY_DN21688_c1_g9	2102	TRINITY_DN21688_c1_g9_i1	-	Unc93b1	-2.35369	down	0.000822031	0.0117445	yes
TRINITY_DN25522_c0_g1	1223	TRINITY_DN25522_c0_g1_i1;TRINITY_DN25522_c0_g1_i2	putative RNA-directed DNA polymerase [Rosa chinensis]	-	2.15313	up	0.000822045	0.0117445	yes
TRINITY_DN20914_c0_g2	1807	TRINITY_DN20914_c0_g2_i1	transcription initiation factor IIA large subunit-like [Rosa chinensis]	gtf2a1	-0.738169	down	0.000825781	0.0117898	no
TRINITY_DN25365_c0_g1	3296	TRINITY_DN25365_c0_g1_i1;TRINITY_DN25365_c0_g1_i2	disease resistance protein RPM1-like [Rosa chinensis]	RPM1	-1.68894	down	0.000827362	0.0118044	yes
TRINITY_DN23514_c0_g6	2515	TRINITY_DN23514_c0_g6_i1;TRINITY_DN23514_c0_g6_i2;TRINITY_DN23514_c0_g6_i3	PREDICTED: CTP synthase-like isoform X2 [Fragaria vesca subsp. vesca]	ctps1	-1.01417	down	0.00083021	0.0118371	yes
TRINITY_DN23064_c2_g8	872	TRINITY_DN23064_c2_g8_i1	uncharacterized protein LOC112186301 [Rosa chinensis]	-	1.6137	up	0.000833979	0.0118828	yes
TRINITY_DN25638_c0_g2	3061	TRINITY_DN25638_c0_g2_i1;TRINITY_DN25638_c0_g2_i2	PREDICTED: scarecrow-like protein 6 [Fragaria vesca subsp. vesca]	SCL6	0.801047	up	0.000836892	0.0119163	no
TRINITY_DN21110_c0_g8	1731	TRINITY_DN21110_c0_g8_i1	putative cytochrome P450 [Rosa chinensis]	CYP82G1	-0.992296	down	0.000841425	0.0119727	no
TRINITY_DN26204_c0_g2	889	TRINITY_DN26204_c0_g2_i1	putative linoleate 9S-lipoxygenase [Rosa chinensis]	LOX1.4	-1.36671	down	0.000843825	0.0119988	yes
TRINITY_DN21871_c0_g7	1839	TRINITY_DN21871_c0_g7_i1;TRINITY_DN21871_c0_g7_i2	ankyrin repeat-containing protein ITN1-like [Rosa chinensis]	-	-1.1527	down	0.000846898	0.0120344	yes
TRINITY_DN26825_c0_g10	1105	TRINITY_DN26825_c0_g10_i1	-	-	2.36132	up	0.000847653	0.012037	yes
TRINITY_DN22671_c0_g2	2137	TRINITY_DN22671_c0_g2_i1;TRINITY_DN22671_c0_g2_i10;TRINITY_DN22671_c0_g2_i11;TRINITY_DN22671_c0_g2_i12;TRINITY_DN22671_c0_g2_i13;TRINITY_DN22671_c0_g2_i2;TRINITY_DN22671_c0_g2_i3;TRINITY_DN22671_c0_g2_i4;TRINITY_DN22671_c0_g2_i5;TRINITY_DN22671_c0_g2_i6;TRINITY_DN22671_c0_g2_i7;TRINITY_DN22671_c0_g2_i8;TRINITY_DN22671_c0_g2_i9	tRNA dimethylallyltransferase 2 isoform X1 [Rosa chinensis]	IPT2	1.08043	up	0.000849496	0.0120551	yes
TRINITY_DN24406_c0_g8	2562	TRINITY_DN24406_c0_g8_i1	probable methyltransferase PMT11 [Rosa chinensis]	At2g39750	-0.848442	down	0.000852669	0.012092	no
TRINITY_DN19397_c0_g1	440	TRINITY_DN19397_c0_g1_i1;TRINITY_DN19397_c0_g1_i2	PREDICTED: probable leucine-rich repeat receptor-like serine/threonine-protein kinase At3g14840 [Fragaria vesca subsp. vesca]	-	2.11403	up	0.000853706	0.0120986	yes
TRINITY_DN24116_c2_g2	1048	TRINITY_DN24116_c2_g2_i1;TRINITY_DN24116_c2_g2_i2;TRINITY_DN24116_c2_g2_i3;TRINITY_DN24116_c2_g2_i4;TRINITY_DN24116_c2_g2_i5;TRINITY_DN24116_c2_g2_i6;TRINITY_DN24116_c2_g2_i7;TRINITY_DN24116_c2_g2_i8;TRINITY_DN24116_c2_g2_i9	PREDICTED: universal stress protein A-like protein [Fragaria vesca subsp. vesca]	-	1.07479	up	0.000857094	0.0121384	yes
TRINITY_DN26794_c2_g1	639	TRINITY_DN26794_c2_g1_i1;TRINITY_DN26794_c2_g1_i2;TRINITY_DN26794_c2_g1_i3;TRINITY_DN26794_c2_g1_i4;TRINITY_DN26794_c2_g1_i5;TRINITY_DN26794_c2_g1_i6	-	-	1.68059	up	0.000864134	0.0122299	yes
TRINITY_DN23544_c0_g9	4845	TRINITY_DN23544_c0_g9_i1;TRINITY_DN23544_c0_g9_i2	-	-	1.03699	up	0.000864943	0.0122317	yes
TRINITY_DN24057_c0_g2	2533	TRINITY_DN24057_c0_g2_i1;TRINITY_DN24057_c0_g2_i10;TRINITY_DN24057_c0_g2_i11;TRINITY_DN24057_c0_g2_i12;TRINITY_DN24057_c0_g2_i13;TRINITY_DN24057_c0_g2_i14;TRINITY_DN24057_c0_g2_i15;TRINITY_DN24057_c0_g2_i16;TRINITY_DN24057_c0_g2_i17;TRINITY_DN24057_c0_g2_i2;TRINITY_DN24057_c0_g2_i3;TRINITY_DN24057_c0_g2_i4;TRINITY_DN24057_c0_g2_i5;TRINITY_DN24057_c0_g2_i6;TRINITY_DN24057_c0_g2_i7;TRINITY_DN24057_…	3-ketoacyl-CoA thiolase 2, peroxisomal [Rosa chinensis]	PED1	0.822939	up	0.000865671	0.0122317	no
TRINITY_DN1865_c0_g1	616	TRINITY_DN1865_c0_g1_i1	PREDICTED: uncharacterized protein LOC101311147 [Fragaria vesca subsp. vesca]	-	-0.824225	down	0.000865999	0.0122317	no
TRINITY_DN22561_c3_g3	1172	TRINITY_DN22561_c3_g3_i1	AT-hook motif nuclear-localized protein 17-like [Rosa chinensis]	AHL17	1.10692	up	0.00086832	0.0122563	yes
TRINITY_DN22170_c0_g2	2908	TRINITY_DN22170_c0_g2_i1;TRINITY_DN22170_c0_g2_i2;TRINITY_DN22170_c0_g2_i3;TRINITY_DN22170_c0_g2_i4;TRINITY_DN22170_c0_g2_i5;TRINITY_DN22170_c0_g2_i6;TRINITY_DN22170_c0_g2_i7;TRINITY_DN22170_c0_g2_i8	hypothetical protein DVH24_011259 [Malus domestica]	CIPK23	0.789516	up	0.000870537	0.0122708	no
TRINITY_DN24276_c0_g3	917	TRINITY_DN24276_c0_g3_i1	50S ribosomal protein L35, chloroplastic [Rosa chinensis]	RPL35	-0.807	down	0.000870897	0.0122708	no
TRINITY_DN26313_c0_g6	255	TRINITY_DN26313_c0_g6_i1	-	-	3.14323	up	0.000871088	0.0122708	yes
TRINITY_DN25442_c0_g5	2120	TRINITY_DN25442_c0_g5_i1;TRINITY_DN25442_c0_g5_i2	putative BPI/LBP family protein At1g04970 [Rosa chinensis]	At1g04970	1.05532	up	0.000878617	0.0123686	yes
TRINITY_DN26378_c1_g5	273	TRINITY_DN26378_c1_g5_i1;TRINITY_DN26378_c1_g5_i2	-	-	-1.49431	down	0.000882275	0.0124056	yes
TRINITY_DN26635_c0_g1	4636	TRINITY_DN26635_c0_g1_i1;TRINITY_DN26635_c0_g1_i2;TRINITY_DN26635_c0_g1_i3;TRINITY_DN26635_c0_g1_i4	endoribonuclease Dicer homolog 2 isoform X1 [Rosa chinensis]	At3g03300	1.00008	up	0.000882418	0.0124056	yes
TRINITY_DN26433_c1_g6	696	TRINITY_DN26433_c1_g6_i1	PREDICTED: abscisic acid receptor PYR1-like isoform X2 [Fragaria vesca subsp. vesca]	PYL1	-1.50415	down	0.000883866	0.0124119	yes
TRINITY_DN23081_c0_g4	1113	TRINITY_DN23081_c0_g4_i1;TRINITY_DN23081_c0_g4_i2	PREDICTED: putative uncharacterized protein YDL057W [Fragaria vesca subsp. vesca]	-	1.76022	up	0.000884622	0.0124119	yes
TRINITY_DN26459_c0_g1	2070	TRINITY_DN26459_c0_g1_i1;TRINITY_DN26459_c0_g1_i2;TRINITY_DN26459_c0_g1_i3;TRINITY_DN26459_c0_g1_i4;TRINITY_DN26459_c0_g1_i5;TRINITY_DN26459_c0_g1_i6;TRINITY_DN26459_c0_g1_i7	PREDICTED: TMV resistance protein N-like [Pyrus x bretschneideri]	At4g11170	1.12756	up	0.000884634	0.0124119	yes
TRINITY_DN20576_c0_g1	902	TRINITY_DN20576_c0_g1_i1;TRINITY_DN20576_c0_g1_i2	translationally-controlled tumor protein [Rosa chinensis]	TCTP	0.823159	up	0.00088722	0.0124399	no
TRINITY_DN24263_c0_g8	2181	TRINITY_DN24263_c0_g8_i1;TRINITY_DN24263_c0_g8_i2;TRINITY_DN24263_c0_g8_i3;TRINITY_DN24263_c0_g8_i4	putative PB1 domain-containing protein [Rosa chinensis]	-	1.05807	up	0.000889496	0.0124595	yes
TRINITY_DN24219_c1_g5	1559	TRINITY_DN24219_c1_g5_i1	-	-	1.2611	up	0.000889792	0.0124595	yes
TRINITY_DN22016_c0_g7	1681	TRINITY_DN22016_c0_g7_i1;TRINITY_DN22016_c0_g7_i2;TRINITY_DN22016_c0_g7_i3	ATP-citrate synthase alpha chain protein 1 [Rosa chinensis]	ACLA-1	-0.942889	down	0.000893352	0.0124927	no
TRINITY_DN24071_c0_g2	2538	TRINITY_DN24071_c0_g2_i1;TRINITY_DN24071_c0_g2_i2;TRINITY_DN24071_c0_g2_i3;TRINITY_DN24071_c0_g2_i4	pentatricopeptide repeat-containing protein At1g05670, mitochondrial [Prunus avium]	At1g05670	1.6709	up	0.00089374	0.0124927	yes
TRINITY_DN3022_c0_g1	1096	TRINITY_DN3022_c0_g1_i1	-	Apoe	-2.59342	down	0.000893942	0.0124927	yes
TRINITY_DN19853_c0_g1	1432	TRINITY_DN19853_c0_g1_i1;TRINITY_DN19853_c0_g1_i2	mitotic checkpoint protein BUB3.3 [Rosa chinensis]	BUB3.3	3.04802	up	0.000896491	0.01252	yes
TRINITY_DN395_c0_g1	1525	TRINITY_DN395_c0_g1_i1	tubby-like protein 8 [Rosa chinensis]	TULP8	-2.5055	down	0.00089725	0.0125224	yes
TRINITY_DN24870_c1_g1	3222	TRINITY_DN24870_c1_g1_i1;TRINITY_DN24870_c1_g1_i10;TRINITY_DN24870_c1_g1_i11;TRINITY_DN24870_c1_g1_i12;TRINITY_DN24870_c1_g1_i13;TRINITY_DN24870_c1_g1_i14;TRINITY_DN24870_c1_g1_i15;TRINITY_DN24870_c1_g1_i16;TRINITY_DN24870_c1_g1_i17;TRINITY_DN24870_c1_g1_i18;TRINITY_DN24870_c1_g1_i19;TRINITY_DN24870_c1_g1_i2;TRINITY_DN24870_c1_g1_i20;TRINITY_DN24870_c1_g1_i21;TRINITY_DN24870_c1_g1_i22;TRINITY_DN2…	hypothetical protein PRUPE_1G536100 [Prunus persica]	GWD2	1.05875	up	0.00090285	0.0125922	yes
TRINITY_DN26502_c0_g1	2691	TRINITY_DN26502_c0_g1_i1;TRINITY_DN26502_c0_g1_i2;TRINITY_DN26502_c0_g1_i3;TRINITY_DN26502_c0_g1_i4;TRINITY_DN26502_c0_g1_i5;TRINITY_DN26502_c0_g1_i6;TRINITY_DN26502_c0_g1_i7;TRINITY_DN26502_c0_g1_i8;TRINITY_DN26502_c0_g1_i9	putative RNA-directed DNA polymerase [Rosa chinensis]	-	0.824536	up	0.000920162	0.0128207	no
TRINITY_DN21424_c2_g9	1954	TRINITY_DN21424_c2_g9_i1;TRINITY_DN21424_c2_g9_i2;TRINITY_DN21424_c2_g9_i3;TRINITY_DN21424_c2_g9_i4	serine carboxypeptidase 24 isoform X2 [Rosa chinensis]	SCPL24	-1.11828	down	0.000920449	0.0128207	yes
TRINITY_DN24328_c0_g7	1218	TRINITY_DN24328_c0_g7_i1	PREDICTED: uncharacterized protein LOC101299129 [Fragaria vesca subsp. vesca]	-	-2.09569	down	0.000926094	0.0128908	yes
TRINITY_DN22747_c0_g8	2023	TRINITY_DN22747_c0_g8_i1	PREDICTED: serine carboxypeptidase-like 51 [Fragaria vesca subsp. vesca]	SCPL51	-0.992276	down	0.000927802	0.0129061	no
TRINITY_DN23187_c1_g5	1051	TRINITY_DN23187_c1_g5_i1	rhodanese-like domain-containing protein 15, chloroplastic [Rosa chinensis]	-	2.72916	up	0.000930249	0.0129255	yes
TRINITY_DN22005_c0_g7	1332	TRINITY_DN22005_c0_g7_i1	RNA-binding protein 1-like [Rosa chinensis]	RBP1	-1.39124	down	0.000930422	0.0129255	yes
TRINITY_DN25375_c0_g1	1495	TRINITY_DN25375_c0_g1_i1;TRINITY_DN25375_c0_g1_i2	PREDICTED: VID27-like protein [Fragaria vesca subsp. vesca]	-	-1.11187	down	0.000936229	0.0129976	yes
TRINITY_DN26467_c0_g3	1161	TRINITY_DN26467_c0_g3_i1	PREDICTED: LRR receptor-like serine/threonine-protein kinase EFR [Pyrus x bretschneideri]	-	-1.50332	down	0.000939163	0.0130216	yes
TRINITY_DN23112_c0_g3	2152	TRINITY_DN23112_c0_g3_i1;TRINITY_DN23112_c0_g3_i2;TRINITY_DN23112_c0_g3_i3;TRINITY_DN23112_c0_g3_i4;TRINITY_DN23112_c0_g3_i5;TRINITY_DN23112_c0_g3_i6;TRINITY_DN23112_c0_g3_i7	-	-	1.80079	up	0.000939191	0.0130216	yes
TRINITY_DN21223_c0_g2	2092	TRINITY_DN21223_c0_g2_i1;TRINITY_DN21223_c0_g2_i2	PREDICTED: protease Do-like 9 [Fragaria vesca subsp. vesca]	DEGP9	-1.42431	down	0.000939859	0.0130224	yes
TRINITY_DN24597_c1_g1	481	TRINITY_DN24597_c1_g1_i1	PREDICTED: uncharacterized protein LOC101300074 [Fragaria vesca subsp. vesca]	-	1.3953	up	0.00095213	0.0131837	yes
TRINITY_DN26371_c0_g6	1626	TRINITY_DN26371_c0_g6_i1;TRINITY_DN26371_c0_g6_i2;TRINITY_DN26371_c0_g6_i3;TRINITY_DN26371_c0_g6_i4;TRINITY_DN26371_c0_g6_i5	PREDICTED: F-box/LRR-repeat protein At3g26922-like [Pyrus x bretschneideri]	At5g38590	1.98442	up	0.000952843	0.013185	yes
TRINITY_DN22255_c0_g5	675	TRINITY_DN22255_c0_g5_i1;TRINITY_DN22255_c0_g5_i2	putative protein kinase RLK-Pelle-LRR-XII-1 family [Rosa chinensis]	At3g47110	-1.66521	down	0.00095941	0.0132671	yes
TRINITY_DN21110_c0_g1	1356	TRINITY_DN21110_c0_g1_i1;TRINITY_DN21110_c0_g1_i2	ERF113 [Rosa hybrid cultivar]	ERF115	1.23201	up	0.000962122	0.0132959	yes
TRINITY_DN25263_c0_g2	2102	TRINITY_DN25263_c0_g2_i1;TRINITY_DN25263_c0_g2_i2;TRINITY_DN25263_c0_g2_i3	pentatricopeptide repeat-containing protein At5g46100 [Rosa chinensis]	At5g46100	1.44424	up	0.00096971	0.013392	yes
TRINITY_DN23268_c1_g12	2072	TRINITY_DN23268_c1_g12_i1	butyrate--CoA ligase AAE11, peroxisomal-like [Rosa chinensis]	AAE12	-2.02744	down	0.000975216	0.0134593	yes
TRINITY_DN24904_c0_g2	1836	TRINITY_DN24904_c0_g2_i1;TRINITY_DN24904_c0_g2_i2;TRINITY_DN24904_c0_g2_i3;TRINITY_DN24904_c0_g2_i4;TRINITY_DN24904_c0_g2_i5;TRINITY_DN24904_c0_g2_i6	cysteine synthase-like isoform X1 [Rosa chinensis]	-	-3.08601	down	0.000991139	0.0136682	yes
TRINITY_DN22297_c1_g4	2712	TRINITY_DN22297_c1_g4_i1;TRINITY_DN22297_c1_g4_i2	probable glycosyltransferase STELLO2 [Rosa chinensis]	STL1	-1.02083	down	0.000991649	0.0136682	yes
TRINITY_DN21666_c0_g2	1486	TRINITY_DN21666_c0_g2_i1	S-adenosylmethionine synthase 4 [Rosa chinensis]	SAM3	1.37783	up	0.000993174	0.0136803	yes
TRINITY_DN12589_c0_g1	1166	TRINITY_DN12589_c0_g1_i1;TRINITY_DN12589_c0_g1_i2	PREDICTED: uncharacterized protein LOC105352529 [Fragaria vesca subsp. vesca]	-	-0.961501	down	0.000999251	0.013755	no
TRINITY_DN25223_c0_g9	287	TRINITY_DN25223_c0_g9_i1;TRINITY_DN25223_c0_g9_i2	putative glutamine synthetase [Rosa chinensis]	-	1.80216	up	0.00100145	0.0137763	yes
TRINITY_DN21444_c3_g1	1879	TRINITY_DN21444_c3_g1_i1	predicted protein [Hordeum vulgare subsp. vulgare]	Lgmn	-2.76094	down	0.0010052	0.0138189	yes
TRINITY_DN23573_c0_g1	653	TRINITY_DN23573_c0_g1_i1;TRINITY_DN23573_c0_g1_i2;TRINITY_DN23573_c0_g1_i3;TRINITY_DN23573_c0_g1_i4;TRINITY_DN23573_c0_g1_i5;TRINITY_DN23573_c0_g1_i6;TRINITY_DN23573_c0_g1_i7	-	-	2.10238	up	0.00100594	0.0138201	yes
TRINITY_DN22575_c1_g9	447	TRINITY_DN22575_c1_g9_i1	-	-	3.03903	up	0.00100701	0.0138257	yes
TRINITY_DN26794_c2_g2	981	TRINITY_DN26794_c2_g2_i1;TRINITY_DN26794_c2_g2_i2;TRINITY_DN26794_c2_g2_i3	-	-	1.4854	up	0.00100829	0.0138295	yes
TRINITY_DN22102_c0_g11	1871	TRINITY_DN22102_c0_g11_i1	auxin transporter-like protein 3 [Rosa chinensis]	LAX3	-1.02038	down	0.00100896	0.0138295	yes
TRINITY_DN24766_c1_g5	855	TRINITY_DN24766_c1_g5_i1	uncharacterized protein LOC112183394 [Rosa chinensis]	-	-1.41269	down	0.00100925	0.0138295	yes
TRINITY_DN23553_c0_g5	2483	TRINITY_DN23553_c0_g5_i1;TRINITY_DN23553_c0_g5_i2	SCARECROW-LIKE protein 7 [Rosa chinensis]	SCL4	0.732833	up	0.00101027	0.0138346	no
TRINITY_DN24410_c1_g5	2545	TRINITY_DN24410_c1_g5_i1;TRINITY_DN24410_c1_g5_i2;TRINITY_DN24410_c1_g5_i3;TRINITY_DN24410_c1_g5_i4;TRINITY_DN24410_c1_g5_i5	PREDICTED: putative formamidase C869.04 isoform X2 [Fragaria vesca subsp. vesca]	fmdA	-0.843522	down	0.00101318	0.0138647	no
TRINITY_DN18935_c2_g1	1952	TRINITY_DN18935_c2_g1_i1;TRINITY_DN18935_c2_g1_i2	ABC transporter G family member 22-like isoform X2 [Rosa chinensis]	ABCG22	2.30416	up	0.00101378	0.0138647	yes
TRINITY_DN12519_c0_g2	808	TRINITY_DN12519_c0_g2_i1	uncharacterized protein LOC112175702 [Rosa chinensis]	-	2.92135	up	0.00102648	0.0140292	yes
TRINITY_DN25612_c0_g3	1807	TRINITY_DN25612_c0_g3_i1;TRINITY_DN25612_c0_g3_i2	-	Mbp	-1.86246	down	0.00102821	0.014035	yes
TRINITY_DN24437_c0_g9	1834	TRINITY_DN24437_c0_g9_i1	trihelix transcription factor GT-2-like [Rosa chinensis]	GT-2	-0.794327	down	0.00102823	0.014035	no
TRINITY_DN24385_c0_g5	1720	TRINITY_DN24385_c0_g5_i1;TRINITY_DN24385_c0_g5_i2;TRINITY_DN24385_c0_g5_i3;TRINITY_DN24385_c0_g5_i4	zinc finger protein CONSTANS-LIKE 16-like [Rosa chinensis]	COL16	-0.770682	down	0.00103137	0.0140688	no
TRINITY_DN26077_c0_g3	2977	TRINITY_DN26077_c0_g3_i1;TRINITY_DN26077_c0_g3_i2;TRINITY_DN26077_c0_g3_i3;TRINITY_DN26077_c0_g3_i4;TRINITY_DN26077_c0_g3_i5	uncharacterized protein LOC112172579 [Rosa chinensis]	-	0.953404	up	0.00103368	0.0140911	no
TRINITY_DN25451_c0_g3	477	TRINITY_DN25451_c0_g3_i1	-	-	2.65417	up	0.00103458	0.0140942	yes
TRINITY_DN22805_c0_g5	538	TRINITY_DN22805_c0_g5_i1	uncharacterized protein LOC112170202 [Rosa chinensis]	-	2.59936	up	0.00103661	0.0141082	yes
TRINITY_DN19923_c0_g1	866	TRINITY_DN19923_c0_g1_i1	PREDICTED: CRIB domain-containing protein RIC6-like [Fragaria vesca subsp. vesca]	RIC1	2.6364	up	0.00103693	0.0141082	yes
TRINITY_DN23804_c2_g1	2730	TRINITY_DN23804_c2_g1_i1;TRINITY_DN23804_c2_g1_i2	PREDICTED: AT-rich interactive domain-containing protein 1 isoform X1 [Fragaria vesca subsp. vesca]	ARID1	0.938774	up	0.00104124	0.0141544	no
TRINITY_DN5247_c0_g2	3652	TRINITY_DN5247_c0_g2_i1	hypothetical protein VOLCADRAFT_47055 [Volvox carteri f. nagariensis]	Csf1r	-2.51347	down	0.00104229	0.0141544	yes
TRINITY_DN23040_c0_g4	1601	TRINITY_DN23040_c0_g4_i1;TRINITY_DN23040_c0_g4_i2	protein ASPARTIC PROTEASE IN GUARD CELL 2 [Rosa chinensis]	ASPG2	-1.63005	down	0.00104234	0.0141544	yes
TRINITY_DN19386_c0_g1	1088	TRINITY_DN19386_c0_g1_i1	PREDICTED: putative receptor-like protein kinase At3g47110 [Fragaria vesca subsp. vesca]	-	-2.73025	down	0.00104792	0.014221	yes
TRINITY_DN22081_c0_g1	2245	TRINITY_DN22081_c0_g1_i1	PREDICTED: probable inactive receptor kinase At5g67200 [Fragaria vesca subsp. vesca]	At5g67200	-1.15888	down	0.00104962	0.0142349	yes
TRINITY_DN25038_c0_g10	2343	TRINITY_DN25038_c0_g10_i1	PREDICTED: serine carboxypeptidase-like 27 [Fragaria vesca subsp. vesca]	SCPL27	-0.763715	down	0.0010505	0.0142377	no
TRINITY_DN23843_c0_g5	2036	TRINITY_DN23843_c0_g5_i1	ABC transporter G family member 4-like [Rosa chinensis]	ABCG8	-1.56899	down	0.00105237	0.0142539	yes
TRINITY_DN19542_c0_g1	2191	TRINITY_DN19542_c0_g1_i1	hypothetical protein SELMODRAFT_147484 [Selaginella moellendorffii]	Psap	-1.80506	down	0.00105353	0.0142604	yes
TRINITY_DN24364_c0_g3	3337	TRINITY_DN24364_c0_g3_i1;TRINITY_DN24364_c0_g3_i2	U-box domain-containing protein 44-like [Rosa chinensis]	PUB44	-0.94603	down	0.00105714	0.0142929	no
TRINITY_DN22172_c0_g1	548	TRINITY_DN22172_c0_g1_i1;TRINITY_DN22172_c0_g1_i2;TRINITY_DN22172_c0_g1_i3	-	-	2.92393	up	0.00105728	0.0142929	yes
TRINITY_DN24350_c2_g9	842	TRINITY_DN24350_c2_g9_i1;TRINITY_DN24350_c2_g9_i2	-	-	-2.14565	down	0.00106797	0.0144281	yes
TRINITY_DN22011_c0_g1	2515	TRINITY_DN22011_c0_g1_i1;TRINITY_DN22011_c0_g1_i2;TRINITY_DN22011_c0_g1_i3;TRINITY_DN22011_c0_g1_i4;TRINITY_DN22011_c0_g1_i5;TRINITY_DN22011_c0_g1_i6;TRINITY_DN22011_c0_g1_i7;TRINITY_DN22011_c0_g1_i8;TRINITY_DN22011_c0_g1_i9	PREDICTED: inactive beta-amylase 4, chloroplastic-like [Pyrus x bretschneideri]	BAM4	0.859098	up	0.00106929	0.0144367	no
TRINITY_DN26420_c0_g3	1676	TRINITY_DN26420_c0_g3_i1	uncharacterized protein At4g19900 [Rosa chinensis]	At4g19900	-0.853514	down	0.00107121	0.0144516	no
TRINITY_DN25425_c0_g5	826	TRINITY_DN25425_c0_g5_i1	PREDICTED: ceramide-1-phosphate transfer protein [Fragaria vesca subsp. vesca]	ACD11	-0.819146	down	0.00107176	0.0144516	no
TRINITY_DN24896_c0_g3	2488	TRINITY_DN24896_c0_g3_i1;TRINITY_DN24896_c0_g3_i2;TRINITY_DN24896_c0_g3_i3;TRINITY_DN24896_c0_g3_i4;TRINITY_DN24896_c0_g3_i5	(3S,6E)-nerolidol synthase 1 [Rosa chinensis]	-	-1.94844	down	0.00107476	0.0144829	yes
TRINITY_DN24336_c0_g1	1295	TRINITY_DN24336_c0_g1_i1;TRINITY_DN24336_c0_g1_i2;TRINITY_DN24336_c0_g1_i3;TRINITY_DN24336_c0_g1_i4;TRINITY_DN24336_c0_g1_i5	pheophytinase, chloroplastic isoform X1 [Rosa chinensis]	-	-0.886018	down	0.00107931	0.0145349	no
TRINITY_DN25239_c0_g3	2214	TRINITY_DN25239_c0_g3_i1	exocyst complex component EXO70H1-like [Rosa chinensis]	EXO70A1	-2.24648	down	0.00108042	0.0145406	yes
TRINITY_DN23881_c0_g1	1040	TRINITY_DN23881_c0_g1_i1;TRINITY_DN23881_c0_g1_i2	PREDICTED: uncharacterized protein At1g27050 [Fragaria vesca subsp. vesca]	At1g27050	-0.787903	down	0.00108219	0.0145459	no
TRINITY_DN23631_c1_g1	5018	TRINITY_DN23631_c1_g1_i1;TRINITY_DN23631_c1_g1_i2;TRINITY_DN23631_c1_g1_i3	uncharacterized protein LOC112183112 isoform X1 [Rosa chinensis]	DMS3	0.954203	up	0.0010822	0.0145459	no
TRINITY_DN22814_c1_g1	501	TRINITY_DN22814_c1_g1_i1	-	-	3.06305	up	0.00108411	0.0145624	yes
TRINITY_DN26388_c0_g5	844	TRINITY_DN26388_c0_g5_i1	putative cytochrome b5-like heme/steroid binding domain-containing protein [Rosa chinensis]	-	0.988783	up	0.00108866	0.0146142	no
TRINITY_DN24273_c0_g1	1578	TRINITY_DN24273_c0_g1_i1;TRINITY_DN24273_c0_g1_i2;TRINITY_DN24273_c0_g1_i3;TRINITY_DN24273_c0_g1_i4	-	-	0.794925	up	0.00109379	0.0146653	no
TRINITY_DN24734_c0_g1	1822	TRINITY_DN24734_c0_g1_i1;TRINITY_DN24734_c0_g1_i2;TRINITY_DN24734_c0_g1_i3;TRINITY_DN24734_c0_g1_i4;TRINITY_DN24734_c0_g1_i5;TRINITY_DN24734_c0_g1_i6	aldehyde dehydrogenase family 2 member C4-like [Rosa chinensis]	ALDH2C4	-1.91244	down	0.00109386	0.0146653	yes
TRINITY_DN25542_c0_g3	3549	TRINITY_DN25542_c0_g3_i1;TRINITY_DN25542_c0_g3_i2;TRINITY_DN25542_c0_g3_i3;TRINITY_DN25542_c0_g3_i4;TRINITY_DN25542_c0_g3_i5	uncharacterized protein LOC112176448 [Rosa chinensis]	-	0.747808	up	0.00109927	0.0147286	no
TRINITY_DN25011_c0_g2	1712	TRINITY_DN25011_c0_g2_i1;TRINITY_DN25011_c0_g2_i2;TRINITY_DN25011_c0_g2_i3	UDP-D-apiose/UDP-D-xylose synthase 2 [Rosa chinensis]	AXS2	-0.889764	down	0.00110049	0.0147356	no
TRINITY_DN22476_c2_g3	2146	TRINITY_DN22476_c2_g3_i1;TRINITY_DN22476_c2_g3_i2;TRINITY_DN22476_c2_g3_i3;TRINITY_DN22476_c2_g3_i4	PREDICTED: probable zinc metallopeptidase EGY3, chloroplastic [Fragaria vesca subsp. vesca]	EGY3	1.20055	up	0.00110147	0.0147394	yes
TRINITY_DN21230_c0_g1	794	TRINITY_DN21230_c0_g1_i1	H-transporting ATPase (mitochondrion) [Lobosphaera incisa]	Mtatp6	-0.912448	down	0.00110551	0.014784	no
TRINITY_DN22397_c0_g3	1312	TRINITY_DN22397_c0_g3_i1;TRINITY_DN22397_c0_g3_i2;TRINITY_DN22397_c0_g3_i3;TRINITY_DN22397_c0_g3_i4;TRINITY_DN22397_c0_g3_i5;TRINITY_DN22397_c0_g3_i6;TRINITY_DN22397_c0_g3_i7;TRINITY_DN22397_c0_g3_i8	-	-	1.35098	up	0.00110946	0.0148275	yes
TRINITY_DN25634_c0_g2	1105	TRINITY_DN25634_c0_g2_i1;TRINITY_DN25634_c0_g2_i2	heat stress transcription factor B-3 [Rosa chinensis]	HSFB3	-3.01102	down	0.00111107	0.0148395	yes
TRINITY_DN26247_c0_g1	2359	TRINITY_DN26247_c0_g1_i1;TRINITY_DN26247_c0_g1_i2;TRINITY_DN26247_c0_g1_i3;TRINITY_DN26247_c0_g1_i4;TRINITY_DN26247_c0_g1_i5;TRINITY_DN26247_c0_g1_i6	putative transcription factor B3-Domain family [Rosa chinensis]	-	0.961251	up	0.00111587	0.0148943	no
TRINITY_DN24376_c0_g2	4915	TRINITY_DN24376_c0_g2_i1	hypothetical protein PRUPE_6G087800 [Prunus persica]	-	0.95839	up	0.00111898	0.0149263	no
TRINITY_DN24540_c0_g2	1664	TRINITY_DN24540_c0_g2_i1;TRINITY_DN24540_c0_g2_i2	protein indeterminate-domain 5, chloroplastic [Rosa chinensis]	IDD5	-0.845996	down	0.0011265	0.0150073	no
TRINITY_DN24754_c0_g5	2833	TRINITY_DN24754_c0_g5_i1	protein STRUBBELIG-RECEPTOR FAMILY 8 [Rosa chinensis]	SRF8	-0.957165	down	0.00112746	0.0150073	no
TRINITY_DN26652_c0_g1	2893	TRINITY_DN26652_c0_g1_i1;TRINITY_DN26652_c0_g1_i10;TRINITY_DN26652_c0_g1_i11;TRINITY_DN26652_c0_g1_i12;TRINITY_DN26652_c0_g1_i13;TRINITY_DN26652_c0_g1_i14;TRINITY_DN26652_c0_g1_i15;TRINITY_DN26652_c0_g1_i16;TRINITY_DN26652_c0_g1_i17;TRINITY_DN26652_c0_g1_i18;TRINITY_DN26652_c0_g1_i2;TRINITY_DN26652_c0_g1_i3;TRINITY_DN26652_c0_g1_i4;TRINITY_DN26652_c0_g1_i5;TRINITY_DN26652_c0_g1_i6;TRINITY_DN26652…	-	-	0.765513	up	0.00112763	0.0150073	no
TRINITY_DN521_c0_g1	993	TRINITY_DN521_c0_g1_i1	peroxidase 19 [Rosa chinensis]	PER19	-2.13623	down	0.00112789	0.0150073	yes
TRINITY_DN23985_c0_g2	1729	TRINITY_DN23985_c0_g2_i1	cytochrome P450 71A1-like [Rosa chinensis]	CYP71A1	1.05434	up	0.00113102	0.0150336	yes
TRINITY_DN25012_c3_g1	579	TRINITY_DN25012_c3_g1_i1	-	-	-2.75319	down	0.00113129	0.0150336	yes
TRINITY_DN23979_c0_g8	2651	TRINITY_DN23979_c0_g8_i1;TRINITY_DN23979_c0_g8_i2	PREDICTED: glucomannan 4-beta-mannosyltransferase 2 [Fragaria vesca subsp. vesca]	CSLA2	-0.97628	down	0.00113358	0.0150545	no
TRINITY_DN22307_c0_g3	497	TRINITY_DN22307_c0_g3_i1;TRINITY_DN22307_c0_g3_i2;TRINITY_DN22307_c0_g3_i3	PREDICTED: protein PHLOEM PROTEIN 2-LIKE A1-like [Fragaria vesca subsp. vesca]	PP2A1	1.25595	up	0.00114654	0.015217	yes
TRINITY_DN22336_c0_g2	2025	TRINITY_DN22336_c0_g2_i1	PREDICTED: probable galacturonosyltransferase 12 [Fragaria vesca subsp. vesca]	GAUT12	1.02926	up	0.00115114	0.015262	yes
TRINITY_DN22749_c0_g1	2621	TRINITY_DN22749_c0_g1_i1;TRINITY_DN22749_c0_g1_i2;TRINITY_DN22749_c0_g1_i3;TRINITY_DN22749_c0_g1_i4;TRINITY_DN22749_c0_g1_i5;TRINITY_DN22749_c0_g1_i6;TRINITY_DN22749_c0_g1_i7;TRINITY_DN22749_c0_g1_i8	heterogeneous nuclear ribonucleoprotein Q-like [Rosa chinensis]	HNRNPR	-0.989476	down	0.0011517	0.015262	no
TRINITY_DN20251_c0_g1	1013	TRINITY_DN20251_c0_g1_i1	PREDICTED: ferredoxin, root R-B1 [Fragaria vesca subsp. vesca]	FD3	-0.752727	down	0.00115259	0.015262	no
TRINITY_DN23732_c2_g1	1088	TRINITY_DN23732_c2_g1_i1;TRINITY_DN23732_c2_g1_i2;TRINITY_DN23732_c2_g1_i3;TRINITY_DN23732_c2_g1_i4;TRINITY_DN23732_c2_g1_i5;TRINITY_DN23732_c2_g1_i6	-	-	2.23328	up	0.00115282	0.015262	yes
TRINITY_DN25173_c1_g2	2009	TRINITY_DN25173_c1_g2_i1;TRINITY_DN25173_c1_g2_i2;TRINITY_DN25173_c1_g2_i3;TRINITY_DN25173_c1_g2_i4;TRINITY_DN25173_c1_g2_i5	protein trichome birefringence-like 10 [Rosa chinensis]	TBL10	1.02661	up	0.0011537	0.0152642	yes
TRINITY_DN20889_c0_g1	1424	TRINITY_DN20889_c0_g1_i1;TRINITY_DN20889_c0_g1_i2;TRINITY_DN20889_c0_g1_i3;TRINITY_DN20889_c0_g1_i4	PREDICTED: coiled-coil domain-containing protein 25 [Fragaria vesca subsp. vesca]	ccdc25	0.756144	up	0.00115879	0.0153151	no
TRINITY_DN24438_c0_g4	1326	TRINITY_DN24438_c0_g4_i1	PREDICTED: annexin D3 [Fragaria vesca subsp. vesca]	ANN3	-1.32486	down	0.001159	0.0153151	yes
TRINITY_DN29213_c0_g1	1225	TRINITY_DN29213_c0_g1_i1	high-affinity nitrate transporter 3.1-like [Rosa chinensis]	NRT3.1	-1.65112	down	0.001166	0.0153979	yes
TRINITY_DN26646_c1_g7	1272	TRINITY_DN26646_c1_g7_i1	PREDICTED: fasciclin-like arabinogalactan protein 12 [Fragaria vesca subsp. vesca]	FLA12	1.34622	up	0.00116763	0.0154028	yes
TRINITY_DN25501_c1_g4	2105	TRINITY_DN25501_c1_g4_i1;TRINITY_DN25501_c1_g4_i10;TRINITY_DN25501_c1_g4_i11;TRINITY_DN25501_c1_g4_i12;TRINITY_DN25501_c1_g4_i13;TRINITY_DN25501_c1_g4_i14;TRINITY_DN25501_c1_g4_i15;TRINITY_DN25501_c1_g4_i16;TRINITY_DN25501_c1_g4_i17;TRINITY_DN25501_c1_g4_i18;TRINITY_DN25501_c1_g4_i19;TRINITY_DN25501_c1_g4_i2;TRINITY_DN25501_c1_g4_i3;TRINITY_DN25501_c1_g4_i4;TRINITY_DN25501_c1_g4_i5;TRINITY_DN2550…	uncharacterized protein LOC112172950 isoform X1 [Rosa chinensis]	-	-0.750782	down	0.00116783	0.0154028	no
TRINITY_DN23598_c0_g10	1881	TRINITY_DN23598_c0_g10_i1	serine carboxypeptidase-like [Rosa chinensis]	SCPL48	1.32927	up	0.00116933	0.015413	yes
TRINITY_DN22721_c1_g5	1192	TRINITY_DN22721_c1_g5_i1;TRINITY_DN22721_c1_g5_i2	protein RER1A-like [Rosa chinensis]	RER1A	-0.767574	down	0.00117144	0.0154272	no
TRINITY_DN25464_c0_g8	3211	TRINITY_DN25464_c0_g8_i1	kinesin-like protein KIN-UB [Rosa chinensis]	KINUB	-0.987764	down	0.0011732	0.0154272	no
TRINITY_DN22957_c0_g1	1789	TRINITY_DN22957_c0_g1_i1;TRINITY_DN22957_c0_g1_i2	hypothetical protein RchiOBHm_Chr4g0440591 [Rosa chinensis]	-	0.834103	up	0.00117344	0.0154272	no
TRINITY_DN25025_c0_g7	1076	TRINITY_DN25025_c0_g7_i1;TRINITY_DN25025_c0_g7_i2	axial regulator YABBY 1 isoform X2 [Rosa chinensis]	YAB1	-0.965267	down	0.0011741	0.0154272	no
TRINITY_DN24205_c0_g2	1584	TRINITY_DN24205_c0_g2_i1;TRINITY_DN24205_c0_g2_i10;TRINITY_DN24205_c0_g2_i11;TRINITY_DN24205_c0_g2_i12;TRINITY_DN24205_c0_g2_i13;TRINITY_DN24205_c0_g2_i14;TRINITY_DN24205_c0_g2_i15;TRINITY_DN24205_c0_g2_i16;TRINITY_DN24205_c0_g2_i17;TRINITY_DN24205_c0_g2_i18;TRINITY_DN24205_c0_g2_i19;TRINITY_DN24205_c0_g2_i2;TRINITY_DN24205_c0_g2_i20;TRINITY_DN24205_c0_g2_i21;TRINITY_DN24205_c0_g2_i22;TRINITY_DN2…	uncharacterized protein LOC112174703 isoform X2 [Rosa chinensis]	At1g32220	0.813853	up	0.00117436	0.0154272	no
TRINITY_DN23713_c1_g1	1180	TRINITY_DN23713_c1_g1_i1;TRINITY_DN23713_c1_g1_i2;TRINITY_DN23713_c1_g1_i3;TRINITY_DN23713_c1_g1_i4;TRINITY_DN23713_c1_g1_i5;TRINITY_DN23713_c1_g1_i6	ganglioside-induced differentiation-associated-protein 2 [Rosa chinensis]	-	0.931948	up	0.0011748	0.0154272	no
TRINITY_DN25033_c1_g5	1085	TRINITY_DN25033_c1_g5_i1	-	-	2.69899	up	0.00117716	0.0154486	yes
TRINITY_DN24356_c1_g3	1316	TRINITY_DN24356_c1_g3_i1	PREDICTED: RPM1-interacting protein 4 [Fragaria vesca subsp. vesca]	RIN4	-0.734843	down	0.00117869	0.0154591	no
TRINITY_DN25715_c0_g2	1193	TRINITY_DN25715_c0_g2_i1;TRINITY_DN25715_c0_g2_i2	probable acetyltransferase NATA1-like [Rosa chinensis]	At2g39020	1.04421	up	0.00118061	0.0154747	yes
TRINITY_DN22095_c0_g2	2044	TRINITY_DN22095_c0_g2_i1	beta-amylase 1, chloroplastic-like [Rosa chinensis]	BAM1	-0.884912	down	0.0011826	0.0154903	no
TRINITY_DN24873_c2_g1	2296	TRINITY_DN24873_c2_g1_i1;TRINITY_DN24873_c2_g1_i2;TRINITY_DN24873_c2_g1_i3;TRINITY_DN24873_c2_g1_i4;TRINITY_DN24873_c2_g1_i5;TRINITY_DN24873_c2_g1_i6;TRINITY_DN24873_c2_g1_i7;TRINITY_DN24873_c2_g1_i8	senescence-associated carboxylesterase 101-like isoform X1 [Rosa chinensis]	SAG101	-1.31195	down	0.00118327	0.0154903	yes
TRINITY_DN23351_c0_g9	1980	TRINITY_DN23351_c0_g9_i1	protein ALTERED XYLOGLUCAN 4 [Rosa chinensis]	AXY4	0.781509	up	0.00118785	0.0155318	no
TRINITY_DN25211_c2_g1	597	TRINITY_DN25211_c2_g1_i1	hypothetical protein DVH24_028277 [Malus domestica]	-	-0.846675	down	0.00118791	0.0155318	no
TRINITY_DN24434_c0_g1	1882	TRINITY_DN24434_c0_g1_i1;TRINITY_DN24434_c0_g1_i2;TRINITY_DN24434_c0_g1_i3;TRINITY_DN24434_c0_g1_i4;TRINITY_DN24434_c0_g1_i5	AMSH-like ubiquitin thioesterase 1 isoform X2 [Rosa chinensis]	AMSH1	-0.816601	down	0.00118963	0.0155441	no
TRINITY_DN25918_c1_g1	1089	TRINITY_DN25918_c1_g1_i1	cyclin-P3-1 [Rosa chinensis]	CYCP3-1	-0.844739	down	0.00119032	0.0155441	no
TRINITY_DN25586_c0_g6	1823	TRINITY_DN25586_c0_g6_i1;TRINITY_DN25586_c0_g6_i2	hypothetical protein PRUPE_3G038800 [Prunus persica]	DAGLB	0.992317	up	0.00119257	0.0155562	no
TRINITY_DN26277_c1_g5	424	TRINITY_DN26277_c1_g5_i1;TRINITY_DN26277_c1_g5_i2;TRINITY_DN26277_c1_g5_i3	-	-	1.33907	up	0.00119272	0.0155562	yes
TRINITY_DN26570_c0_g3	2104	TRINITY_DN26570_c0_g3_i1;TRINITY_DN26570_c0_g3_i2	indole-3-acetic acid-amido synthetase GH3.5 [Rubus idaeus]	GH3.5	-0.896825	down	0.00119826	0.015614	no
TRINITY_DN29051_c0_g1	972	TRINITY_DN29051_c0_g1_i1	-	C1qa	-4.0169	down	0.00119863	0.015614	yes
TRINITY_DN19768_c0_g1	660	TRINITY_DN19768_c0_g1_i1	10 kDa chaperonin, mitochondrial-like [Rosa chinensis]	CPN10	0.769847	up	0.00120136	0.0156399	no
TRINITY_DN24513_c0_g3	3660	TRINITY_DN24513_c0_g3_i1;TRINITY_DN24513_c0_g3_i10;TRINITY_DN24513_c0_g3_i11;TRINITY_DN24513_c0_g3_i12;TRINITY_DN24513_c0_g3_i13;TRINITY_DN24513_c0_g3_i14;TRINITY_DN24513_c0_g3_i15;TRINITY_DN24513_c0_g3_i16;TRINITY_DN24513_c0_g3_i17;TRINITY_DN24513_c0_g3_i18;TRINITY_DN24513_c0_g3_i19;TRINITY_DN24513_c0_g3_i2;TRINITY_DN24513_c0_g3_i20;TRINITY_DN24513_c0_g3_i21;TRINITY_DN24513_c0_g3_i22;TRINITY_DN2…	callose synthase 5 isoform X1 [Rosa chinensis]	CALS5	1.03245	up	0.00121409	0.0157958	yes
TRINITY_DN22124_c0_g1	1935	TRINITY_DN22124_c0_g1_i1;TRINITY_DN22124_c0_g1_i10;TRINITY_DN22124_c0_g1_i2;TRINITY_DN22124_c0_g1_i3;TRINITY_DN22124_c0_g1_i4;TRINITY_DN22124_c0_g1_i5;TRINITY_DN22124_c0_g1_i6;TRINITY_DN22124_c0_g1_i7;TRINITY_DN22124_c0_g1_i8;TRINITY_DN22124_c0_g1_i9	putative protein kinase RLK-Pelle-WAK family [Rosa chinensis]	-	2.51851	up	0.00121552	0.0158048	yes
TRINITY_DN3790_c0_g1	482	TRINITY_DN3790_c0_g1_i1	putative Cystatin domain-containing protein [Rosa chinensis]	CYS5	-0.842162	down	0.0012215	0.0158728	no
TRINITY_DN24502_c1_g2	1351	TRINITY_DN24502_c1_g2_i1;TRINITY_DN24502_c1_g2_i2;TRINITY_DN24502_c1_g2_i3;TRINITY_DN24502_c1_g2_i4;TRINITY_DN24502_c1_g2_i5	PREDICTED: uncharacterized protein LOC101312449 [Fragaria vesca subsp. vesca]	At1g78910	0.776043	up	0.00123007	0.0159743	no
TRINITY_DN26435_c0_g5	559	TRINITY_DN26435_c0_g5_i1	late embryogenesis abundant protein 46 [Rosa chinensis]	GMPM1	3.19667	up	0.00123225	0.0159928	yes
TRINITY_DN26833_c0_g1	1321	TRINITY_DN26833_c0_g1_i1;TRINITY_DN26833_c0_g1_i2;TRINITY_DN26833_c0_g1_i3;TRINITY_DN26833_c0_g1_i4;TRINITY_DN26833_c0_g1_i5;TRINITY_DN26833_c0_g1_i6;TRINITY_DN26833_c0_g1_i7;TRINITY_DN26833_c0_g1_i8;TRINITY_DN26833_c0_g1_i9	G-type lectin S-receptor-like serine/threonine-protein kinase At4g27290 isoform X2 [Rosa chinensis]	At4g27290	-2.74825	down	0.00123969	0.0160794	yes
TRINITY_DN21276_c0_g5	1433	TRINITY_DN21276_c0_g5_i1	transcription factor MYB86-like [Rosa chinensis]	MYB86	-1.68582	down	0.00124539	0.0161434	yes
TRINITY_DN26429_c0_g4	1784	TRINITY_DN26429_c0_g4_i1	mitochondrial metalloendopeptidase OMA1-like [Rosa chinensis]	oma1	0.850477	up	0.00124633	0.0161457	no
TRINITY_DN1099_c0_g1	1235	TRINITY_DN1099_c0_g1_i1	hypothetical protein PHYPA_012323 [Physcomitrella patens]	Ctsh	-3.20508	down	0.0012472	0.016147	yes
TRINITY_DN26719_c0_g2	932	TRINITY_DN26719_c0_g2_i1	-	-	-2.07945	down	0.00124846	0.0161535	yes
TRINITY_DN22293_c1_g1	1725	TRINITY_DN22293_c1_g1_i1;TRINITY_DN22293_c1_g1_i2;TRINITY_DN22293_c1_g1_i3;TRINITY_DN22293_c1_g1_i4;TRINITY_DN22293_c1_g1_i5;TRINITY_DN22293_c1_g1_i6;TRINITY_DN22293_c1_g1_i7;TRINITY_DN22293_c1_g1_i8;TRINITY_DN22293_c1_g1_i9	PREDICTED: probable aldo-keto reductase 1 [Fragaria vesca subsp. vesca]	AKR1	0.945239	up	0.00125237	0.0161941	no
TRINITY_DN26321_c1_g2	2865	TRINITY_DN26321_c1_g2_i1;TRINITY_DN26321_c1_g2_i2;TRINITY_DN26321_c1_g2_i3;TRINITY_DN26321_c1_g2_i4	PREDICTED: acetyl-coenzyme A carboxylase carboxyl transferase subunit alpha, chloroplastic-like [Fragaria vesca subsp. vesca]	CAC3	0.749768	up	0.00125488	0.0162164	no
TRINITY_DN26109_c1_g1	1113	TRINITY_DN26109_c1_g1_i1;TRINITY_DN26109_c1_g1_i10;TRINITY_DN26109_c1_g1_i11;TRINITY_DN26109_c1_g1_i2;TRINITY_DN26109_c1_g1_i3;TRINITY_DN26109_c1_g1_i4;TRINITY_DN26109_c1_g1_i5;TRINITY_DN26109_c1_g1_i6;TRINITY_DN26109_c1_g1_i7;TRINITY_DN26109_c1_g1_i8;TRINITY_DN26109_c1_g1_i9	-	-	1.63376	up	0.00125563	0.0162164	yes
TRINITY_DN24656_c0_g1	2392	TRINITY_DN24656_c0_g1_i1	acyl-coenzyme A oxidase 2, peroxisomal [Rosa chinensis]	ACX2	0.989001	up	0.00125878	0.0162472	no
TRINITY_DN16623_c0_g1	717	TRINITY_DN16623_c0_g1_i1	pathogenesis-related protein 1-like [Rosa chinensis]	-	-2.25693	down	0.00126363	0.0162921	yes
TRINITY_DN24091_c0_g4	507	TRINITY_DN24091_c0_g4_i1;TRINITY_DN24091_c0_g4_i2	-	-	2.51609	up	0.0012638	0.0162921	yes
TRINITY_DN21185_c0_g1	1758	TRINITY_DN21185_c0_g1_i1;TRINITY_DN21185_c0_g1_i2;TRINITY_DN21185_c0_g1_i3;TRINITY_DN21185_c0_g1_i4;TRINITY_DN21185_c0_g1_i5;TRINITY_DN21185_c0_g1_i6;TRINITY_DN21185_c0_g1_i7;TRINITY_DN21185_c0_g1_i8	uncharacterized protein LOC112186417 [Rosa chinensis]	-	-0.803834	down	0.00126526	0.0162983	no
TRINITY_DN25759_c0_g3	1555	TRINITY_DN25759_c0_g3_i1;TRINITY_DN25759_c0_g3_i2	UDP-glycosyltransferase 74B1-like [Rosa chinensis]	UGT74B1	-2.36892	down	0.00126583	0.0162983	yes
TRINITY_DN23044_c1_g1	1767	TRINITY_DN23044_c1_g1_i1;TRINITY_DN23044_c1_g1_i2;TRINITY_DN23044_c1_g1_i3;TRINITY_DN23044_c1_g1_i4;TRINITY_DN23044_c1_g1_i5	G-box-binding factor 1 isoform X1 [Rosa chinensis]	GBF1	0.784139	up	0.0012699	0.0163408	no
TRINITY_DN23964_c0_g3	1591	TRINITY_DN23964_c0_g3_i1	probable WRKY transcription factor 27 [Rosa chinensis]	WRKY27	-2.14222	down	0.00127128	0.0163486	yes
TRINITY_DN23238_c1_g1	1013	TRINITY_DN23238_c1_g1_i1	7-deoxyloganetin glucosyltransferase-like [Rosa chinensis]	UGT85A24	-2.47111	down	0.00128068	0.0164537	yes
TRINITY_DN22781_c0_g4	2892	TRINITY_DN22781_c0_g4_i1;TRINITY_DN22781_c0_g4_i2;TRINITY_DN22781_c0_g4_i3;TRINITY_DN22781_c0_g4_i4;TRINITY_DN22781_c0_g4_i5	chloride channel protein CLC-b [Rosa chinensis]	CLC-B	-0.832029	down	0.00128101	0.0164537	no
TRINITY_DN25643_c1_g10	1827	TRINITY_DN25643_c1_g10_i1	ACT domain-containing protein ACR9 [Rosa chinensis]	ACR9	-0.819609	down	0.00128486	0.0164929	no
TRINITY_DN24583_c1_g4	3038	TRINITY_DN24583_c1_g4_i1	PREDICTED: CSC1-like protein ERD4 [Fragaria vesca subsp. vesca]	ERD4	-0.982987	down	0.00128643	0.0164929	no
TRINITY_DN26774_c2_g1	381	TRINITY_DN26774_c2_g1_i1;TRINITY_DN26774_c2_g1_i2;TRINITY_DN26774_c2_g1_i3	PREDICTED: probable leucine-rich repeat receptor-like serine/threonine-protein kinase At3g14840 isoform X1 [Prunus mume]	LRR-RLK	1.75465	up	0.0012878	0.0164929	yes
TRINITY_DN24966_c0_g3	1913	TRINITY_DN24966_c0_g3_i1;TRINITY_DN24966_c0_g3_i2	metallophosphoesterase 1-like isoform X1 [Prunus avium]	-	-0.976283	down	0.00128839	0.0164929	no
TRINITY_DN24122_c0_g1	1612	TRINITY_DN24122_c0_g1_i1;TRINITY_DN24122_c0_g1_i2;TRINITY_DN24122_c0_g1_i3	proline-rich receptor-like protein kinase PERK3 [Rosa chinensis]	At5g49770	-2.06539	down	0.00128845	0.0164929	yes
TRINITY_DN26026_c1_g1	1933	TRINITY_DN26026_c1_g1_i1;TRINITY_DN26026_c1_g1_i10;TRINITY_DN26026_c1_g1_i11;TRINITY_DN26026_c1_g1_i12;TRINITY_DN26026_c1_g1_i13;TRINITY_DN26026_c1_g1_i14;TRINITY_DN26026_c1_g1_i15;TRINITY_DN26026_c1_g1_i16;TRINITY_DN26026_c1_g1_i17;TRINITY_DN26026_c1_g1_i18;TRINITY_DN26026_c1_g1_i19;TRINITY_DN26026_c1_g1_i2;TRINITY_DN26026_c1_g1_i20;TRINITY_DN26026_c1_g1_i21;TRINITY_DN26026_c1_g1_i22;TRINITY_DN2…	12-oxophytodienoate reductase 2-like isoform X1 [Rosa chinensis]	OPR2	-0.790806	down	0.00128875	0.0164929	no
[truncated: 46,822 more rows]

## Sheet: Date in Fig.3A2
HT40_VS_CK
[truncated: 48,473 more rows]

## Sheet: Date in Fig.3A3
HT40_VS_HT35
[truncated: 48,473 more rows]

[truncated: 2 more sheets: Date in Fig.4A-C, Date in Fig.5A-C]
