# Supplementary material for: Physiological and transcriptomic analysis reveal the crucial factors in heat stress response of red raspberry ‘Polka’ seedlings
Source: Front Plant Sci. 2023 Aug 9;14:1233448. doi: 10.3389/fpls.2023.1233448 (PMC10445156; doi:10.3389/fpls.2023.1233448)
Supplement: Supplementary file 1 [file DataSheet_1.zip › Date sheet_1/Date sheet_2.xlsx]

## Sheet: Date in Fig.6
Gene_ID	HT35_vs_CK	HT40_vs_CK	HT40_vs_HT35
HSP90-1:TRINITY_DN25653_c0_g4	8.11	0	0
HSP18.5-C:TRINITY_DN21023_c0_g2	1.52	0	0
Hsp90ab1:TRINITY_DN24265_c1_g16	-1.05	0	0
HSP90:TRINITY_DN20361_c0_g1	0	-1.13	0
HSP90-5:TRINITY_DN25981_c2_g1	0	1.08	0
HSP15.7:TRINITY_DN23624_c1_g3	3.39	4.14	0
HSP83A:TRINITY_DN26431_c1_g1	8.45	8.24	0
HSP70:TRINITY_DN26114_c0_g7	3.57	2.77	0
HSP18.1:TRINITY_DN22151_c4_g10	0	8.69	4.52
HSP90-2:TRINITY_DN26431_c1_g5	0	-3.85	-3.92
HSP90-2:TRINITY_DN24891_c1_g2	0	-3.36	-3.46
HSP90-6:TRINITY_DN24671_c0_g1	0	2.87	2.22
HSP18.5-C:TRINITY_DN25473_c0_g1	0	-5.48	-6.62
HSP82:TRINITY_DN24651_c0_g1	0	-2.62	-2.31
HSP23.6:TRINITY_DN26430_c0_g3	0	-1.06	-2.05
HSP26.5:TRINITY_DN24795_c1_g7	3.72	5.09	1.36
HSP21:TRINITY_DN23133_c0_g1	4.33	5.47	1.13
HSP70:TRINITY_DN23250_c0_g4	3.49	2.94	-1.01
HSP70:TRINITY_DN24268_c0_g6	3.33	0	-2.37
HSP18.5-C:TRINITY_DN25473_c0_g4	3.25	0	-3.25
HSP23.6:TRINITY_DN24622_c0_g4	2.25	0	-3.26
HSP90-2:TRINITY_DN25653_c0_g2	2.63	0	-3.2
HSP83A:TRINITY_DN25570_c0_g1	-2.95	0	2.48
HSP17.4B:TRINITY_DN25868_c0_g1	2.31	0	-2.65
HSP70:TRINITY_DN25736_c0_g1	1.14	0	-1.4
HSP83A:TRINITY_DN26431_c1_g2	1.98	0	-3.08
HSP82:TRINITY_DN23360_c1_g3	2.29	0	-3.07
HSP17.9-D:TRINITY_DN25983_c0_g7	-3.12	0	1.91
HSP21.7:TRINITY_DN24005_c0_g3	1.23	0	-1.36
HSP22:TRINITY_DN23330_c0_g1	1.4	0	-2.41
HSC-I:TRINITY_DN26114_c0_g2	0	-4.45	-3.9
HSC-2:TRINITY_DN24268_c0_g5	0	-3.86	-3.23
MED37C:TRINITY_DN23721_c1_g1	0	-2.91	-2.31
MED37C:TRINITY_DN23721_c1_g3	0	-1.19	-1.03
MED37E:TRINITY_DN26114_c0_g3	2.54	0	-2.57
HSP18.1:TRINITY_DN9061_c0_g1	5.7	6.11	0

## Sheet: Date in Fig.7
Gene ID	HT35_vs_CK	HT40_vs_CK	HT40_vs_ HT35
APX3:TRINITY_DN22568_c0_g2	3.45	1.24	-2.23
CLEB3J9:TRINITY_DN24001_c0_g12	1.38	2.05	0.67
APX2:TRINITY_DN24346_c0_g5	0.89	1.57	0.2
SODA.4:TRINITY_DN22654_c1_g1	0.83	2.7	1.87
SODCC.1:TRINITY_DN1162_c0_g1	-0.17	1.53	1.69
GSVIVT00023967001:TRINITY_DN4396_c0_g1	-4.08	0.29	4.36
PER66:TRINITY_DN22616_c1_g3	1.68	0.88	-0.81
PER19:TRINITY_DN521_c0_g	-2.14	-2.23	0.42
PER16:TRINITY_DN22314_c2_g5	-1.48	-2.11	-0.64
PNC1:TRINITY_DN26634_c0_g1	-2.29	1.03	3.31
pod:TRINITY_DN20580_c0_g1	-1.95	-5.19	-3.35
PER16:TRINITY_DN23477_c0_g5	-0.98	-1.6	-0.63
GSVIVT00023967001:TRINITY_DN21960_c1_g1	1.55	0.97	-0.6
PER44:TRINITY_DN26499_c0_g1	-1.97	-1.75	0.21
PER42:TRINITY_DN23196_c0_g4	-0.5	-3.29	-2.8
PER64:TRINITY_DN25512_c0_g4	-0.46	2.63	3.08
pod:TRINITY_DN23404_c0_g2	-0.12	-1.08	-0.96
PER63:TRINITY_DN22219_c2_g10	0.12	-1.1	-1.23
PER55:TRINITY_DN24887_c0_g9	0.07	-1.2	-1.28
PER42:TRINITY_DN23978_c1_g3	-1.28	0.78	2.06
PER25:TRINITY_DN22746_c0_g12	-1	-2.59	-1.59
GSVIVT00037159001:TRINITY_DN21848_c1_g6	4.08	4.03	-0.05
PNC2:TRINITY_DN22427_c3_g1	3.1	3.97	0.87
PER21:TRINITY_DN22135_c0_g9	2.89	5	2.16
PER29:TRINITY_DN5462_c0_g1	-0.18	-1.18	-10
PER48:TRINITY_DN22679_c0_g1	0.19	3.04	2.69
Sb03g046810:TRINITY_DN19061_c1_g1	1.46	0.73	-0.73
PER11:TRINITY_DN6582_c0_g1	0.55	4.5	3.95
CAT1:TRINITY_DN23108_c1_g9	-0.79	1.55	2.34
CAT:TRINITY_DN18747_c0_g1	-1.44	-0.51	0.92
CAT3:TRINITY_DN24477_c0_g3	1.97	1.19	-0.79
TPRP-F1:TRINITY_DN24588_c0_g6	-0.98	-1.54	-0.58
ERG3:TRINITY_DN19104_c0_g1	0.38	-1.01	-1.41
TPRP-F1:TRINITY_DN8540_c0_g2	-0.68	-1.28	-0.64
Bag6:TRINITY_DN22121_c0_g1	2.09	0	-2.09

## Sheet: Date in Fig.8
Gene ID	HT35_vs_CK	HT40_vs_CK	HT40_vs_HT35
PSBO:TRINITY_DN22293_c1_g3	-0.4	-2.16	-1.78
PSBP:TRINITY_DN23430_c0_g1	-0.34	-1.68	-1.35
PSBQ2:TRINITY_DN24361_c2_g5	-0.26	-1.95	-1.7
PSBR:TRINITY_DN26201_c0_g4	0.07	-1.2	-1.29
PSBW:TRINITY_DN22390_c0_g3	-0.42	-1.9	-1.49
PSBY:TRINITY_DN25397_c0_g8	-0.47	-2.03	-1.57
PSB27-1:TRINITY_DN23214_c3_g5	0.12	-1.39	-1.52
PSAD:TRINITY_DN25020_c0_g5	-0.74	-2.49	-1.77
PSAEB:TRINITY_DN25748_c0_g4	-0.49	-2.15	-1.68
PSAF:TRINITY_DN22001_c3_g4	-0.47	-2.21	-1.75
PSAH2:TRINITY_DN23330_c0_g3	-0.81	-2.31	-1.52
PSAL:TRINITY_DN23078_c0_g8	-0.4	-2.21	-1.82
PSAN:TRINITY_DN22605_c0_g9	-0.62	-2.26	-1.65
PSAO:TRINITY_DN25525_c2_g1	-0.58	-2.25	-1.68
PSAG:TRINITY_DN22449_c0_g7	-1.08	-2.87	-1.81
PSAK:TRINITY_DN23170_c1_g2	-1.16	-3.47	-2.33
CAB40:TRINITY_DN24882_c0_g1	-1.16	-3.39	-2.24
CAB1B:TRINITY_DN24882_c0_g3	-1.02	-6.26	-5.25
CAB16:TRINITY_DN24882_c0_g9	-1.15	-5.54	-4.4
CAB16:TRINITY_DN26248_c0_g2	-1.44	-5.61	-4.18
CAB8:TRINITY_DN21742_c0_g6	-0.39	-1.92	-1.55
CAB6A:TRINITY_DN25738_c0_g2	-0.93	-3.82	-2.9
CAB1B:TRINITY_DN24742_c0_g2	-0.25	-1.09	-0.85
CAP10A:TRINITY_DN22470_c0_g9	-0.6	-2.49	-1.9
CYP707A7:TRINITY_DN22756_c1_g1	-0.65	-2.93	-2.29
PETE:TRINITY_DN25263_c0_g6	-0.36	-1.72	-1.38
PETH:TRINITY_DN25713_c0_g3	-0.47	-1.3	-0.85
LHCB4.3:TRINITY_DN23561_c0_g2	1.01	1.39	0.37
LHCB3:TRINITY_DN23383_c0_g4	-0.97	-4.45	-3.5
LHCA2:TRINITY_DN21742_c0_g1	-0.44	-2.53	-2.1
LHCB4.1:TRINITY_DN23561_c0_g5	-0.42	-2.89	-2.49
AB80:TRINITY_DN26248_c0_g4	-1.39	-5.44	-4.07
YCF4:TRINITY_DN26260_c2_g3	0.61	1.68	1.05
EIF4E1:TRINITY_DN21449_c2_g1	-0.23	-1.06	-0.85
SEND33:TRINITY_DN23229_c0_g7	-0.27	-1.33	-1.08
OsI_012078:TRINITY_DN23032_c0_g6	-0.89	-4.39	-3.52
lhcA-P4:TRINITY_DN26069_c0_g7	-0.65	-4.73	-4.73

## Sheet: Date in Fig.9A
Name	Gene_ID	HT35_VS_CK	HT40_VS_CK	HT40_VS_HT35
PGK	TRINITY_DN26249_c1_g5	0	-1.77562	-1.17922
GAPDH	TRINITY_DN25944_c0_g4	0	-1.14274	-1.10422
GAPA	TRINITY_DN23367_c0_g9	0	-1.48497	-1.00669
TPI	TRINITY_DN19104_c0_g1	0	-1.01493	-1.4072
	TRINITY_DN26403_c0_g4	0	-2.43102	-1.72878
ALDO	TRINITY_DN22231_c0_g8	0	-2.97861	-2.38456
	TRINITY_DN25609_c0_g1	0	-1.4263	-1.64775
	TRINITY_DN23541_c0_g1	1.86897	2.03189	0
rpiA	TRINITY_DN24743_c1_g4	0	-1.27613	0
DFP	TRINITY_DN22308_c1_g7	0	-1.09584	0
	TRINITY_DN22391_c1_g2	0	0	-1.76745
GPI	TRINITY_DN22121_c1_g3	0	1.87848	1.44538
galM	TRINITY_DN26237_c0_g6	2.25138	2.52153	0
pgm	TRINITY_DN24828_c0_g3	1.10538	0	-1.10053
glgc	TRINITY_DN22471_c1_g2	0	-1.11405	0
	TRINITY_DN24244_c0_g2	0	-1.37171	0
WAXY	TRINITY_DN22684_c0_g2	0	0	-1.63215
β-glucosidase	TRINITY_DN22797_c0_g4	0	-1.52109	-1.38209
	TRINITY_DN24223_c0_g3	1.20037	2.87503	1.65583
	TRINITY_DN24699_c0_g1	0	-1.5908	-1.02461
	TRINITY_DN24889_c0_g2	-2.02581	-6.46224	-4.4572
	TRINITY_DN25563_c0_g2	-1.69102	-5.95368	-4.28223
	TRINITY_DN25717_c1_g8	0	-2.71908	-2.92363
	TRINITY_DN25717_c1_g9	0	2.57954	1.41215
	TRINITY_DN26541_c1_g2	-1.38735	-1.82146	0
endoglucanase	TRINITY_DN21105_c0_g1	-2.25412	-7.05472	-4.81613
	TRINITY_DN23366_c0_g2	-2.33833	-6.44419	-4.11988
	TRINITY_DN20433_c0_g1	0	-1.49207	-2.23757
	TRINITY_DN24739_c1_g4	0	-3.76842	-2.84479
	TRINITY_DN24832_c2_g3	0	-1.90637	-1.62977
	TRINITY_DN24892_c1_g3	0	-3.57699	-3.98694
galU	TRINITY_DN21893_c0_g4	0	1.09723	0
	TRINITY_DN25209_c0_g2	0	0	-1.49437
sucrosephosphate synthase	TRINITY_DN24935_c0_g3	2.16875	0	-1.43741
INV	TRINITY_DN22058_c0_g1	1.85668	0	-1.3798
	TRINITY_DN25559_c0_g9	0	0	-1.65935
	TRINITY_DN23254_c1_g4	0	-1.28834	0
glucan	TRINITY_DN24936_c0_g2	1.17478	0	0

## Sheet: Date in Fig.9B
Name	Gene_ID	HT35_VS_CK	HT40_VS_CK	HT40_VS_HT35
pectinesterase	TRINITY_DN1907_c0_g1	-5.26176	-2.43821	0
	TRINITY_DN20765_c0_g1	-2.16425	-4.1831	-2.03939
	TRINITY_DN23196_c0_g2	3.08627	0	-2.10428
	TRINITY_DN23714_c0_g5	-2.94437	-7.09485	-4.17199
	TRINITY_DN25287_c2_g5	-1.54523	-2.76166	-1.23601
	TRINITY_DN26309_c0_g1	-1.16354	-3.95392	-2.80744
	TRINITY_DN17422_c0_g1	0	-3.53235	-3.51078
	TRINITY_DN23388_c0_g7	0	-4.5726	-4.40222
	TRINITY_DN24053_c0_g7	0	-2.27755	-2.28719
	TRINITY_DN27695_c0_g1	0	5.15377	3.53905
polygalacturonase	TRINITY_DN22605_c0_g2	1.23657	1.40536	0
	TRINITY_DN24841_c0_g8	0	-1.45883	-1.64119
	TRINITY_DN25529_c3_g4	0	-3.11055	-2.65351
	TRINITY_DN22469_c0_g1	0	-1.5162	-1.62392
galacturan	TRINITY_DN22200_c0_g2	0	-2.82879	-3.39968
	TRINITY_DN23601_c0_g4	0	-2.68354	-1.99582
GLCAK	TRINITY_DN20771_c0_g1	0	1.02257	1.16874
USP	TRINITY_DN22635_c0_g3	0	-1.33986	-1.65398
ugd	TRINITY_DN23889_c0_g10	0	-2.12758	-1.3352
	TRINITY_DN23889_c0_g2	0	-1.82378	-1.48122
	TRINITY_DN25777_c0_g1	0	-2.13909	-1.62815

## Sheet: Date in Fig.10
Name	Gene_ID	HT35_VS_CK	HT40_VS_CK	HT40_VS_HT35
PAL	TRINITY_DN26230_c1_g10	1.22798	1.14653	0
4CL	TRINITY_DN26491_c1_g2	-1.6919	-3.01246	-1.33642
CCR	TRINITY_DN25179_c0_g9	-2.1514	0	2.41747
	TRINITY_DN22992_c0_g1	0	2.19084	2.53104
CAD	TRINITY_DN24096_c0_g2	-2.51744	0	2.58447
	TRINITY_DN12626_c0_g1	0	7.74518	2.75354
	TRINITY_DN12626_c0_g2	0	4.12219	7.76893
	TRINITY_DN23581_c0_g1	0	-2.12668	-1.99433
	TRINITY_DN24037_c0_g4	0	-2.05247	-1.58757
	TRINITY_DN25496_c0_g3	0	1.807	1.93781
Peroxidase	TRINITY_DN22314_c2_g5	-1.48274	-2.10597	0
	TRINITY_DN22478_c2_g1	1.89034	2.08404	0
	TRINITY_DN26634_c0_g1	-2.28623	0	3.31089
	TRINITY_DN521_c0_g1	-2.13623	-2.23449	0
	TRINITY_DN22219_c2_g10	0	-1.09709	-1.23006
	TRINITY_DN22679_c0_g1	0	3.04478	2.6851
	TRINITY_DN23196_c0_g4	0	-3.28711	-2.79975
	TRINITY_DN24200_c0_g5	0	-5.99362	-5.17852
	TRINITY_DN25512_c0_g4	0	2.62557	3.08224
COMT	TRINITY_DN12183_c0_g1	-3.30785	-2.55832	0
	TRINITY_DN22099_c0_g9	1.94611	1.01398	0
	TRINITY_DN25287_c2_g3	-1.85494	-1.61837	0
	TRINITY_DN23797_c0_g2	0	-1.61286	0
HCT	TRINITY_DN25447_c0_g1	1.18639	2.36846	1.17335
	TRINITY_DN25554_c0_g1	2.90567	2.4161	0
	TRINITY_DN25752_c0_g3	-1.35505	-5.2381	-3.89651
	TRINITY_DN22206_c0_g3	0	-2.40731	-2.34476
	TRINITY_DN22439_c1_g3	0	-1.27544	-1.1694
	TRINITY_DN24836_c0_g2	0	-1.71389	-1.14288
	TRINITY_DN25752_c0_g1	0	-3.46267	-3.88838
	TRINITY_DN25752_c0_g9	0	-2.56653	-1.84286
	TRINITY_DN25978_c0_g10	0	-2.01961	-1.5279
	TRINITY_DN25978_c0_g4	0	2.27918	1.6596
	TRINITY_DN25978_c0_g5	0	-2.0352	-1.46103
	TRINITY_DN25978_c0_g7	0	-2.71104	-2.62971
CYP98A	TRINITY_DN26322_c0_g4	0	-1.15518	0

## Sheet: Date in Fig.11
HSP21					HSF24					HSP18.1
	qRT-PCR		Seq-RNA			qRT-PCR		Seq-RNA			qRT-PCR		Seq-RNA
	Mean	SD	Mean	SD		Mean	SD	Mean	SD		Mean	SD	Mean	SD
CK	1	0.16017	10.5433	6.23201	CK	1	0.242697	16.1133	10.4188	CK	1	0.248008	14.29	1.81747
HT35	41.2716	0.0243741	221.157	42.9756	HT35	2.85734	0.12694	28.3967	5.48304	HT35	96.697	0.0247316	808.4	283.414
HT40	56.3839	0.0394873	688.973	157.001	HT40	3.13845	0.129655	109.277	35.9583	HT40	118.911	0.0351469	1540.17	696.215
MYB108					LHCB4.3					CYP95
	qRT-PCR		Seq-RNA			qRT-PCR		Seq-RNA			qRT-PCR		Seq-RNA
	Mean	SD	Mean	SD		Mean	SD	Mean	SD		Mean	SD	Mean	SD
CK	1	0.246667	0.246667	0.132749	CK	1	0.0787624	28.3067	6.0946	CK	1	0.121157	22.1367	2.09559
HT35	3.09917	2.08333	2.08333	1.02308	HT35	1.72485	0.0844202	61.8933	4.50589	HT35	1.63685	0.0618207	28.49	3.21824
HT40	11.7746	25.1267	25.1267	26.7522	HT40	2.69728	0.127011	113.99	4.71642	HT40	1.95565	0.223414	55.0033	4.83696
