# Supplementary material for: Physiological and transcriptomic analysis reveal the crucial factors in heat stress response of red raspberry ‘Polka’ seedlings
Source: Front Plant Sci. 2023 Aug 9;14:1233448. doi: 10.3389/fpls.2023.1233448 (PMC10445156; doi:10.3389/fpls.2023.1233448)
Supplement: Supplementary file 1 [file DataSheet_1.zip › Date sheet_1/Table.S1.xlsx]

## Sheet: Sheet1
Primer name	Sequence (5’-3’)
18S-F	AAATCCTCGCATAATCCACG
18S-R	AAATCAACAACGATACCACCAG
qHSP21-F	CCTTGGGACATCAAAGACGA
qHSP21-R	CTCACCCTTTACAACAAGCACAT
qHSF24-F	GTCGCAGACGAAGAAGCAGT
qHSF24-R	CCTTTCACCCAAACCCCA
qHSP18.1-F	GCAACGTCTTCGACCCATTT
qHSP18.1-R	TTTCCTTCCTCCAGCTCCAC
qCYP95-F	AAGCGATGACAGGCGTAAGA
qCYP95-R	TGTATCTGTCAGGCTGTCCGA
qLHCB4.3-F	TTTGACTATGACGGGTTGGAC
qLHCB4.3-R	TTCAACCTTTCCAGCGTCTT
qMYB108-F	CATTTGCCAGGAAGAACAGAC
qMYB108-R	GCATCCAGAAACAGCGAACT
