# Supplementary material for: Physiological and transcriptomic analysis reveal the crucial factors in heat stress response of red raspberry ‘Polka’ seedlings
Source: Front Plant Sci. 2023 Aug 9;14:1233448. doi: 10.3389/fpls.2023.1233448 (PMC10445156; doi:10.3389/fpls.2023.1233448)
Supplement: Supplementary file 1 [file DataSheet_1.zip › Date sheet_1/Table.S2.xlsx]

## Sheet: Sheet1
Sample	Raw_Reads	Valid_Reads	Valid%	Q20%	Q30%	GC%
CK_1	45355918	43574456	96.07	98.91	96.12	47.69
CK_2	45976662	44066518	95.85	98.93	96.14	47.73
CK_3	50640382	48732960	96.23	98.91	96.1	47.4
HT35_1	52251464	51102642	97.8	98.93	96.13	47.09
HT35_2	53575030	50842220	94.9	98.99	96.29	47.48
HT35_3	53344660	51510752	96.56	98.89	96.04	47.26
HT40_1	46897486	44713114	95.34	98.9	96.02	46.47
HT40_2	54792364	52987938	96.71	98.98	96.28	46.52
HT40_3	51847388	50347596	97.11	98.95	96.17	46.32
